# Supplementary material for: Homology modeling and docking studies of a Δ9-fatty acid desaturase from a Cold-tolerant Pseudomonas sp. AMS8
Source: PeerJ. 2018 Mar 19;6:e4347. doi: 10.7717/peerj.4347 (PMC5863719; doi:10.7717/peerj.4347)
Supplement: Data S1 [file peerj-06-4347-s001.zip]

Archive with 9 entries (9 files):
- 4ymk+palmitate/template_docking.pse
- 4ymk+palmitate/template+palmitate.pdb
- 4ymk+palmitate+iron/template+palmitate+iron.pdb
- blind/Raw data 4ymk_blind-dock.pdb
- blind/Raw data model_blinddock_palmitate.pdb
- model+palmitate+iron/model+ligandonly.pdb
- model+palmitate+iron/model+palmitate+iron.pdb
- Raw data AMX8-em.pdb
- specific docking/Raw data model_complex_palmitate.pdb
