# Supplementary material for: Homology modeling and docking studies of a Δ9-fatty acid desaturase from a Cold-tolerant Pseudomonas sp. AMS8
Source: PeerJ. 2018 Mar 19;6:e4347. doi: 10.7717/peerj.4347 (PMC5863719; doi:10.7717/peerj.4347)
Supplement: Data S1 [file peerj-06-4347-s001.zip › 4ymk+palmitate/template+palmitate.pdb]

REMARK   4 XXXX COMPLIES WITH FORMAT V. 2.0
ATOM      1  N   GLU A  40     -11.110 -16.372 -11.730  1.00 93.55
ATOM      2  HN1 GLU A  40     -10.744 -15.678 -12.382  1.00  0.00
ATOM      3  HN2 GLU A  40     -11.098 -16.026 -10.770  1.00  0.00
ATOM      4  HN3 GLU A  40     -12.116 -16.495 -11.841  1.00  0.00
ATOM      5  CA  GLU A  40     -10.401 -17.640 -11.849  1.00 98.04
ATOM      7  C   GLU A  40     -10.948 -18.679 -10.874  1.00 98.10
ATOM      8  O   GLU A  40     -11.781 -18.368 -10.021  1.00103.02
ATOM      9  CB  GLU A  40      -8.904 -17.440 -11.614  1.00 98.47
ATOM     12  CG  GLU A  40      -8.219 -16.586 -12.667  1.00105.35
ATOM     15  CD  GLU A  40      -6.745 -16.388 -12.382  1.00112.58
ATOM     16  OE1 GLU A  40      -6.328 -16.612 -11.226  1.00113.45
ATOM     17  OE2 GLU A  40      -6.002 -16.011 -13.313  1.00114.89
ATOM     18  N   ASP A  41     -10.473 -19.913 -11.007  1.00 94.57
ATOM     19  HN  ASP A  41      -9.779 -20.101 -11.731  1.00  0.00
ATOM     20  CA  ASP A  41     -10.914 -21.006 -10.149  1.00 85.19
ATOM     22  C   ASP A  41      -9.837 -21.337  -9.119  1.00 73.88
ATOM     23  O   ASP A  41      -8.968 -22.172  -9.366  1.00 70.13
ATOM     24  CB  ASP A  41     -11.253 -22.241 -10.986  1.00 86.22
ATOM     27  CG  ASP A  41     -12.195 -23.193 -10.272  1.00 88.88
ATOM     28  OD1 ASP A  41     -13.085 -23.758 -10.941  1.00 94.66
ATOM     29  OD2 ASP A  41     -12.049 -23.376  -9.046  1.00 86.99
ATOM     30  N   ILE A  42      -9.904 -20.681  -7.966  1.00 62.93
ATOM     31  HN  ILE A  42     -10.689 -20.052  -7.796  1.00  0.00
ATOM     32  CA  ILE A  42      -8.883 -20.839  -6.938  1.00 62.18
ATOM     34  C   ILE A  42      -9.244 -21.954  -5.961  1.00 60.09
ATOM     35  O   ILE A  42      -8.408 -22.383  -5.165  1.00 57.44
ATOM     36  CB  ILE A  42      -8.650 -19.516  -6.188  1.00 65.09
ATOM     38  CG1 ILE A  42      -9.929 -19.069  -5.478  1.00 60.34
ATOM     41  CG2 ILE A  42      -8.168 -18.440  -7.149  1.00 66.39
ATOM     45  CD1 ILE A  42      -9.797 -17.745  -4.757  1.00 60.29
ATOM     49  N   ARG A  43     -10.487 -22.422  -6.022  1.00 58.99
ATOM     50  HN  ARG A  43     -11.145 -22.006  -6.681  1.00  0.00
ATOM     51  CA  ARG A  43     -10.930 -23.518  -5.167  1.00 45.24
ATOM     53  C   ARG A  43     -11.831 -24.486  -5.933  1.00 53.31
ATOM     54  O   ARG A  43     -13.053 -24.452  -5.787  1.00 51.04
ATOM     55  CB  ARG A  43     -11.659 -22.974  -3.935  1.00 53.44
ATOM     58  CG  ARG A  43     -11.827 -23.993  -2.817  1.00 51.40
ATOM     61  CD  ARG A  43     -13.267 -24.445  -2.681  1.00 50.72
ATOM     64  NE  ARG A  43     -14.087 -23.477  -1.961  1.00 50.78
ATOM     65  HE  ARG A  43     -13.692 -23.045  -1.126  1.00  0.00
ATOM     66  CZ  ARG A  43     -15.316 -23.121  -2.322  1.00 53.11
ATOM     67  NH1 ARG A  43     -15.871 -23.647  -3.405  1.00 51.59
ATOM     68 1HH1 ARG A  43     -15.353 -24.328  -3.960  1.00  0.00
ATOM     69 2HH1 ARG A  43     -16.814 -23.374  -3.682  1.00  0.00
ATOM     70  NH2 ARG A  43     -15.989 -22.236  -1.601  1.00 51.45
ATOM     71 1HH2 ARG A  43     -15.562 -21.831  -0.768  1.00  0.00
ATOM     72 2HH2 ARG A  43     -16.932 -21.963  -1.878  1.00  0.00
ATOM     73  N   PRO A  44     -11.225 -25.352  -6.759  1.00 59.09
ATOM     74  CA  PRO A  44     -11.974 -26.321  -7.565  1.00 53.25
ATOM     76  C   PRO A  44     -12.347 -27.590  -6.798  1.00 53.27
ATOM     77  O   PRO A  44     -13.130 -28.398  -7.297  1.00 57.04
ATOM     78  CB  PRO A  44     -11.000 -26.644  -8.698  1.00 59.54
ATOM     81  CG  PRO A  44      -9.661 -26.509  -8.064  1.00 52.84
ATOM     84  CD  PRO A  44      -9.780 -25.395  -7.052  1.00 50.46
ATOM     87  N   GLU A  45     -11.793 -27.754  -5.601  1.00 56.71
ATOM     88  HN  GLU A  45     -11.183 -27.023  -5.234  1.00  0.00
ATOM     89  CA  GLU A  45     -12.030 -28.949  -4.794  1.00 61.20
ATOM     91  C   GLU A  45     -13.461 -28.998  -4.263  1.00 64.36
ATOM     92  O   GLU A  45     -13.946 -30.052  -3.852  1.00 65.16
ATOM     93  CB  GLU A  45     -11.041 -29.005  -3.625  1.00 64.37
ATOM     96  CG  GLU A  45     -11.263 -27.921  -2.577  1.00 71.60
ATOM     99  CD  GLU A  45     -10.256 -27.979  -1.441  1.00 76.19
ATOM    100  OE1 GLU A  45      -9.087 -28.337  -1.696  1.00 81.33
ATOM    101  OE2 GLU A  45     -10.637 -27.668  -0.293  1.00 72.20
ATOM    102  N   MET A  46     -14.129 -27.851  -4.280  1.00 63.46
ATOM    103  HN  MET A  46     -13.698 -27.037  -4.718  1.00  0.00
ATOM    104  CA  MET A  46     -15.456 -27.715  -3.695  1.00 57.54
ATOM    106  C   MET A  46     -16.273 -26.684  -4.470  1.00 58.65
ATOM    107  O   MET A  46     -15.778 -25.602  -4.787  1.00 63.29
ATOM    108  CB  MET A  46     -15.338 -27.323  -2.220  1.00 51.70
ATOM    111  CG  MET A  46     -16.514 -26.541  -1.663  1.00 55.95
ATOM    114  SD  MET A  46     -17.905 -27.578  -1.188  1.00 61.60
ATOM    115  CE  MET A  46     -19.025 -26.335  -0.553  1.00 66.30
ATOM    119  N   LYS A  47     -17.520 -27.023  -4.783  1.00 56.77
ATOM    120  HN  LYS A  47     -17.885 -27.925  -4.478  1.00  0.00
ATOM    121  CA  LYS A  47     -18.376 -26.128  -5.555  1.00 52.23
ATOM    123  C   LYS A  47     -19.836 -26.225  -5.125  1.00 48.57
ATOM    124  O   LYS A  47     -20.736 -25.802  -5.851  1.00 50.07
ATOM    125  CB  LYS A  47     -18.252 -26.433  -7.050  1.00 58.44
ATOM    128  CG  LYS A  47     -18.617 -27.862  -7.419  1.00 70.49
ATOM    131  CD  LYS A  47     -18.521 -28.093  -8.917  1.00 77.32
ATOM    134  CE  LYS A  47     -18.887 -29.524  -9.278  1.00 81.29
ATOM    137  NZ  LYS A  47     -20.269 -29.870  -8.847  1.00 81.96
ATOM    138  HZ1 LYS A  47     -20.515 -30.830  -9.089  1.00  0.00
ATOM    139  HZ2 LYS A  47     -20.950 -29.208  -9.219  1.00  0.00
ATOM    140  HZ3 LYS A  47     -20.402 -29.694  -7.851  1.00  0.00
ATOM    141  N   GLU A  48     -20.069 -26.775  -3.938  1.00 46.66
ATOM    142  HN  GLU A  48     -19.282 -27.083  -3.367  1.00  0.00
ATOM    143  CA  GLU A  48     -21.427 -26.948  -3.435  1.00 55.91
ATOM    145  C   GLU A  48     -21.923 -25.696  -2.713  1.00 56.68
ATOM    146  O   GLU A  48     -22.984 -25.711  -2.089  1.00 60.83
ATOM    147  CB  GLU A  48     -21.502 -28.158  -2.502  1.00 55.63
ATOM    150  CG  GLU A  48     -20.908 -29.429  -3.088  1.00 60.99
ATOM    153  CD  GLU A  48     -21.624 -29.890  -4.343  1.00 64.81
ATOM    154  OE1 GLU A  48     -20.965 -30.495  -5.215  1.00 72.15
ATOM    155  OE2 GLU A  48     -22.845 -29.654  -4.457  1.00 63.28
ATOM    156  N   ASP A  49     -21.153 -24.616  -2.803  1.00 46.23
ATOM    157  HN  ASP A  49     -20.273 -24.674  -3.316  1.00  0.00
ATOM    158  CA  ASP A  49     -21.535 -23.351  -2.186  1.00 42.25
ATOM    160  C   ASP A  49     -21.609 -22.235  -3.225  1.00 33.38
ATOM    161  O   ASP A  49     -21.780 -21.065  -2.883  1.00 40.86
ATOM    162  CB  ASP A  49     -20.553 -22.974  -1.074  1.00 41.35
ATOM    165  CG  ASP A  49     -19.141 -22.767  -1.587  1.00 47.42
ATOM    166  OD1 ASP A  49     -18.800 -23.334  -2.646  1.00 45.12
ATOM    167  OD2 ASP A  49     -18.369 -22.039  -0.927  1.00 46.99
ATOM    168  N   ILE A  50     -21.475 -22.605  -4.494  1.00 43.65
ATOM    169  HN  ILE A  50     -21.303 -23.587  -4.711  1.00  0.00
ATOM    170  CA  ILE A  50     -21.568 -21.641  -5.583  1.00 47.64
ATOM    172  C   ILE A  50     -23.031 -21.317  -5.855  1.00 46.79
ATOM    173  O   ILE A  50     -23.858 -22.218  -5.986  1.00 43.32
ATOM    174  CB  ILE A  50     -20.874 -22.164  -6.852  1.00 48.79
ATOM    176  CG1 ILE A  50     -19.406 -22.481  -6.562  1.00 39.51
ATOM    179  CG2 ILE A  50     -20.992 -21.150  -7.984  1.00 39.60
ATOM    183  CD1 ILE A  50     -18.621 -21.295  -6.045  1.00 39.17
ATOM    187  N   HIS A  51     -23.346 -20.028  -5.937  1.00 39.92
ATOM    188  HN  HIS A  51     -22.609 -19.329  -5.849  1.00  0.00
ATOM    189  CA  HIS A  51     -24.720 -19.591  -6.150  1.00 40.99
ATOM    191  C   HIS A  51     -25.267 -20.084  -7.485  1.00 45.83
ATOM    192  O   HIS A  51     -24.621 -19.943  -8.522  1.00 46.71
ATOM    193  CB  HIS A  51     -24.818 -18.066  -6.080  1.00 43.48
ATOM    196  CG  HIS A  51     -26.214 -17.547  -6.224  1.00 45.79
ATOM    197  CD2 HIS A  51     -27.331 -17.778  -5.494  1.00 42.02
ATOM    199  ND1 HIS A  51     -26.587 -16.680  -7.230  1.00 48.06
ATOM    200  HD1 HIS A  51     -25.968 -16.315  -7.953  1.00  0.00
ATOM    201  CE1 HIS A  51     -27.871 -16.397  -7.110  1.00 48.00
ATOM    203  NE2 HIS A  51     -28.347 -17.050  -6.065  1.00 45.11
ATOM    204  HE2 HIS A  51     -29.312 -17.019  -5.736  1.00  0.00
ATOM    205  N   ASP A  52     -26.461 -20.667  -7.449  1.00 47.00
ATOM    206  HN  ASP A  52     -26.934 -20.774  -6.552  1.00  0.00
ATOM    207  CA  ASP A  52     -27.113 -21.158  -8.656  1.00 46.32
ATOM    209  C   ASP A  52     -28.336 -20.311  -8.987  1.00 48.92
ATOM    210  O   ASP A  52     -29.417 -20.536  -8.445  1.00 52.74
ATOM    211  CB  ASP A  52     -27.513 -22.625  -8.494  1.00 43.91
ATOM    214  CG  ASP A  52     -28.187 -23.185  -9.731  1.00 57.72
ATOM    215  OD1 ASP A  52     -27.875 -22.714 -10.845  1.00 64.14
ATOM    216  OD2 ASP A  52     -29.029 -24.097  -9.589  1.00 62.72
ATOM    217  N   PRO A  53     -28.166 -19.332  -9.888  1.00 49.85
ATOM    218  CA  PRO A  53     -29.241 -18.412 -10.273  1.00 52.33
ATOM    220  C   PRO A  53     -30.356 -19.102 -11.053  1.00 54.01
ATOM    221  O   PRO A  53     -31.452 -18.554 -11.170  1.00 58.92
ATOM    222  CB  PRO A  53     -28.521 -17.385 -11.149  1.00 57.11
ATOM    225  CG  PRO A  53     -27.367 -18.135 -11.721  1.00 50.74
ATOM    228  CD  PRO A  53     -26.923 -19.070 -10.634  1.00 46.65
ATOM    231  N   THR A  54     -30.071 -20.290 -11.577  1.00 53.35
ATOM    232  HN  THR A  54     -29.141 -20.683 -11.433  1.00  0.00
ATOM    233  CA  THR A  54     -31.046 -21.050 -12.351  1.00 50.51
ATOM    235  C   THR A  54     -32.249 -21.451 -11.501  1.00 47.53
ATOM    236  O   THR A  54     -33.392 -21.360 -11.949  1.00 57.37
ATOM    237  CB  THR A  54     -30.415 -22.320 -12.957  1.00 58.29
ATOM    239  CG2 THR A  54     -31.444 -23.104 -13.755  1.00 65.94
ATOM    243  OG1 THR A  54     -29.334 -21.952 -13.821  1.00 67.79
ATOM    244  HG1 THR A  54     -28.691 -21.462 -13.322  1.00  0.00
ATOM    245  N   TYR A  55     -31.993 -21.886 -10.272  1.00 45.40
ATOM    246  HN  TYR A  55     -31.033 -21.890  -9.928  1.00  0.00
ATOM    247  CA  TYR A  55     -33.070 -22.358  -9.410  1.00 54.11
ATOM    249  C   TYR A  55     -33.903 -21.206  -8.856  1.00 56.26
ATOM    250  O   TYR A  55     -33.370 -20.248  -8.296  1.00 43.50
ATOM    251  CB  TYR A  55     -32.520 -23.199  -8.257  1.00 43.09
ATOM    254  CG  TYR A  55     -33.610 -23.745  -7.364  1.00 51.44
ATOM    255  CD1 TYR A  55     -34.347 -24.860  -7.740  1.00 44.70
ATOM    257  CD2 TYR A  55     -33.914 -23.137  -6.152  1.00 47.61
ATOM    259  CE1 TYR A  55     -35.351 -25.359  -6.934  1.00 44.94
ATOM    261  CE2 TYR A  55     -34.918 -23.628  -5.339  1.00 41.62
ATOM    263  CZ  TYR A  55     -35.632 -24.740  -5.734  1.00 50.11
ATOM    264  OH  TYR A  55     -36.632 -25.235  -4.928  1.00 57.45
ATOM    265  HH  TYR A  55     -36.826 -24.809  -4.101  1.00  0.00
ATOM    266  N   GLN A  56     -35.218 -21.314  -9.019  1.00 53.76
ATOM    267  HN  GLN A  56     -35.587 -22.120  -9.524  1.00  0.00
ATOM    268  CA  GLN A  56     -36.150 -20.321  -8.501  1.00 50.06
ATOM    270  C   GLN A  56     -37.380 -21.013  -7.920  1.00 50.99
ATOM    271  O   GLN A  56     -37.570 -22.214  -8.109  1.00 53.89
ATOM    272  CB  GLN A  56     -36.559 -19.338  -9.600  1.00 49.28
ATOM    275  CG  GLN A  56     -37.220 -19.995 -10.803  1.00 66.24
ATOM    278  CD  GLN A  56     -37.628 -18.995 -11.869  1.00 77.99
ATOM    279  NE2 GLN A  56     -38.214 -19.491 -12.952  1.00 69.20
ATOM    280 1HE2 GLN A  56     -38.488 -18.819 -13.669  1.00  0.00
ATOM    281 2HE2 GLN A  56     -38.387 -20.489 -13.075  1.00  0.00
ATOM    282  OE1 GLN A  56     -37.419 -17.791 -11.720  1.00 83.67
ATOM    283  N   ASP A  57     -38.208 -20.256  -7.208  1.00 49.46
ATOM    284  HN  ASP A  57     -37.975 -19.276  -7.050  1.00  0.00
ATOM    285  CA  ASP A  57     -39.442 -20.795  -6.648  1.00 48.69
ATOM    287  C   ASP A  57     -40.530 -20.857  -7.714  1.00 53.21
ATOM    288  O   ASP A  57     -41.052 -19.826  -8.140  1.00 59.98
ATOM    289  CB  ASP A  57     -39.912 -19.950  -5.463  1.00 47.89
ATOM    292  CG  ASP A  57     -38.893 -19.898  -4.344  1.00 53.53
ATOM    293  OD1 ASP A  57     -38.193 -20.909  -4.125  1.00 56.16
ATOM    294  OD2 ASP A  57     -38.793 -18.843  -3.685  1.00 48.04
ATOM    295  N   GLU A  58     -40.867 -22.069  -8.146  1.00 54.82
ATOM    296  HN  GLU A  58     -40.408 -22.887  -7.746  1.00  0.00
ATOM    297  CA  GLU A  58     -41.881 -22.253  -9.181  1.00 60.07
ATOM    299  C   GLU A  58     -42.737 -23.495  -8.930  1.00 57.93
ATOM    300  O   GLU A  58     -43.169 -24.161  -9.870  1.00 60.34
ATOM    301  CB  GLU A  58     -41.223 -22.338 -10.564  1.00 57.41
ATOM    304  CG  GLU A  58     -40.162 -23.423 -10.702  1.00 56.08
ATOM    307  CD  GLU A  58     -39.625 -23.538 -12.120  1.00 77.25
ATOM    308  OE1 GLU A  58     -38.954 -24.547 -12.428  1.00 66.64
ATOM    309  OE2 GLU A  58     -39.875 -22.619 -12.929  1.00 82.66
ATOM    310  N   GLU A  59     -42.989 -23.797  -7.660  1.00 60.08
ATOM    311  HN  GLU A  59     -42.604 -23.208  -6.921  1.00  0.00
ATOM    312  CA  GLU A  59     -43.804 -24.952  -7.300  1.00 62.48
ATOM    314  C   GLU A  59     -45.189 -24.532  -6.816  1.00 60.32
ATOM    315  O   GLU A  59     -45.888 -25.306  -6.163  1.00 61.96
ATOM    316  CB  GLU A  59     -43.107 -25.796  -6.227  1.00 60.80
ATOM    319  CG  GLU A  59     -42.792 -25.057  -4.934  1.00 59.48
ATOM    322  CD  GLU A  59     -41.499 -24.269  -5.009  1.00 52.63
ATOM    323  OE1 GLU A  59     -40.428 -24.854  -4.740  1.00 51.38
ATOM    324  OE2 GLU A  59     -41.553 -23.065  -5.336  1.00 53.23
ATOM    325  N   GLY A  60     -45.583 -23.305  -7.144  1.00 61.16
ATOM    326  HN  GLY A  60     -44.956 -22.709  -7.684  1.00  0.00
ATOM    327  CA  GLY A  60     -46.884 -22.794  -6.752  1.00 70.75
ATOM    330  C   GLY A  60     -46.869 -22.087  -5.410  1.00 61.55
ATOM    331  O   GLY A  60     -45.804 -21.722  -4.913  1.00 58.48
ATOM    332  N   PRO A  61     -48.055 -21.888  -4.815  1.00 63.61
ATOM    333  CA  PRO A  61     -48.178 -21.203  -3.522  1.00 66.33
ATOM    335  C   PRO A  61     -47.527 -21.976  -2.379  1.00 65.69
ATOM    336  O   PRO A  61     -47.752 -23.180  -2.250  1.00 67.18
ATOM    337  CB  PRO A  61     -49.694 -21.102  -3.320  1.00 67.83
ATOM    340  CG  PRO A  61     -50.267 -22.188  -4.169  1.00 74.13
ATOM    343  CD  PRO A  61     -49.364 -22.285  -5.360  1.00 68.42
ATOM    346  N   PRO A  62     -46.724 -21.289  -1.553  1.00 56.75
ATOM    347  CA  PRO A  62     -46.026 -21.943  -0.442  1.00 67.90
ATOM    349  C   PRO A  62     -46.979 -22.379   0.667  1.00 67.14
ATOM    350  O   PRO A  62     -47.945 -21.673   0.955  1.00 68.87
ATOM    351  CB  PRO A  62     -45.063 -20.860   0.054  1.00 51.44
ATOM    354  CG  PRO A  62     -45.723 -19.581  -0.314  1.00 55.25
ATOM    357  CD  PRO A  62     -46.441 -19.844  -1.610  1.00 56.11
ATOM    360  N   PRO A  63     -46.712 -23.541   1.278  1.00 63.26
ATOM    361  CA  PRO A  63     -47.543 -24.048   2.374  1.00 62.95
ATOM    363  C   PRO A  63     -47.380 -23.217   3.642  1.00 58.08
ATOM    364  O   PRO A  63     -46.360 -22.547   3.804  1.00 53.27
ATOM    365  CB  PRO A  63     -47.021 -25.473   2.579  1.00 62.82
ATOM    368  CG  PRO A  63     -45.611 -25.422   2.107  1.00 61.41
ATOM    371  CD  PRO A  63     -45.595 -24.448   0.963  1.00 58.43
ATOM    374  N   LYS A  64     -48.375 -23.259   4.523  1.00 56.21
ATOM    375  HN  LYS A  64     -49.196 -23.830   4.321  1.00  0.00
ATOM    376  CA  LYS A  64     -48.319 -22.507   5.771  1.00 55.05
ATOM    378  C   LYS A  64     -47.219 -23.049   6.677  1.00 56.85
ATOM    379  O   LYS A  64     -46.807 -24.201   6.550  1.00 54.71
ATOM    380  CB  LYS A  64     -49.665 -22.556   6.495  1.00 58.11
ATOM    383  CG  LYS A  64     -50.020 -23.925   7.048  1.00 71.16
ATOM    386  CD  LYS A  64     -51.297 -23.879   7.869  1.00 70.96
ATOM    389  CE  LYS A  64     -51.589 -25.228   8.503  1.00 73.31
ATOM    392  NZ  LYS A  64     -52.816 -25.192   9.344  1.00 81.22
ATOM    393  HZ1 LYS A  64     -53.012 -26.098   9.770  1.00  0.00
ATOM    394  HZ2 LYS A  64     -53.618 -24.850   8.815  1.00  0.00
ATOM    395  HZ3 LYS A  64     -52.762 -24.456  10.048  1.00  0.00
ATOM    396  N   LEU A  65     -46.746 -22.210   7.591  1.00 59.28
ATOM    397  HN  LEU A  65     -47.129 -21.267   7.648  1.00  0.00
ATOM    398  CA  LEU A  65     -45.691 -22.608   8.514  1.00 58.03
ATOM    400  C   LEU A  65     -46.220 -23.569   9.572  1.00 48.80
ATOM    401  O   LEU A  65     -47.336 -23.412  10.065  1.00 51.17
ATOM    402  CB  LEU A  65     -45.069 -21.381   9.180  1.00 50.18
ATOM    405  CG  LEU A  65     -44.391 -20.384   8.239  1.00 46.95
ATOM    407  CD1 LEU A  65     -43.691 -19.286   9.030  1.00 45.50
ATOM    411  CD2 LEU A  65     -43.411 -21.096   7.318  1.00 42.87
ATOM    415  N   GLU A  66     -45.413 -24.567   9.911  1.00 48.40
ATOM    416  HN  GLU A  66     -44.511 -24.657   9.443  1.00  0.00
ATOM    417  CA  GLU A  66     -45.781 -25.537  10.933  1.00 49.21
ATOM    419  C   GLU A  66     -44.931 -25.315  12.179  1.00 50.55
ATOM    420  O   GLU A  66     -43.729 -25.578  12.174  1.00 52.72
ATOM    421  CB  GLU A  66     -45.612 -26.965  10.411  1.00 53.39
ATOM    424  CG  GLU A  66     -46.627 -27.948  10.965  1.00 68.22
ATOM    427  CD  GLU A  66     -48.043 -27.633  10.518  1.00 82.82
ATOM    428  OE1 GLU A  66     -48.989 -27.960  11.264  1.00 90.78
ATOM    429  OE2 GLU A  66     -48.211 -27.065   9.418  1.00 86.62
ATOM    430  N   TYR A  67     -45.561 -24.825  13.241  1.00 47.29
ATOM    431  HN  TYR A  67     -46.573 -24.701  13.205  1.00  0.00
ATOM    432  CA  TYR A  67     -44.842 -24.459  14.459  1.00 45.40
ATOM    434  C   TYR A  67     -44.271 -25.670  15.191  1.00 45.09
ATOM    435  O   TYR A  67     -44.897 -26.728  15.246  1.00 48.20
ATOM    436  CB  TYR A  67     -45.759 -23.679  15.407  1.00 52.31
ATOM    439  CG  TYR A  67     -46.120 -22.285  14.936  1.00 56.80
ATOM    440  CD1 TYR A  67     -45.548 -21.743  13.792  1.00 55.12
ATOM    442  CD2 TYR A  67     -47.025 -21.507  15.646  1.00 48.83
ATOM    444  CE1 TYR A  67     -45.875 -20.470  13.364  1.00 51.34
ATOM    446  CE2 TYR A  67     -47.356 -20.233  15.227  1.00 49.29
ATOM    448  CZ  TYR A  67     -46.779 -19.720  14.087  1.00 62.41
ATOM    449  OH  TYR A  67     -47.108 -18.451  13.667  1.00 69.62
ATOM    450  HH  TYR A  67     -46.710 -18.097  12.880  1.00  0.00
ATOM    451  N   VAL A  68     -43.076 -25.503  15.748  1.00 42.57
ATOM    452  HN  VAL A  68     -42.562 -24.641  15.564  1.00  0.00
ATOM    453  CA  VAL A  68     -42.475 -26.511  16.613  1.00 42.37
ATOM    455  C   VAL A  68     -42.441 -25.958  18.034  1.00 50.83
ATOM    456  O   VAL A  68     -41.512 -25.242  18.410  1.00 44.28
ATOM    457  CB  VAL A  68     -41.068 -26.907  16.135  1.00 49.11
ATOM    459  CG1 VAL A  68     -40.486 -27.987  17.036  1.00 42.77
ATOM    463  CG2 VAL A  68     -41.113 -27.382  14.691  1.00 40.62
ATOM    467  N   TRP A  69     -43.460 -26.295  18.818  1.00 44.48
ATOM    468  HN  TRP A  69     -44.111 -27.014  18.502  1.00  0.00
ATOM    469  CA  TRP A  69     -43.676 -25.667  20.119  1.00 54.94
ATOM    471  C   TRP A  69     -42.593 -25.978  21.148  1.00 50.08
ATOM    472  O   TRP A  69     -42.346 -25.171  22.045  1.00 49.30
ATOM    473  CB  TRP A  69     -45.044 -26.069  20.669  1.00 48.13
ATOM    476  CG  TRP A  69     -46.159 -25.402  19.936  1.00 57.33
ATOM    477  CD1 TRP A  69     -46.975 -25.961  18.998  1.00 51.89
ATOM    479  CD2 TRP A  69     -46.564 -24.034  20.060  1.00 57.68
ATOM    480  CE2 TRP A  69     -47.642 -23.838  19.175  1.00 58.26
ATOM    481  CE3 TRP A  69     -46.125 -22.959  20.839  1.00 55.10
ATOM    483  NE1 TRP A  69     -47.874 -25.029  18.539  1.00 56.39
ATOM    484  HE1 TRP A  69     -48.596 -25.197  17.839  1.00  0.00
ATOM    485  CZ2 TRP A  69     -48.287 -22.610  19.046  1.00 60.62
ATOM    487  CZ3 TRP A  69     -46.767 -21.740  20.710  1.00 58.27
ATOM    489  CH2 TRP A  69     -47.836 -21.576  19.821  1.00 60.42
ATOM    491  N   ARG A  70     -41.951 -27.135  21.026  1.00 50.90
ATOM    492  HN  ARG A  70     -42.242 -27.801  20.310  1.00  0.00
ATOM    493  CA  ARG A  70     -40.834 -27.462  21.906  1.00 47.90
ATOM    495  C   ARG A  70     -39.720 -26.430  21.755  1.00 44.75
ATOM    496  O   ARG A  70     -39.183 -25.932  22.744  1.00 51.76
ATOM    497  CB  ARG A  70     -40.298 -28.865  21.615  1.00 53.39
ATOM    500  CG  ARG A  70     -38.921 -29.127  22.207  1.00 60.03
ATOM    503  CD  ARG A  70     -38.498 -30.577  22.038  1.00 72.70
ATOM    506  NE  ARG A  70     -37.060 -30.745  22.231  1.00 85.81
ATOM    507  HE  ARG A  70     -36.485 -29.904  22.289  1.00  0.00
ATOM    508  CZ  ARG A  70     -36.452 -31.922  22.336  1.00 96.39
ATOM    509  NH1 ARG A  70     -37.157 -33.044  22.279  1.00 97.86
ATOM    510 1HH1 ARG A  70     -36.690 -33.947  22.360  1.00  0.00
ATOM    511 2HH1 ARG A  70     -38.168 -33.000  22.148  1.00  0.00
ATOM    512  NH2 ARG A  70     -35.137 -31.979  22.507  1.00 96.75
ATOM    513 1HH2 ARG A  70     -34.670 -32.882  22.588  1.00  0.00
ATOM    514 2HH2 ARG A  70     -34.595 -31.116  22.551  1.00  0.00
ATOM    515  N   ASN A  71     -39.389 -26.101  20.510  1.00 39.41
ATOM    516  HN  ASN A  71     -39.880 -26.544  19.733  1.00  0.00
ATOM    517  CA  ASN A  71     -38.343 -25.125  20.223  1.00 34.94
ATOM    519  C   ASN A  71     -38.756 -23.719  20.647  1.00 34.63
ATOM    520  O   ASN A  71     -37.934 -22.943  21.131  1.00 33.88
ATOM    521  CB  ASN A  71     -37.994 -25.136  18.733  1.00 34.05
ATOM    524  CG  ASN A  71     -37.424 -26.464  18.277  1.00 36.86
ATOM    525  ND2 ASN A  71     -36.743 -26.454  17.138  1.00 40.75
ATOM    526 1HD2 ASN A  71     -36.359 -27.348  16.831  1.00  0.00
ATOM    527 2HD2 ASN A  71     -36.603 -25.606  16.589  1.00  0.00
ATOM    528  OD1 ASN A  71     -37.593 -27.488  18.939  1.00 43.53
ATOM    529  N   ILE A  72     -40.031 -23.399  20.455  1.00 51.51
ATOM    530  HN  ILE A  72     -40.660 -24.096  20.057  1.00  0.00
ATOM    531  CA  ILE A  72     -40.560 -22.083  20.795  1.00 47.02
ATOM    533  C   ILE A  72     -40.437 -21.821  22.292  1.00 47.62
ATOM    534  O   ILE A  72     -39.979 -20.757  22.708  1.00 48.31
ATOM    535  CB  ILE A  72     -42.022 -21.941  20.335  1.00 49.92
ATOM    537  CG1 ILE A  72     -42.110 -22.031  18.810  1.00 38.91
ATOM    540  CG2 ILE A  72     -42.614 -20.626  20.821  1.00 50.30
ATOM    544  CD1 ILE A  72     -43.521 -21.962  18.275  1.00 41.53
ATOM    548  N   ILE A  73     -40.838 -22.801  23.095  1.00 39.88
ATOM    549  HN  ILE A  73     -41.182 -23.668  22.683  1.00  0.00
ATOM    550  CA  ILE A  73     -40.801 -22.675  24.548  1.00 43.58
ATOM    552  C   ILE A  73     -39.368 -22.525  25.050  1.00 48.91
ATOM    553  O   ILE A  73     -39.077 -21.642  25.858  1.00 55.15
ATOM    554  CB  ILE A  73     -41.492 -23.874  25.220  1.00 46.56
ATOM    556  CG1 ILE A  73     -42.988 -23.866  24.901  1.00 44.04
ATOM    559  CG2 ILE A  73     -41.272 -23.843  26.722  1.00 44.31
ATOM    563  CD1 ILE A  73     -43.725 -25.087  25.394  1.00 46.80
ATOM    567  N   LEU A  74     -38.476 -23.382  24.563  1.00 48.07
ATOM    568  HN  LEU A  74     -38.776 -24.073  23.876  1.00  0.00
ATOM    569  CA  LEU A  74     -37.078 -23.360  24.986  1.00 42.58
ATOM    571  C   LEU A  74     -36.381 -22.062  24.594  1.00 42.31
ATOM    572  O   LEU A  74     -35.553 -21.543  25.341  1.00 47.35
ATOM    573  CB  LEU A  74     -36.320 -24.548  24.394  1.00 35.99
ATOM    576  CG  LEU A  74     -36.743 -25.928  24.896  1.00 43.48
ATOM    578  CD1 LEU A  74     -35.880 -27.010  24.268  1.00 40.57
ATOM    582  CD2 LEU A  74     -36.667 -25.986  26.414  1.00 39.97
ATOM    586  N   MET A  75     -36.721 -21.541  23.420  1.00 42.85
ATOM    587  HN  MET A  75     -37.436 -22.003  22.857  1.00  0.00
ATOM    588  CA  MET A  75     -36.095 -20.324  22.919  1.00 40.99
ATOM    590  C   MET A  75     -36.547 -19.115  23.733  1.00 37.61
ATOM    591  O   MET A  75     -35.773 -18.184  23.961  1.00 34.87
ATOM    592  CB  MET A  75     -36.416 -20.127  21.434  1.00 40.44
ATOM    595  CG  MET A  75     -35.503 -19.139  20.722  1.00 47.66
ATOM    598  SD  MET A  75     -33.761 -19.611  20.788  1.00 57.92
ATOM    599  CE  MET A  75     -33.797 -21.211  19.985  1.00 58.41
ATOM    603  N   VAL A  76     -37.803 -19.138  24.171  1.00 35.31
ATOM    604  HN  VAL A  76     -38.401 -19.927  23.923  1.00  0.00
ATOM    605  CA  VAL A  76     -38.348 -18.067  24.995  1.00 40.81
ATOM    607  C   VAL A  76     -37.692 -18.077  26.373  1.00 43.56
ATOM    608  O   VAL A  76     -37.257 -17.037  26.868  1.00 44.14
ATOM    609  CB  VAL A  76     -39.882 -18.180  25.111  1.00 47.57
ATOM    611  CG1 VAL A  76     -40.402 -17.307  26.243  1.00 47.23
ATOM    615  CG2 VAL A  76     -40.541 -17.798  23.794  1.00 46.37
ATOM    619  N   LEU A  77     -37.609 -19.256  26.981  1.00 40.74
ATOM    620  HN  LEU A  77     -37.978 -20.083  26.512  1.00  0.00
ATOM    621  CA  LEU A  77     -37.004 -19.400  28.302  1.00 44.56
ATOM    623  C   LEU A  77     -35.527 -19.016  28.298  1.00 44.37
ATOM    624  O   LEU A  77     -35.009 -18.503  29.291  1.00 51.86
ATOM    625  CB  LEU A  77     -37.167 -20.834  28.809  1.00 45.86
ATOM    628  CG  LEU A  77     -38.604 -21.289  29.067  1.00 45.99
ATOM    630  CD1 LEU A  77     -38.639 -22.743  29.511  1.00 45.58
ATOM    634  CD2 LEU A  77     -39.265 -20.392  30.100  1.00 48.37
ATOM    638  N   LEU A  78     -34.853 -19.264  27.180  1.00 43.06
ATOM    639  HN  LEU A  78     -35.338 -19.690  26.390  1.00  0.00
ATOM    640  CA  LEU A  78     -33.434 -18.941  27.056  1.00 43.29
ATOM    642  C   LEU A  78     -33.205 -17.434  27.069  1.00 44.31
ATOM    643  O   LEU A  78     -32.316 -16.939  27.761  1.00 41.97
ATOM    644  CB  LEU A  78     -32.854 -19.545  25.776  1.00 38.71
ATOM    647  CG  LEU A  78     -31.443 -19.082  25.402  1.00 41.38
ATOM    649  CD1 LEU A  78     -30.431 -19.510  26.457  1.00 45.92
ATOM    653  CD2 LEU A  78     -31.049 -19.604  24.030  1.00 35.14
ATOM    657  N   HIS A  79     -34.011 -16.710  26.300  1.00 39.29
ATOM    658  HN  HIS A  79     -34.745 -17.178  25.768  1.00  0.00
ATOM    659  CA  HIS A  79     -33.871 -15.262  26.199  1.00 38.70
ATOM    661  C   HIS A  79     -34.362 -14.559  27.460  1.00 45.08
ATOM    662  O   HIS A  79     -33.920 -13.454  27.772  1.00 46.41
ATOM    663  CB  HIS A  79     -34.620 -14.741  24.973  1.00 35.55
ATOM    666  CG  HIS A  79     -33.948 -15.073  23.677  1.00 40.31
ATOM    667  CD2 HIS A  79     -33.236 -14.304  22.820  1.00 38.59
ATOM    669  ND1 HIS A  79     -33.948 -16.343  23.143  1.00 44.17
ATOM    670  HD1 HIS A  79     -34.399 -17.158  23.560  1.00  0.00
ATOM    671  CE1 HIS A  79     -33.273 -16.341  22.007  1.00 45.11
ATOM    673  NE2 HIS A  79     -32.830 -15.116  21.789  1.00 42.16
ATOM    674  HE2 HIS A  79     -32.276 -14.821  20.985  1.00  0.00
ATOM    675  N   LEU A  80     -35.276 -15.201  28.180  1.00 42.32
ATOM    676  HN  LEU A  80     -35.670 -16.073  27.828  1.00  0.00
ATOM    677  CA  LEU A  80     -35.725 -14.679  29.465  1.00 45.52
ATOM    679  C   LEU A  80     -34.598 -14.795  30.483  1.00 48.31
ATOM    680  O   LEU A  80     -34.358 -13.876  31.267  1.00 52.33
ATOM    681  CB  LEU A  80     -36.970 -15.421  29.955  1.00 39.93
ATOM    684  CG  LEU A  80     -38.276 -15.105  29.222  1.00 49.43
ATOM    686  CD1 LEU A  80     -39.412 -15.967  29.752  1.00 53.82
ATOM    690  CD2 LEU A  80     -38.619 -13.629  29.344  1.00 45.69
ATOM    694  N   GLY A  81     -33.907 -15.931  30.461  1.00 45.04
ATOM    695  HN  GLY A  81     -34.181 -16.666  29.809  1.00  0.00
ATOM    696  CA  GLY A  81     -32.774 -16.154  31.339  1.00 44.48
ATOM    699  C   GLY A  81     -31.597 -15.262  30.999  1.00 49.60
ATOM    700  O   GLY A  81     -30.849 -14.839  31.879  1.00 55.62
ATOM    701  N   GLY A  82     -31.434 -14.977  29.711  1.00 47.95
ATOM    702  HN  GLY A  82     -32.066 -15.392  29.026  1.00  0.00
ATOM    703  CA  GLY A  82     -30.381 -14.092  29.254  1.00 41.10
ATOM    706  C   GLY A  82     -30.635 -12.655  29.660  1.00 39.07
ATOM    707  O   GLY A  82     -29.712 -11.930  30.030  1.00 45.14
ATOM    708  N   LEU A  83     -31.897 -12.243  29.589  1.00 37.31
ATOM    709  HN  LEU A  83     -32.609 -12.881  29.233  1.00  0.00
ATOM    710  CA  LEU A  83     -32.290 -10.904  30.007  1.00 43.75
ATOM    712  C   LEU A  83     -32.061 -10.738  31.504  1.00 51.25
ATOM    713  O   LEU A  83     -31.633  -9.680  31.966  1.00 55.88
ATOM    714  CB  LEU A  83     -33.756 -10.636  29.659  1.00 46.94
ATOM    717  CG  LEU A  83     -34.301  -9.267  30.073  1.00 57.76
ATOM    719  CD1 LEU A  83     -33.614  -8.155  29.294  1.00 64.97
ATOM    723  CD2 LEU A  83     -35.809  -9.206  29.891  1.00 58.00
ATOM    727  N   TYR A  84     -32.346 -11.797  32.255  1.00 47.59
ATOM    728  HN  TYR A  84     -32.730 -12.630  31.809  1.00  0.00
ATOM    729  CA  TYR A  84     -32.127 -11.806  33.695  1.00 46.33
ATOM    731  C   TYR A  84     -30.636 -11.755  34.010  1.00 53.02
ATOM    732  O   TYR A  84     -30.229 -11.248  35.055  1.00 65.35
ATOM    733  CB  TYR A  84     -32.764 -13.047  34.326  1.00 44.97
ATOM    736  CG  TYR A  84     -32.665 -13.090  35.833  1.00 46.75
ATOM    737  CD1 TYR A  84     -33.343 -12.168  36.618  1.00 50.36
ATOM    739  CD2 TYR A  84     -31.904 -14.060  36.471  1.00 51.13
ATOM    741  CE1 TYR A  84     -33.260 -12.204  37.997  1.00 55.10
ATOM    743  CE2 TYR A  84     -31.816 -14.106  37.850  1.00 54.79
ATOM    745  CZ  TYR A  84     -32.496 -13.174  38.607  1.00 56.91
ATOM    746  OH  TYR A  84     -32.412 -13.213  39.980  1.00 64.64
ATOM    747  HH  TYR A  84     -32.880 -12.571  40.501  1.00  0.00
ATOM    748  N   GLY A  85     -29.825 -12.284  33.101  1.00 44.59
ATOM    749  HN  GLY A  85     -30.225 -12.739  32.281  1.00  0.00
ATOM    750  CA  GLY A  85     -28.383 -12.230  33.248  1.00 36.69
ATOM    753  C   GLY A  85     -27.850 -10.816  33.122  1.00 44.32
ATOM    754  O   GLY A  85     -26.907 -10.437  33.817  1.00 43.31
ATOM    755  N   ILE A  86     -28.461 -10.034  32.234  1.00 40.65
ATOM    756  HN  ILE A  86     -29.238 -10.415  31.694  1.00  0.00
ATOM    757  CA  ILE A  86     -28.056  -8.651  32.007  1.00 38.48
ATOM    759  C   ILE A  86     -28.182  -7.834  33.289  1.00 45.94
ATOM    760  O   ILE A  86     -27.294  -7.049  33.624  1.00 52.53
ATOM    761  CB  ILE A  86     -28.876  -8.010  30.872  1.00 38.75
ATOM    763  CG1 ILE A  86     -28.630  -8.746  29.554  1.00 37.53
ATOM    766  CG2 ILE A  86     -28.527  -6.536  30.722  1.00 33.75
ATOM    770  CD1 ILE A  86     -29.344  -8.130  28.372  1.00 33.10
ATOM    774  N   ILE A  87     -29.278  -8.029  34.015  1.00 43.95
ATOM    775  HN  ILE A  87     -29.970  -8.712  33.706  1.00  0.00
ATOM    776  CA  ILE A  87     -29.507  -7.282  35.245  1.00 57.93
ATOM    778  C   ILE A  87     -28.697  -7.886  36.390  1.00 59.79
ATOM    779  O   ILE A  87     -28.691  -7.360  37.502  1.00 66.64
ATOM    780  CB  ILE A  87     -31.008  -7.227  35.598  1.00 61.05
ATOM    782  CG1 ILE A  87     -31.486  -8.567  36.158  1.00 63.47
ATOM    785  CG2 ILE A  87     -31.830  -6.820  34.381  1.00 56.78
ATOM    789  CD1 ILE A  87     -31.969  -8.488  37.590  1.00 66.78
ATOM    793  N   LEU A  88     -28.009  -8.988  36.106  1.00 50.73
ATOM    794  HN  LEU A  88     -28.077  -9.383  35.168  1.00  0.00
ATOM    795  CA  LEU A  88     -27.160  -9.652  37.091  1.00 42.34
ATOM    797  C   LEU A  88     -25.684  -9.319  36.881  1.00 46.41
ATOM    798  O   LEU A  88     -24.852  -9.588  37.748  1.00 49.63
ATOM    799  CB  LEU A  88     -27.361 -11.168  37.033  1.00 39.44
ATOM    802  CG  LEU A  88     -28.174 -11.822  38.152  1.00 48.00
ATOM    804  CD1 LEU A  88     -29.539 -11.173  38.286  1.00 53.38
ATOM    808  CD2 LEU A  88     -28.311 -13.316  37.894  1.00 40.29
ATOM    812  N   VAL A  89     -25.367  -8.739  35.726  1.00 44.28
ATOM    813  HN  VAL A  89     -26.110  -8.531  35.059  1.00  0.00
ATOM    814  CA  VAL A  89     -23.988  -8.390  35.380  1.00 43.72
ATOM    816  C   VAL A  89     -23.313  -7.451  36.397  1.00 53.35
ATOM    817  O   VAL A  89     -22.172  -7.705  36.789  1.00 59.24
ATOM    818  CB  VAL A  89     -23.917  -7.780  33.959  1.00 40.69
ATOM    820  CG1 VAL A  89     -22.534  -7.205  33.690  1.00 36.35
ATOM    824  CG2 VAL A  89     -24.275  -8.824  32.912  1.00 37.84
ATOM    828  N   PRO A  90     -23.998  -6.371  36.835  1.00 54.98
ATOM    829  CA  PRO A  90     -23.311  -5.482  37.784  1.00 57.88
ATOM    831  C   PRO A  90     -22.960  -6.129  39.126  1.00 61.53
ATOM    832  O   PRO A  90     -22.137  -5.583  39.860  1.00 59.60
ATOM    833  CB  PRO A  90     -24.323  -4.349  37.996  1.00 61.59
ATOM    836  CG  PRO A  90     -25.175  -4.369  36.786  1.00 60.55
ATOM    839  CD  PRO A  90     -25.302  -5.813  36.429  1.00 56.92
ATOM    842  N   SER A  91     -23.570  -7.267  39.442  1.00 59.85
ATOM    843  HN  SER A  91     -24.243  -7.672  38.791  1.00  0.00
ATOM    844  CA  SER A  91     -23.294  -7.947  40.704  1.00 55.10
ATOM    846  C   SER A  91     -22.310  -9.099  40.515  1.00 58.45
ATOM    847  O   SER A  91     -21.990  -9.813  41.465  1.00 61.85
ATOM    848  CB  SER A  91     -24.591  -8.463  41.333  1.00 55.28
ATOM    851  OG  SER A  91     -25.184  -9.474  40.536  1.00 54.68
ATOM    852  HG  SER A  91     -25.989  -9.794  40.926  1.00  0.00
ATOM    853  N   CYS A  92     -21.832  -9.275  39.287  1.00 54.15
ATOM    854  HN  CYS A  92     -22.146  -8.658  38.538  1.00  0.00
ATOM    855  CA  CYS A  92     -20.868 -10.330  38.984  1.00 53.24
ATOM    857  C   CYS A  92     -19.440  -9.884  39.268  1.00 54.16
ATOM    858  O   CYS A  92     -19.135  -8.691  39.257  1.00 60.24
ATOM    859  CB  CYS A  92     -20.985 -10.770  37.522  1.00 51.26
ATOM    862  SG  CYS A  92     -22.433 -11.776  37.143  1.00 56.65
ATOM    863  N   LYS A  93     -18.565 -10.853  39.517  1.00 47.35
ATOM    864  HN  LYS A  93     -18.894 -11.816  39.579  1.00  0.00
ATOM    865  CA  LYS A  93     -17.149 -10.573  39.703  1.00 50.72
ATOM    867  C   LYS A  93     -16.507 -10.248  38.361  1.00 51.63
ATOM    868  O   LYS A  93     -17.083 -10.525  37.309  1.00 51.18
ATOM    869  CB  LYS A  93     -16.443 -11.759  40.358  1.00 54.01
ATOM    872  CG  LYS A  93     -17.021 -12.152  41.704  1.00 55.36
ATOM    875  CD  LYS A  93     -16.245 -13.300  42.318  1.00 59.04
ATOM    878  CE  LYS A  93     -16.821 -13.690  43.667  1.00 65.40
ATOM    881  NZ  LYS A  93     -16.818 -12.543  44.614  1.00 69.12
ATOM    882  HZ1 LYS A  93     -17.205 -12.805  45.521  1.00  0.00
ATOM    883  HZ2 LYS A  93     -17.301 -11.734  44.222  1.00  0.00
ATOM    884  HZ3 LYS A  93     -15.886 -12.140  44.709  1.00  0.00
ATOM    885  N   LEU A  94     -15.315  -9.662  38.403  1.00 52.42
ATOM    886  HN  LEU A  94     -14.877  -9.489  39.308  1.00  0.00
ATOM    887  CA  LEU A  94     -14.619  -9.260  37.187  1.00 47.45
ATOM    889  C   LEU A  94     -14.253 -10.468  36.330  1.00 49.66
ATOM    890  O   LEU A  94     -14.426 -10.448  35.112  1.00 52.27
ATOM    891  CB  LEU A  94     -13.361  -8.460  37.529  1.00 47.12
ATOM    894  CG  LEU A  94     -12.543  -7.967  36.333  1.00 51.02
ATOM    896  CD1 LEU A  94     -13.385  -7.057  35.450  1.00 49.06
ATOM    900  CD2 LEU A  94     -11.282  -7.254  36.797  1.00 48.53
ATOM    904  N   TYR A  95     -13.754 -11.518  36.975  1.00 52.97
ATOM    905  HN  TYR A  95     -13.661 -11.477  37.990  1.00  0.00
ATOM    906  CA  TYR A  95     -13.335 -12.727  36.273  1.00 52.47
ATOM    908  C   TYR A  95     -14.504 -13.394  35.554  1.00 51.13
ATOM    909  O   TYR A  95     -14.334 -13.968  34.480  1.00 46.28
ATOM    910  CB  TYR A  95     -12.687 -13.714  37.248  1.00 52.70
ATOM    913  CG  TYR A  95     -11.371 -13.238  37.820  1.00 53.50
ATOM    914  CD1 TYR A  95     -10.637 -12.241  37.190  1.00 55.25
ATOM    916  CD2 TYR A  95     -10.862 -13.785  38.990  1.00 57.48
ATOM    918  CE1 TYR A  95      -9.434 -11.802  37.711  1.00 58.34
ATOM    920  CE2 TYR A  95      -9.660 -13.353  39.518  1.00 61.96
ATOM    922  CZ  TYR A  95      -8.950 -12.362  38.874  1.00 65.82
ATOM    923  OH  TYR A  95      -7.752 -11.928  39.395  1.00 75.78
ATOM    924  HH  TYR A  95      -7.263 -11.245  38.951  1.00  0.00
ATOM    925  N   THR A  96     -15.688 -13.313  36.152  1.00 51.43
ATOM    926  HN  THR A  96     -15.757 -12.848  37.057  1.00  0.00
ATOM    927  CA  THR A  96     -16.891 -13.872  35.546  1.00 43.41
ATOM    929  C   THR A  96     -17.205 -13.169  34.226  1.00 46.33
ATOM    930  O   THR A  96     -17.550 -13.812  33.236  1.00 43.89
ATOM    931  CB  THR A  96     -18.101 -13.761  36.492  1.00 37.22
ATOM    933  CG2 THR A  96     -19.344 -14.361  35.851  1.00 31.88
ATOM    937  OG1 THR A  96     -17.817 -14.453  37.715  1.00 39.31
ATOM    938  HG1 THR A  96     -18.563 -14.385  38.299  1.00  0.00
ATOM    939  N   CYS A  97     -17.071 -11.846  34.218  1.00 48.54
ATOM    940  HN  CYS A  97     -16.789 -11.369  35.074  1.00  0.00
ATOM    941  CA  CYS A  97     -17.318 -11.060  33.015  1.00 47.36
ATOM    943  C   CYS A  97     -16.251 -11.325  31.958  1.00 49.30
ATOM    944  O   CYS A  97     -16.552 -11.396  30.766  1.00 52.66
ATOM    945  CB  CYS A  97     -17.370  -9.568  33.349  1.00 57.07
ATOM    948  SG  CYS A  97     -18.720  -9.101  34.457  1.00 66.51
ATOM    949  N   LEU A  98     -15.006 -11.470  32.400  1.00 44.44
ATOM    950  HN  LEU A  98     -14.820 -11.379  33.399  1.00  0.00
ATOM    951  CA  LEU A  98     -13.899 -11.756  31.495  1.00 45.82
ATOM    953  C   LEU A  98     -14.011 -13.160  30.912  1.00 46.70
ATOM    954  O   LEU A  98     -13.723 -13.379  29.736  1.00 51.07
ATOM    955  CB  LEU A  98     -12.559 -11.598  32.215  1.00 49.09
ATOM    958  CG  LEU A  98     -12.207 -10.189  32.695  1.00 53.82
ATOM    960  CD1 LEU A  98     -10.863 -10.189  33.408  1.00 54.54
ATOM    964  CD2 LEU A  98     -12.200  -9.214  31.528  1.00 50.37
ATOM    968  N   PHE A  99     -14.429 -14.109  31.743  1.00 45.27
ATOM    969  HN  PHE A  99     -14.641 -13.864  32.710  1.00  0.00
ATOM    970  CA  PHE A  99     -14.593 -15.490  31.308  1.00 38.94
ATOM    972  C   PHE A  99     -15.711 -15.593  30.277  1.00 40.04
ATOM    973  O   PHE A  99     -15.643 -16.401  29.351  1.00 38.77
ATOM    974  CB  PHE A  99     -14.880 -16.400  32.503  1.00 36.34
ATOM    977  CG  PHE A  99     -15.040 -17.848  32.140  1.00 37.89
ATOM    978  CD1 PHE A  99     -13.931 -18.650  31.931  1.00 32.22
ATOM    980  CD2 PHE A  99     -16.300 -18.410  32.018  1.00 32.74
ATOM    982  CE1 PHE A  99     -14.075 -19.984  31.598  1.00 37.03
ATOM    984  CE2 PHE A  99     -16.451 -19.742  31.687  1.00 34.66
ATOM    986  CZ  PHE A  99     -15.337 -20.530  31.476  1.00 34.03
ATOM    988  N   GLY A 100     -16.739 -14.767  30.445  1.00 36.06
ATOM    989  HN  GLY A 100     -16.751 -14.147  31.255  1.00  0.00
ATOM    990  CA  GLY A 100     -17.843 -14.725  29.508  1.00 35.13
ATOM    993  C   GLY A 100     -17.414 -14.219  28.145  1.00 43.13
ATOM    994  O   GLY A 100     -17.854 -14.730  27.115  1.00 48.00
ATOM    995  N   ILE A 101     -16.551 -13.208  28.141  1.00 40.19
ATOM    996  HN  ILE A 101     -16.245 -12.814  29.030  1.00  0.00
ATOM    997  CA  ILE A 101     -16.031 -12.648  26.901  1.00 38.01
ATOM    999  C   ILE A 101     -15.146 -13.675  26.211  1.00 40.95
ATOM   1000  O   ILE A 101     -15.262 -13.900  25.007  1.00 45.36
ATOM   1001  CB  ILE A 101     -15.266 -11.340  27.159  1.00 37.42
ATOM   1003  CG1 ILE A 101     -16.212 -10.281  27.731  1.00 36.58
ATOM   1006  CG2 ILE A 101     -14.621 -10.837  25.878  1.00 28.94
ATOM   1010  CD1 ILE A 101     -15.524  -8.991  28.111  1.00 39.92
ATOM   1014  N   PHE A 102     -14.268 -14.300  26.988  1.00 38.73
ATOM   1015  HN  PHE A 102     -14.208 -14.040  27.972  1.00  0.00
ATOM   1016  CA  PHE A 102     -13.388 -15.344  26.481  1.00 35.94
ATOM   1018  C   PHE A 102     -14.176 -16.497  25.865  1.00 42.00
ATOM   1019  O   PHE A 102     -13.826 -17.001  24.798  1.00 48.64
ATOM   1020  CB  PHE A 102     -12.489 -15.867  27.601  1.00 34.27
ATOM   1023  CG  PHE A 102     -11.823 -17.175  27.283  1.00 38.11
ATOM   1024  CD1 PHE A 102     -10.711 -17.219  26.457  1.00 36.46
ATOM   1026  CD2 PHE A 102     -12.305 -18.362  27.815  1.00 34.13
ATOM   1028  CE1 PHE A 102     -10.095 -18.420  26.164  1.00 39.75
ATOM   1030  CE2 PHE A 102     -11.694 -19.567  27.524  1.00 37.39
ATOM   1032  CZ  PHE A 102     -10.587 -19.596  26.699  1.00 38.55
ATOM   1034  N   TYR A 103     -15.241 -16.912  26.543  1.00 38.63
ATOM   1035  HN  TYR A 103     -15.490 -16.445  27.415  1.00  0.00
ATOM   1036  CA  TYR A 103     -16.062 -18.019  26.070  1.00 33.58
ATOM   1038  C   TYR A 103     -16.846 -17.603  24.831  1.00 33.04
ATOM   1039  O   TYR A 103     -17.126 -18.420  23.956  1.00 30.10
ATOM   1040  CB  TYR A 103     -17.010 -18.492  27.170  1.00 35.75
ATOM   1043  CG  TYR A 103     -17.081 -19.994  27.311  1.00 36.93
ATOM   1044  CD1 TYR A 103     -16.085 -20.692  27.980  1.00 33.92
ATOM   1046  CD2 TYR A 103     -18.146 -20.714  26.783  1.00 30.75
ATOM   1048  CE1 TYR A 103     -16.140 -22.066  28.116  1.00 28.91
ATOM   1050  CE2 TYR A 103     -18.211 -22.090  26.914  1.00 26.73
ATOM   1052  CZ  TYR A 103     -17.204 -22.760  27.582  1.00 38.41
ATOM   1053  OH  TYR A 103     -17.258 -24.128  27.718  1.00 39.15
ATOM   1054  HH  TYR A 103     -16.566 -24.589  28.177  1.00  0.00
ATOM   1055  N   TYR A 104     -17.193 -16.322  24.766  1.00 31.57
ATOM   1056  HN  TYR A 104     -16.984 -15.713  25.557  1.00  0.00
ATOM   1057  CA  TYR A 104     -17.863 -15.760  23.601  1.00 32.17
ATOM   1059  C   TYR A 104     -16.944 -15.823  22.384  1.00 37.46
ATOM   1060  O   TYR A 104     -17.331 -16.315  21.326  1.00 40.06
ATOM   1061  CB  TYR A 104     -18.289 -14.314  23.879  1.00 34.04
ATOM   1064  CG  TYR A 104     -18.969 -13.615  22.721  1.00 36.81
ATOM   1065  CD1 TYR A 104     -18.226 -13.003  21.717  1.00 36.83
ATOM   1067  CD2 TYR A 104     -20.354 -13.546  22.643  1.00 32.83
ATOM   1069  CE1 TYR A 104     -18.842 -12.362  20.661  1.00 40.61
ATOM   1071  CE2 TYR A 104     -20.980 -12.903  21.590  1.00 33.65
ATOM   1073  CZ  TYR A 104     -20.218 -12.312  20.603  1.00 40.70
ATOM   1074  OH  TYR A 104     -20.829 -11.668  19.554  1.00 39.19
ATOM   1075  HH  TYR A 104     -21.778 -11.634  19.514  1.00  0.00
ATOM   1076  N   MET A 105     -15.725 -15.318  22.549  1.00 37.05
ATOM   1077  HN  MET A 105     -15.459 -14.960  23.466  1.00  0.00
ATOM   1078  CA  MET A 105     -14.756 -15.259  21.461  1.00 33.60
ATOM   1080  C   MET A 105     -14.351 -16.650  20.977  1.00 35.82
ATOM   1081  O   MET A 105     -14.222 -16.882  19.776  1.00 36.53
ATOM   1082  CB  MET A 105     -13.517 -14.479  21.902  1.00 33.69
ATOM   1085  CG  MET A 105     -13.800 -13.037  22.287  1.00 37.31
ATOM   1088  SD  MET A 105     -14.441 -12.075  20.904  1.00 49.56
ATOM   1089  CE  MET A 105     -13.082 -12.227  19.748  1.00 53.12
ATOM   1093  N   THR A 106     -14.152 -17.570  21.915  1.00 38.06
ATOM   1094  HN  THR A 106     -14.279 -17.317  22.895  1.00  0.00
ATOM   1095  CA  THR A 106     -13.757 -18.932  21.576  1.00 37.32
ATOM   1097  C   THR A 106     -14.870 -19.655  20.822  1.00 37.61
ATOM   1098  O   THR A 106     -14.618 -20.318  19.815  1.00 40.19
ATOM   1099  CB  THR A 106     -13.381 -19.740  22.832  1.00 39.80
ATOM   1101  CG2 THR A 106     -12.992 -21.162  22.457  1.00 38.80
ATOM   1105  OG1 THR A 106     -12.278 -19.109  23.494  1.00 46.35
ATOM   1106  HG1 THR A 106     -12.046 -19.607  24.269  1.00  0.00
ATOM   1107  N   SER A 107     -16.098 -19.525  21.315  1.00 37.21
ATOM   1108  HN  SER A 107     -16.233 -18.995  22.176  1.00  0.00
ATOM   1109  CA  SER A 107     -17.258 -20.120  20.658  1.00 36.84
ATOM   1111  C   SER A 107     -17.448 -19.523  19.272  1.00 41.65
ATOM   1112  O   SER A 107     -17.846 -20.215  18.336  1.00 44.23
ATOM   1113  CB  SER A 107     -18.524 -19.915  21.493  1.00 28.49
ATOM   1116  OG  SER A 107     -18.426 -20.576  22.741  1.00 40.61
ATOM   1117  HG  SER A 107     -19.212 -20.449  23.259  1.00  0.00
ATOM   1118  N   ALA A 108     -17.162 -18.230  19.156  1.00 33.49
ATOM   1119  HN  ALA A 108     -16.850 -17.717  19.981  1.00  0.00
ATOM   1120  CA  ALA A 108     -17.280 -17.524  17.889  1.00 29.01
ATOM   1122  C   ALA A 108     -16.352 -18.134  16.844  1.00 34.93
ATOM   1123  O   ALA A 108     -16.749 -18.343  15.696  1.00 34.93
ATOM   1124  CB  ALA A 108     -16.976 -16.045  18.075  1.00 28.68
ATOM   1128  N   LEU A 109     -15.119 -18.425  17.250  1.00 24.61
ATOM   1129  HN  LEU A 109     -14.854 -18.224  18.214  1.00  0.00
ATOM   1130  CA  LEU A 109     -14.136 -19.024  16.353  1.00 25.65
ATOM   1132  C   LEU A 109     -14.565 -20.421  15.919  1.00 33.59
ATOM   1133  O   LEU A 109     -14.255 -20.858  14.811  1.00 39.59
ATOM   1134  CB  LEU A 109     -12.762 -19.077  17.020  1.00 27.12
ATOM   1137  CG  LEU A 109     -12.086 -17.727  17.269  1.00 39.66
ATOM   1139  CD1 LEU A 109     -10.789 -17.910  18.041  1.00 36.27
ATOM   1143  CD2 LEU A 109     -11.830 -17.008  15.953  1.00 28.15
ATOM   1147  N   GLY A 110     -15.281 -21.117  16.797  1.00 29.28
ATOM   1148  HN  GLY A 110     -15.472 -20.714  17.715  1.00  0.00
ATOM   1149  CA  GLY A 110     -15.798 -22.436  16.481  1.00 34.61
ATOM   1152  C   GLY A 110     -16.796 -22.414  15.338  1.00 35.46
ATOM   1153  O   GLY A 110     -16.932 -23.390  14.599  1.00 32.91
ATOM   1154  N   ILE A 111     -17.495 -21.293  15.192  1.00 23.57
ATOM   1155  HN  ILE A 111     -17.360 -20.532  15.857  1.00  0.00
ATOM   1156  CA  ILE A 111     -18.448 -21.127  14.105  1.00 28.26
ATOM   1158  C   ILE A 111     -17.761 -20.536  12.874  1.00 37.13
ATOM   1159  O   ILE A 111     -17.800 -21.124  11.794  1.00 40.48
ATOM   1160  CB  ILE A 111     -19.638 -20.251  14.536  1.00 32.51
ATOM   1162  CG1 ILE A 111     -20.345 -20.863  15.747  1.00 26.31
ATOM   1165  CG2 ILE A 111     -20.615 -20.078  13.382  1.00 29.81
ATOM   1169  CD1 ILE A 111     -20.940 -22.230  15.477  1.00 35.39
ATOM   1173  N   THR A 112     -17.122 -19.382  13.048  1.00 23.62
ATOM   1174  HN  THR A 112     -17.044 -18.998  13.990  1.00  0.00
ATOM   1175  CA  THR A 112     -16.528 -18.646  11.932  1.00 30.64
ATOM   1177  C   THR A 112     -15.319 -19.352  11.317  1.00 31.50
ATOM   1178  O   THR A 112     -15.318 -19.673  10.129  1.00 28.01
ATOM   1179  CB  THR A 112     -16.095 -17.230  12.365  1.00 29.56
ATOM   1181  CG2 THR A 112     -17.260 -16.492  12.990  1.00 27.64
ATOM   1185  OG1 THR A 112     -15.028 -17.320  13.319  1.00 31.03
ATOM   1186  HG1 THR A 112     -14.761 -16.448  13.586  1.00  0.00
ATOM   1187  N   ALA A 113     -14.289 -19.583  12.123  1.00 29.13
ATOM   1188  HN  ALA A 113     -14.356 -19.323  13.107  1.00  0.00
ATOM   1189  CA  ALA A 113     -13.063 -20.201  11.629  1.00 23.16
ATOM   1191  C   ALA A 113     -13.270 -21.679  11.319  1.00 27.88
ATOM   1192  O   ALA A 113     -12.612 -22.234  10.440  1.00 36.63
ATOM   1193  CB  ALA A 113     -11.939 -20.026  12.636  1.00 28.66
ATOM   1197  N   GLY A 114     -14.190 -22.312  12.039  1.00 22.21
ATOM   1198  HN  GLY A 114     -14.750 -21.782  12.707  1.00  0.00
ATOM   1199  CA  GLY A 114     -14.418 -23.738  11.899  1.00 26.05
ATOM   1202  C   GLY A 114     -15.584 -24.131  11.009  1.00 26.18
ATOM   1203  O   GLY A 114     -15.393 -24.503   9.853  1.00 37.79
ATOM   1204  N   ALA A 115     -16.793 -24.056  11.557  1.00 25.01
ATOM   1205  HN  ALA A 115     -16.883 -23.687  12.504  1.00  0.00
ATOM   1206  CA  ALA A 115     -17.998 -24.485  10.849  1.00 25.23
ATOM   1208  C   ALA A 115     -18.194 -23.742   9.532  1.00 29.79
ATOM   1209  O   ALA A 115     -18.654 -24.320   8.548  1.00 28.20
ATOM   1210  CB  ALA A 115     -19.221 -24.300  11.738  1.00 21.77
ATOM   1214  N   HIS A 116     -17.834 -22.464   9.520  1.00 21.43
ATOM   1215  HN  HIS A 116     -17.374 -22.069  10.340  1.00  0.00
ATOM   1216  CA  HIS A 116     -18.079 -21.612   8.365  1.00 21.36
ATOM   1218  C   HIS A 116     -16.973 -21.711   7.317  1.00 29.71
ATOM   1219  O   HIS A 116     -17.136 -22.369   6.289  1.00 31.74
ATOM   1220  CB  HIS A 116     -18.241 -20.157   8.811  1.00 26.08
ATOM   1223  CG  HIS A 116     -18.708 -19.241   7.726  1.00 24.47
ATOM   1224  CD2 HIS A 116     -19.766 -19.323   6.886  1.00 23.45
ATOM   1226  ND1 HIS A 116     -18.053 -18.071   7.404  1.00 24.81
ATOM   1227  HD1 HIS A 116     -17.209 -17.723   7.859  1.00  0.00
ATOM   1228  CE1 HIS A 116     -18.689 -17.472   6.414  1.00 21.85
ATOM   1230  NE2 HIS A 116     -19.733 -18.210   6.082  1.00 23.43
ATOM   1231  HE2 HIS A 116     -20.406 -17.989   5.348  1.00  0.00
ATOM   1232  N   ARG A 117     -15.846 -21.061   7.585  1.00 29.38
ATOM   1233  HN  ARG A 117     -15.716 -20.651   8.510  1.00  0.00
ATOM   1234  CA  ARG A 117     -14.789 -20.919   6.589  1.00 28.89
ATOM   1236  C   ARG A 117     -14.031 -22.214   6.300  1.00 23.37
ATOM   1237  O   ARG A 117     -13.504 -22.393   5.202  1.00 32.99
ATOM   1238  CB  ARG A 117     -13.805 -19.835   7.031  1.00 22.38
ATOM   1241  CG  ARG A 117     -14.449 -18.473   7.228  1.00 28.55
ATOM   1244  CD  ARG A 117     -13.429 -17.449   7.684  1.00 32.54
ATOM   1247  NE  ARG A 117     -14.042 -16.168   8.019  1.00 33.56
ATOM   1248  HE  ARG A 117     -15.060 -16.122   8.069  1.00  0.00
ATOM   1249  CZ  ARG A 117     -13.353 -15.058   8.263  1.00 37.49
ATOM   1250  NH1 ARG A 117     -12.030 -15.074   8.199  1.00 43.26
ATOM   1251 1HH1 ARG A 117     -11.543 -15.939   7.965  1.00  0.00
ATOM   1252 2HH1 ARG A 117     -11.501 -14.222   8.386  1.00  0.00
ATOM   1253  NH2 ARG A 117     -13.985 -13.934   8.567  1.00 34.53
ATOM   1254 1HH2 ARG A 117     -15.004 -13.922   8.616  1.00  0.00
ATOM   1255 2HH2 ARG A 117     -13.456 -13.082   8.754  1.00  0.00
ATOM   1256  N   LEU A 118     -13.972 -23.114   7.275  1.00 29.61
ATOM   1257  HN  LEU A 118     -14.486 -22.954   8.141  1.00  0.00
ATOM   1258  CA  LEU A 118     -13.179 -24.330   7.120  1.00 31.52
ATOM   1260  C   LEU A 118     -13.987 -25.501   6.564  1.00 35.96
ATOM   1261  O   LEU A 118     -13.617 -26.085   5.547  1.00 42.32
ATOM   1262  CB  LEU A 118     -12.546 -24.731   8.455  1.00 27.50
ATOM   1265  CG  LEU A 118     -11.841 -26.091   8.491  1.00 31.45
ATOM   1267  CD1 LEU A 118     -10.685 -26.139   7.501  1.00 25.71
ATOM   1271  CD2 LEU A 118     -11.360 -26.411   9.900  1.00 24.20
ATOM   1275  N   TRP A 119     -15.084 -25.846   7.230  1.00 31.34
ATOM   1276  HN  TRP A 119     -15.415 -25.258   7.995  1.00  0.00
ATOM   1277  CA  TRP A 119     -15.821 -27.057   6.879  1.00 32.03
ATOM   1279  C   TRP A 119     -16.958 -26.831   5.875  1.00 32.31
ATOM   1280  O   TRP A 119     -17.287 -27.731   5.103  1.00 32.23
ATOM   1281  CB  TRP A 119     -16.364 -27.722   8.147  1.00 26.85
ATOM   1284  CG  TRP A 119     -15.300 -28.447   8.930  1.00 28.59
ATOM   1285  CD1 TRP A 119     -14.475 -29.433   8.468  1.00 27.09
ATOM   1287  CD2 TRP A 119     -14.955 -28.251  10.309  1.00 27.75
ATOM   1288  CE2 TRP A 119     -13.909 -29.147  10.610  1.00 25.79
ATOM   1289  CE3 TRP A 119     -15.426 -27.403  11.316  1.00 26.38
ATOM   1291  NE1 TRP A 119     -13.635 -29.856   9.470  1.00 28.41
ATOM   1292  HE1 TRP A 119     -12.923 -30.581   9.380  1.00  0.00
ATOM   1293  CZ2 TRP A 119     -13.327 -29.220  11.875  1.00 30.29
ATOM   1295  CZ3 TRP A 119     -14.847 -27.476  12.572  1.00 30.08
ATOM   1297  CH2 TRP A 119     -13.809 -28.378  12.840  1.00 32.79
ATOM   1299  N   SER A 120     -17.555 -25.642   5.875  1.00 22.44
ATOM   1300  HN  SER A 120     -17.263 -24.931   6.545  1.00  0.00
ATOM   1301  CA  SER A 120     -18.625 -25.344   4.924  1.00 28.12
ATOM   1303  C   SER A 120     -18.078 -24.940   3.558  1.00 30.43
ATOM   1304  O   SER A 120     -18.644 -25.301   2.527  1.00 37.23
ATOM   1305  CB  SER A 120     -19.537 -24.233   5.453  1.00 23.72
ATOM   1308  OG  SER A 120     -20.204 -24.623   6.639  1.00 30.73
ATOM   1309  HG  SER A 120     -20.770 -23.934   6.967  1.00  0.00
ATOM   1310  N   HIS A 121     -16.977 -24.193   3.555  1.00 28.78
ATOM   1311  HN  HIS A 121     -16.476 -24.041   4.431  1.00  0.00
ATOM   1312  CA  HIS A 121     -16.468 -23.586   2.328  1.00 28.17
ATOM   1314  C   HIS A 121     -15.102 -24.116   1.882  1.00 27.90
ATOM   1315  O   HIS A 121     -14.697 -23.890   0.742  1.00 30.78
ATOM   1316  CB  HIS A 121     -16.382 -22.067   2.495  1.00 30.71
ATOM   1319  CG  HIS A 121     -17.711 -21.393   2.636  1.00 22.36
ATOM   1320  CD2 HIS A 121     -18.240 -20.668   3.651  1.00 23.08
ATOM   1322  ND1 HIS A 121     -18.662 -21.402   1.638  1.00 29.34
ATOM   1323  HD1 HIS A 121     -18.562 -21.861   0.733  1.00  0.00
ATOM   1324  CE1 HIS A 121     -19.723 -20.723   2.037  1.00 28.61
ATOM   1326  NE2 HIS A 121     -19.491 -20.267   3.255  1.00 22.05
ATOM   1327  HE2 HIS A 121     -20.137 -19.707   3.811  1.00  0.00
ATOM   1328  N   ARG A 122     -14.397 -24.802   2.780  1.00 28.36
ATOM   1329  HN  ARG A 122     -14.781 -24.925   3.717  1.00  0.00
ATOM   1330  CA  ARG A 122     -13.089 -25.387   2.471  1.00 30.79
ATOM   1332  C   ARG A 122     -12.095 -24.356   1.932  1.00 33.80
ATOM   1333  O   ARG A 122     -11.353 -24.633   0.988  1.00 30.12
ATOM   1334  CB  ARG A 122     -13.240 -26.532   1.463  1.00 32.85
ATOM   1337  CG  ARG A 122     -13.959 -27.757   2.004  1.00 36.05
ATOM   1340  CD  ARG A 122     -13.204 -28.344   3.181  1.00 42.52
ATOM   1343  NE  ARG A 122     -13.747 -29.629   3.609  1.00 46.34
ATOM   1344  HE  ARG A 122     -14.475 -30.056   3.036  1.00  0.00
ATOM   1345  CZ  ARG A 122     -13.351 -30.276   4.700  1.00 52.39
ATOM   1346  NH1 ARG A 122     -12.412 -29.751   5.476  1.00 49.04
ATOM   1347 1HH1 ARG A 122     -11.994 -28.853   5.231  1.00  0.00
ATOM   1348 2HH1 ARG A 122     -12.108 -30.248   6.313  1.00  0.00
ATOM   1349  NH2 ARG A 122     -13.895 -31.443   5.018  1.00 56.89
ATOM   1350 1HH2 ARG A 122     -14.617 -31.847   4.421  1.00  0.00
ATOM   1351 2HH2 ARG A 122     -13.591 -31.940   5.855  1.00  0.00
ATOM   1352  N   THR A 123     -12.077 -23.175   2.539  1.00 35.12
ATOM   1353  HN  THR A 123     -12.643 -23.038   3.377  1.00  0.00
ATOM   1354  CA  THR A 123     -11.268 -22.069   2.037  1.00 24.55
ATOM   1356  C   THR A 123      -9.818 -22.131   2.510  1.00 28.67
ATOM   1357  O   THR A 123      -8.974 -21.358   2.050  1.00 30.53
ATOM   1358  CB  THR A 123     -11.859 -20.718   2.455  1.00 29.68
ATOM   1360  CG2 THR A 123     -13.259 -20.554   1.896  1.00 28.86
ATOM   1364  OG1 THR A 123     -11.904 -20.636   3.885  1.00 35.21
ATOM   1365  HG1 THR A 123     -11.027 -20.739   4.235  1.00  0.00
ATOM   1366  N   TYR A 124      -9.535 -23.042   3.435  1.00 25.88
ATOM   1367  HN  TYR A 124     -10.295 -23.572   3.861  1.00  0.00
ATOM   1368  CA  TYR A 124      -8.162 -23.301   3.855  1.00 25.87
ATOM   1370  C   TYR A 124      -8.064 -24.691   4.466  1.00 26.07
ATOM   1371  O   TYR A 124      -9.078 -25.352   4.691  1.00 29.44
ATOM   1372  CB  TYR A 124      -7.675 -22.239   4.848  1.00 25.80
ATOM   1375  CG  TYR A 124      -8.312 -22.313   6.219  1.00 31.07
ATOM   1376  CD1 TYR A 124      -9.584 -21.805   6.444  1.00 30.27
ATOM   1378  CD2 TYR A 124      -7.633 -22.878   7.291  1.00 32.29
ATOM   1380  CE1 TYR A 124     -10.167 -21.867   7.695  1.00 30.83
ATOM   1382  CE2 TYR A 124      -8.208 -22.944   8.547  1.00 33.66
ATOM   1384  CZ  TYR A 124      -9.475 -22.437   8.743  1.00 35.70
ATOM   1385  OH  TYR A 124     -10.053 -22.501   9.992  1.00 31.63
ATOM   1386  HH  TYR A 124     -10.926 -22.152  10.127  1.00  0.00
ATOM   1387  N   LYS A 125      -6.838 -25.134   4.720  1.00 26.95
ATOM   1388  HN  LYS A 125      -6.037 -24.549   4.482  1.00  0.00
ATOM   1389  CA  LYS A 125      -6.611 -26.435   5.330  1.00 30.83
ATOM   1391  C   LYS A 125      -6.037 -26.273   6.733  1.00 32.96
ATOM   1392  O   LYS A 125      -5.103 -25.502   6.950  1.00 35.51
ATOM   1393  CB  LYS A 125      -5.675 -27.283   4.464  1.00 32.07
ATOM   1396  CG  LYS A 125      -6.300 -27.766   3.164  1.00 40.46
ATOM   1399  CD  LYS A 125      -5.300 -28.551   2.327  1.00 53.59
ATOM   1402  CE  LYS A 125      -5.952 -29.133   1.081  1.00 58.93
ATOM   1405  NZ  LYS A 125      -6.545 -28.083   0.207  1.00 62.04
ATOM   1406  HZ1 LYS A 125      -6.982 -28.473  -0.628  1.00  0.00
ATOM   1407  HZ2 LYS A 125      -5.853 -27.374  -0.037  1.00  0.00
ATOM   1408  HZ3 LYS A 125      -7.201 -27.499   0.727  1.00  0.00
ATOM   1409  N   ALA A 126      -6.612 -27.001   7.683  1.00 33.19
ATOM   1410  HN  ALA A 126      -7.393 -27.609   7.436  1.00  0.00
ATOM   1411  CA  ALA A 126      -6.161 -26.957   9.068  1.00 35.73
ATOM   1413  C   ALA A 126      -5.651 -28.326   9.494  1.00 34.42
ATOM   1414  O   ALA A 126      -6.191 -29.350   9.082  1.00 38.59
ATOM   1415  CB  ALA A 126      -7.286 -26.499   9.981  1.00 28.11
ATOM   1419  N   ARG A 127      -4.605 -28.346  10.313  1.00 31.10
ATOM   1420  HN  ARG A 127      -4.170 -27.469  10.599  1.00  0.00
ATOM   1421  CA  ARG A 127      -4.073 -29.609  10.807  1.00 35.52
ATOM   1423  C   ARG A 127      -4.791 -30.014  12.088  1.00 32.91
ATOM   1424  O   ARG A 127      -5.504 -29.209  12.686  1.00 39.47
ATOM   1425  CB  ARG A 127      -2.561 -29.511  11.020  1.00 34.67
ATOM   1428  CG  ARG A 127      -1.800 -29.411   9.706  1.00 35.78
ATOM   1431  CD  ARG A 127      -0.295 -29.405   9.886  1.00 40.40
ATOM   1434  NE  ARG A 127       0.377 -29.538   8.597  1.00 42.38
ATOM   1435  HE  ARG A 127       0.566 -30.480   8.254  1.00  0.00
ATOM   1436  CZ  ARG A 127       0.759 -28.514   7.839  1.00 47.66
ATOM   1437  NH1 ARG A 127       0.548 -27.269   8.243  1.00 47.56
ATOM   1438 1HH1 ARG A 127       0.841 -26.484   7.662  1.00  0.00
ATOM   1439 2HH1 ARG A 127       0.087 -27.097   9.137  1.00  0.00
ATOM   1440  NH2 ARG A 127       1.358 -28.737   6.677  1.00 48.42
ATOM   1441 1HH2 ARG A 127       1.651 -27.952   6.096  1.00  0.00
ATOM   1442 2HH2 ARG A 127       1.520 -29.695   6.366  1.00  0.00
ATOM   1443  N   LEU A 128      -4.605 -31.268  12.491  1.00 36.78
ATOM   1444  HN  LEU A 128      -3.896 -31.833  12.024  1.00  0.00
ATOM   1445  CA  LEU A 128      -5.379 -31.868  13.579  1.00 37.81
ATOM   1447  C   LEU A 128      -5.431 -31.060  14.888  1.00 39.82
ATOM   1448  O   LEU A 128      -6.510 -30.921  15.462  1.00 45.02
ATOM   1449  CB  LEU A 128      -4.856 -33.279  13.873  1.00 38.29
ATOM   1452  CG  LEU A 128      -5.711 -34.107  14.833  1.00 36.92
ATOM   1454  CD1 LEU A 128      -7.131 -34.239  14.300  1.00 33.96
ATOM   1458  CD2 LEU A 128      -5.093 -35.475  15.063  1.00 34.88
ATOM   1462  N   PRO A 129      -4.285 -30.531  15.372  1.00 39.19
ATOM   1463  CA  PRO A 129      -4.374 -29.766  16.625  1.00 36.37
ATOM   1465  C   PRO A 129      -5.324 -28.570  16.555  1.00 42.06
ATOM   1466  O   PRO A 129      -6.029 -28.295  17.527  1.00 42.81
ATOM   1467  CB  PRO A 129      -2.935 -29.290  16.848  1.00 33.02
ATOM   1470  CG  PRO A 129      -2.100 -30.293  16.150  1.00 36.85
ATOM   1473  CD  PRO A 129      -2.884 -30.679  14.931  1.00 40.25
ATOM   1476  N   LEU A 130      -5.342 -27.876  15.422  1.00 39.78
ATOM   1477  HN  LEU A 130      -4.717 -28.144  14.661  1.00  0.00
ATOM   1478  CA  LEU A 130      -6.238 -26.739  15.246  1.00 34.96
ATOM   1480  C   LEU A 130      -7.678 -27.208  15.084  1.00 34.92
ATOM   1481  O   LEU A 130      -8.602 -26.613  15.641  1.00 38.81
ATOM   1482  CB  LEU A 130      -5.819 -25.898  14.038  1.00 38.33
ATOM   1485  CG  LEU A 130      -6.761 -24.751  13.658  1.00 38.66
ATOM   1487  CD1 LEU A 130      -6.974 -23.808  14.835  1.00 26.21
ATOM   1491  CD2 LEU A 130      -6.226 -23.993  12.453  1.00 26.48
ATOM   1495  N   ARG A 131      -7.862 -28.277  14.317  1.00 34.16
ATOM   1496  HN  ARG A 131      -7.054 -28.721  13.880  1.00  0.00
ATOM   1497  CA  ARG A 131      -9.190 -28.831  14.085  1.00 32.53
ATOM   1499  C   ARG A 131      -9.792 -29.382  15.377  1.00 33.46
ATOM   1500  O   ARG A 131     -11.006 -29.331  15.571  1.00 31.41
ATOM   1501  CB  ARG A 131      -9.135 -29.915  13.007  1.00 27.29
ATOM   1504  CG  ARG A 131      -9.152 -29.363  11.588  1.00 34.07
ATOM   1507  CD  ARG A 131      -8.736 -30.411  10.562  1.00 29.49
ATOM   1510  NE  ARG A 131      -9.461 -31.665  10.729  1.00 34.69
ATOM   1511  HE  ARG A 131     -10.472 -31.620  10.853  1.00  0.00
ATOM   1512  CZ  ARG A 131      -8.886 -32.862  10.730  1.00 31.77
ATOM   1513  NH1 ARG A 131      -7.575 -32.967  10.569  1.00 30.28
ATOM   1514 1HH1 ARG A 131      -7.008 -32.128  10.446  1.00  0.00
ATOM   1515 2HH1 ARG A 131      -7.133 -33.886  10.570  1.00  0.00
ATOM   1516  NH2 ARG A 131      -9.623 -33.953  10.890  1.00 41.84
ATOM   1517 1HH2 ARG A 131     -10.632 -33.872  11.014  1.00  0.00
ATOM   1518 2HH2 ARG A 131      -9.181 -34.872  10.891  1.00  0.00
ATOM   1519  N   ILE A 132      -8.943 -29.902  16.258  1.00 31.65
ATOM   1520  HN  ILE A 132      -7.956 -29.986  16.013  1.00  0.00
ATOM   1521  CA  ILE A 132      -9.397 -30.355  17.569  1.00 32.17
ATOM   1523  C   ILE A 132      -9.905 -29.159  18.366  1.00 34.48
ATOM   1524  O   ILE A 132     -10.961 -29.224  18.992  1.00 37.92
ATOM   1525  CB  ILE A 132      -8.285 -31.099  18.327  1.00 32.31
ATOM   1527  CG1 ILE A 132      -8.090 -32.497  17.735  1.00 38.84
ATOM   1530  CG2 ILE A 132      -8.624 -31.205  19.806  1.00 30.23
ATOM   1534  CD1 ILE A 132      -6.966 -33.284  18.371  1.00 32.39
ATOM   1538  N   PHE A 133      -9.157 -28.061  18.327  1.00 28.39
ATOM   1539  HN  PHE A 133      -8.273 -28.076  17.818  1.00  0.00
ATOM   1540  CA  PHE A 133      -9.574 -26.835  18.997  1.00 32.25
ATOM   1542  C   PHE A 133     -10.905 -26.324  18.451  1.00 35.45
ATOM   1543  O   PHE A 133     -11.807 -25.978  19.215  1.00 33.26
ATOM   1544  CB  PHE A 133      -8.505 -25.749  18.853  1.00 26.90
ATOM   1547  CG  PHE A 133      -8.986 -24.377  19.235  1.00 35.71
ATOM   1548  CD1 PHE A 133      -9.090 -24.012  20.566  1.00 41.84
ATOM   1550  CD2 PHE A 133      -9.339 -23.456  18.263  1.00 31.47
ATOM   1552  CE1 PHE A 133      -9.536 -22.753  20.921  1.00 39.04
ATOM   1554  CE2 PHE A 133      -9.787 -22.196  18.612  1.00 35.71
ATOM   1556  CZ  PHE A 133      -9.884 -21.843  19.942  1.00 35.92
ATOM   1558  N   LEU A 134     -11.022 -26.280  17.128  1.00 39.46
ATOM   1559  HN  LEU A 134     -10.262 -26.638  16.549  1.00  0.00
ATOM   1560  CA  LEU A 134     -12.210 -25.733  16.483  1.00 32.41
ATOM   1562  C   LEU A 134     -13.447 -26.595  16.716  1.00 30.70
ATOM   1563  O   LEU A 134     -14.554 -26.074  16.829  1.00 33.37
ATOM   1564  CB  LEU A 134     -11.971 -25.564  14.980  1.00 36.72
ATOM   1567  CG  LEU A 134     -10.938 -24.508  14.576  1.00 35.16
ATOM   1569  CD1 LEU A 134     -10.776 -24.460  13.063  1.00 24.00
ATOM   1573  CD2 LEU A 134     -11.323 -23.140  15.122  1.00 25.55
ATOM   1577  N   ILE A 135     -13.263 -27.910  16.787  1.00 35.01
ATOM   1578  HN  ILE A 135     -12.321 -28.294  16.716  1.00  0.00
ATOM   1579  CA  ILE A 135     -14.398 -28.807  16.965  1.00 36.70
ATOM   1581  C   ILE A 135     -14.875 -28.748  18.415  1.00 41.36
ATOM   1582  O   ILE A 135     -16.056 -28.956  18.694  1.00 44.17
ATOM   1583  CB  ILE A 135     -14.056 -30.256  16.528  1.00 39.35
ATOM   1585  CG1 ILE A 135     -15.335 -31.042  16.234  1.00 39.86
ATOM   1588  CG2 ILE A 135     -13.200 -30.966  17.563  1.00 39.84
ATOM   1592  CD1 ILE A 135     -16.136 -30.482  15.078  1.00 30.17
ATOM   1596  N   ILE A 136     -13.963 -28.444  19.335  1.00 35.87
ATOM   1597  HN  ILE A 136     -12.987 -28.339  19.057  1.00  0.00
ATOM   1598  CA  ILE A 136     -14.333 -28.258  20.731  1.00 37.59
ATOM   1600  C   ILE A 136     -15.012 -26.901  20.882  1.00 39.24
ATOM   1601  O   ILE A 136     -16.047 -26.784  21.539  1.00 36.56
ATOM   1602  CB  ILE A 136     -13.114 -28.383  21.664  1.00 38.87
ATOM   1604  CG1 ILE A 136     -12.573 -29.813  21.643  1.00 40.75
ATOM   1607  CG2 ILE A 136     -13.487 -27.998  23.084  1.00 27.66
ATOM   1611  CD1 ILE A 136     -11.311 -30.001  22.456  1.00 29.29
ATOM   1615  N   ALA A 137     -14.429 -25.883  20.255  1.00 32.87
ATOM   1616  HN  ALA A 137     -13.567 -26.050  19.736  1.00  0.00
ATOM   1617  CA  ALA A 137     -14.985 -24.534  20.287  1.00 34.28
ATOM   1619  C   ALA A 137     -16.377 -24.485  19.656  1.00 34.04
ATOM   1620  O   ALA A 137     -17.268 -23.796  20.156  1.00 37.90
ATOM   1621  CB  ALA A 137     -14.051 -23.563  19.582  1.00 24.21
ATOM   1625  N   ASN A 138     -16.558 -25.214  18.559  1.00 24.53
ATOM   1626  HN  ASN A 138     -15.774 -25.745  18.180  1.00  0.00
ATOM   1627  CA  ASN A 138     -17.850 -25.274  17.884  1.00 25.06
ATOM   1629  C   ASN A 138     -18.905 -25.895  18.789  1.00 26.70
ATOM   1630  O   ASN A 138     -20.061 -25.475  18.792  1.00 29.40
ATOM   1631  CB  ASN A 138     -17.747 -26.069  16.580  1.00 24.37
ATOM   1634  CG  ASN A 138     -19.094 -26.251  15.900  1.00 31.24
ATOM   1635  ND2 ASN A 138     -19.424 -25.342  14.988  1.00 25.37
ATOM   1636 1HD2 ASN A 138     -18.816 -24.559  14.748  1.00  0.00
ATOM   1637 2HD2 ASN A 138     -20.328 -25.464  14.532  1.00  0.00
ATOM   1638  OD1 ASN A 138     -19.828 -27.196  16.190  1.00 27.16
ATOM   1639  N   THR A 139     -18.495 -26.897  19.559  1.00 26.40
ATOM   1640  HN  THR A 139     -17.519 -27.189  19.515  1.00  0.00
ATOM   1641  CA  THR A 139     -19.401 -27.590  20.464  1.00 25.37
ATOM   1643  C   THR A 139     -19.869 -26.655  21.579  1.00 32.79
ATOM   1644  O   THR A 139     -20.990 -26.780  22.072  1.00 33.63
ATOM   1645  CB  THR A 139     -18.736 -28.841  21.071  1.00 30.29
ATOM   1647  CG2 THR A 139     -19.766 -29.707  21.768  1.00 27.21
ATOM   1651  OG1 THR A 139     -18.112 -29.602  20.030  1.00 28.44
ATOM   1652  HG1 THR A 139     -17.702 -30.373  20.404  1.00  0.00
ATOM   1653  N   MET A 140     -19.013 -25.713  21.966  1.00 32.86
ATOM   1654  HN  MET A 140     -18.078 -25.691  21.558  1.00  0.00
ATOM   1655  CA  MET A 140     -19.382 -24.710  22.962  1.00 34.65
ATOM   1657  C   MET A 140     -20.493 -23.807  22.433  1.00 35.75
ATOM   1658  O   MET A 140     -21.332 -23.327  23.195  1.00 36.01
ATOM   1659  CB  MET A 140     -18.177 -23.850  23.357  1.00 32.63
ATOM   1662  CG  MET A 140     -16.927 -24.613  23.765  1.00 38.32
ATOM   1665  SD  MET A 140     -15.546 -23.487  24.074  1.00 37.50
ATOM   1666  CE  MET A 140     -14.168 -24.623  24.140  1.00 45.17
ATOM   1670  N   ALA A 141     -20.486 -23.579  21.122  1.00 32.92
ATOM   1671  HN  ALA A 141     -19.836 -24.100  20.534  1.00  0.00
ATOM   1672  CA  ALA A 141     -21.379 -22.607  20.499  1.00 27.41
ATOM   1674  C   ALA A 141     -22.809 -23.123  20.356  1.00 29.80
ATOM   1675  O   ALA A 141     -23.747 -22.329  20.273  1.00 36.37
ATOM   1676  CB  ALA A 141     -20.834 -22.197  19.143  1.00 29.26
ATOM   1680  N   PHE A 142     -22.962 -24.445  20.320  1.00 29.86
ATOM   1681  HN  PHE A 142     -22.128 -25.032  20.340  1.00  0.00
ATOM   1682  CA  PHE A 142     -24.273 -25.096  20.253  1.00 32.64
ATOM   1684  C   PHE A 142     -25.148 -24.532  19.131  1.00 31.11
ATOM   1685  O   PHE A 142     -26.177 -23.906  19.384  1.00 30.58
ATOM   1686  CB  PHE A 142     -24.999 -24.972  21.598  1.00 34.35
ATOM   1689  CG  PHE A 142     -26.255 -25.802  21.700  1.00 31.55
ATOM   1690  CD1 PHE A 142     -26.535 -26.797  20.774  1.00 32.32
ATOM   1692  CD2 PHE A 142     -27.158 -25.582  22.726  1.00 35.38
ATOM   1694  CE1 PHE A 142     -27.690 -27.552  20.870  1.00 35.96
ATOM   1696  CE2 PHE A 142     -28.313 -26.333  22.828  1.00 39.99
ATOM   1698  CZ  PHE A 142     -28.580 -27.319  21.899  1.00 37.56
ATOM   1700  N   GLN A 143     -24.729 -24.765  17.894  1.00 31.03
ATOM   1701  HN  GLN A 143     -23.833 -25.231  17.754  1.00  0.00
ATOM   1702  CA  GLN A 143     -25.512 -24.374  16.732  1.00 34.66
ATOM   1704  C   GLN A 143     -25.666 -25.574  15.813  1.00 33.03
ATOM   1705  O   GLN A 143     -25.494 -25.456  14.599  1.00 39.53
ATOM   1706  CB  GLN A 143     -24.848 -23.212  15.991  1.00 30.77
ATOM   1709  CG  GLN A 143     -24.765 -21.930  16.799  1.00 25.30
ATOM   1712  CD  GLN A 143     -24.238 -20.769  15.986  1.00 31.09
ATOM   1713  NE2 GLN A 143     -23.978 -19.650  16.653  1.00 29.58
ATOM   1714 1HE2 GLN A 143     -24.120 -19.564  17.659  1.00  0.00
ATOM   1715 2HE2 GLN A 143     -23.623 -18.867  16.105  1.00  0.00
ATOM   1716  OE1 GLN A 143     -24.067 -20.873  14.770  1.00 38.20
ATOM   1717  N   ASN A 144     -25.982 -26.720  16.417  1.00 25.16
ATOM   1718  HN  ASN A 144     -26.227 -26.685  17.406  1.00  0.00
ATOM   1719  CA  ASN A 144     -26.000 -28.027  15.752  1.00 29.01
ATOM   1721  C   ASN A 144     -24.585 -28.449  15.359  1.00 30.86
ATOM   1722  O   ASN A 144     -23.684 -27.615  15.250  1.00 26.39
ATOM   1723  CB  ASN A 144     -26.919 -28.020  14.523  1.00 31.94
ATOM   1726  CG  ASN A 144     -28.342 -27.619  14.861  1.00 37.24
ATOM   1727  ND2 ASN A 144     -28.984 -26.892  13.955  1.00 37.64
ATOM   1728 1HD2 ASN A 144     -29.941 -26.622  14.182  1.00  0.00
ATOM   1729 2HD2 ASN A 144     -28.556 -26.612  13.072  1.00  0.00
ATOM   1730  OD1 ASN A 144     -28.858 -27.957  15.926  1.00 42.23
ATOM   1731  N   ASP A 145     -24.387 -29.749  15.161  1.00 29.80
ATOM   1732  HN  ASP A 145     -25.165 -30.398  15.281  1.00  0.00
ATOM   1733  CA  ASP A 145     -23.078 -30.265  14.775  1.00 30.65
ATOM   1735  C   ASP A 145     -22.634 -29.670  13.441  1.00 29.94
ATOM   1736  O   ASP A 145     -23.447 -29.129  12.690  1.00 30.93
ATOM   1737  CB  ASP A 145     -23.095 -31.794  14.694  1.00 36.61
ATOM   1740  CG  ASP A 145     -24.141 -32.319  13.729  1.00 43.64
ATOM   1741  OD1 ASP A 145     -23.908 -32.258  12.504  1.00 43.08
ATOM   1742  OD2 ASP A 145     -25.193 -32.802  14.198  1.00 52.34
ATOM   1743  N   VAL A 146     -21.338 -29.774  13.161  1.00 27.03
ATOM   1744  HN  VAL A 146     -20.736 -30.275  13.814  1.00  0.00
ATOM   1745  CA  VAL A 146     -20.743 -29.201  11.960  1.00 27.88
ATOM   1747  C   VAL A 146     -21.429 -29.693  10.689  1.00 33.01
ATOM   1748  O   VAL A 146     -21.742 -28.899   9.800  1.00 35.55
ATOM   1749  CB  VAL A 146     -19.233 -29.505  11.907  1.00 29.09
ATOM   1751  CG1 VAL A 146     -18.669 -29.188  10.529  1.00 26.13
ATOM   1755  CG2 VAL A 146     -18.501 -28.725  12.986  1.00 23.73
ATOM   1759  N   TYR A 147     -21.666 -31.000  10.613  1.00 28.96
ATOM   1760  HN  TYR A 147     -21.419 -31.595  11.404  1.00  0.00
ATOM   1761  CA  TYR A 147     -22.269 -31.606   9.430  1.00 38.89
ATOM   1763  C   TYR A 147     -23.635 -30.998   9.116  1.00 39.33
ATOM   1764  O   TYR A 147     -23.920 -30.653   7.970  1.00 40.97
ATOM   1765  CB  TYR A 147     -22.401 -33.120   9.609  1.00 26.58
ATOM   1768  CG  TYR A 147     -22.989 -33.817   8.402  1.00 40.62
ATOM   1769  CD1 TYR A 147     -24.351 -34.076   8.320  1.00 34.73
ATOM   1771  CD2 TYR A 147     -22.183 -34.208   7.341  1.00 33.86
ATOM   1773  CE1 TYR A 147     -24.893 -34.706   7.219  1.00 37.56
ATOM   1775  CE2 TYR A 147     -22.717 -34.840   6.234  1.00 41.17
ATOM   1777  CZ  TYR A 147     -24.073 -35.086   6.179  1.00 40.03
ATOM   1778  OH  TYR A 147     -24.614 -35.715   5.082  1.00 44.74
ATOM   1779  HH  TYR A 147     -25.548 -35.884   5.044  1.00  0.00
ATOM   1780  N   GLU A 148     -24.474 -30.871  10.138  1.00 36.53
ATOM   1781  HN  GLU A 148     -24.186 -31.193  11.062  1.00  0.00
ATOM   1782  CA  GLU A 148     -25.797 -30.282   9.970  1.00 32.92
ATOM   1784  C   GLU A 148     -25.691 -28.795   9.651  1.00 36.01
ATOM   1785  O   GLU A 148     -26.452 -28.265   8.840  1.00 40.12
ATOM   1786  CB  GLU A 148     -26.643 -30.494  11.228  1.00 33.88
ATOM   1789  CG  GLU A 148     -28.028 -29.864  11.156  1.00 42.06
ATOM   1792  CD  GLU A 148     -28.877 -30.175  12.373  1.00 51.06
ATOM   1793  OE1 GLU A 148     -28.428 -30.966  13.230  1.00 53.91
ATOM   1794  OE2 GLU A 148     -29.996 -29.629  12.473  1.00 59.26
ATOM   1795  N   TRP A 149     -24.737 -28.131  10.294  1.00 31.84
ATOM   1796  HN  TRP A 149     -24.135 -28.639  10.942  1.00  0.00
ATOM   1797  CA  TRP A 149     -24.520 -26.701  10.106  1.00 26.69
ATOM   1799  C   TRP A 149     -24.103 -26.399   8.668  1.00 22.78
ATOM   1800  O   TRP A 149     -24.631 -25.488   8.035  1.00 30.53
ATOM   1801  CB  TRP A 149     -23.457 -26.197  11.084  1.00 25.56
ATOM   1804  CG  TRP A 149     -23.456 -24.712  11.300  1.00 28.98
ATOM   1805  CD1 TRP A 149     -24.005 -24.040  12.352  1.00 22.27
ATOM   1807  CD2 TRP A 149     -22.869 -23.716  10.450  1.00 30.16
ATOM   1808  CE2 TRP A 149     -23.105 -22.463  11.052  1.00 26.78
ATOM   1809  CE3 TRP A 149     -22.170 -23.761   9.240  1.00 25.26
ATOM   1811  NE1 TRP A 149     -23.797 -22.690  12.212  1.00 26.30
ATOM   1812  HE1 TRP A 149     -24.108 -21.972  12.866  1.00  0.00
ATOM   1813  CZ2 TRP A 149     -22.667 -21.268  10.485  1.00 26.44
ATOM   1815  CZ3 TRP A 149     -21.737 -22.574   8.678  1.00 25.26
ATOM   1817  CH2 TRP A 149     -21.987 -21.344   9.300  1.00 23.81
ATOM   1819  N   ALA A 150     -23.152 -27.175   8.161  1.00 22.92
ATOM   1820  HN  ALA A 150     -22.789 -27.945   8.723  1.00  0.00
ATOM   1821  CA  ALA A 150     -22.613 -26.957   6.824  1.00 33.99
ATOM   1823  C   ALA A 150     -23.603 -27.358   5.737  1.00 28.50
ATOM   1824  O   ALA A 150     -23.607 -26.780   4.651  1.00 32.26
ATOM   1825  CB  ALA A 150     -21.309 -27.719   6.654  1.00 27.96
ATOM   1829  N   ARG A 151     -24.438 -28.350   6.029  1.00 29.73
ATOM   1830  HN  ARG A 151     -24.390 -28.790   6.948  1.00  0.00
ATOM   1831  CA  ARG A 151     -25.422 -28.821   5.060  1.00 28.05
ATOM   1833  C   ARG A 151     -26.471 -27.745   4.796  1.00 26.88
ATOM   1834  O   ARG A 151     -26.886 -27.540   3.657  1.00 41.00
ATOM   1835  CB  ARG A 151     -26.088 -30.110   5.545  1.00 30.16
ATOM   1838  CG  ARG A 151     -27.001 -30.757   4.515  1.00 33.71
ATOM   1841  CD  ARG A 151     -27.565 -32.075   5.018  1.00 32.94
ATOM   1844  NE  ARG A 151     -28.349 -31.905   6.237  1.00 41.33
ATOM   1845  HE  ARG A 151     -28.419 -30.968   6.633  1.00  0.00
ATOM   1846  CZ  ARG A 151     -28.978 -32.893   6.864  1.00 41.71
ATOM   1847  NH1 ARG A 151     -28.919 -34.129   6.387  1.00 38.95
ATOM   1848 1HH1 ARG A 151     -28.388 -34.320   5.537  1.00  0.00
ATOM   1849 2HH1 ARG A 151     -29.402 -34.888   6.868  1.00  0.00
ATOM   1850  NH2 ARG A 151     -29.669 -32.645   7.969  1.00 29.07
ATOM   1851 1HH2 ARG A 151     -29.714 -31.694   8.336  1.00  0.00
ATOM   1852 2HH2 ARG A 151     -30.152 -33.404   8.450  1.00  0.00
ATOM   1853  N   ASP A 152     -26.894 -27.058   5.853  1.00 24.97
ATOM   1854  HN  ASP A 152     -26.559 -27.314   6.782  1.00  0.00
ATOM   1855  CA  ASP A 152     -27.828 -25.946   5.711  1.00 32.59
ATOM   1857  C   ASP A 152     -27.153 -24.765   5.033  1.00 36.75
ATOM   1858  O   ASP A 152     -27.764 -24.068   4.223  1.00 38.77
ATOM   1859  CB  ASP A 152     -28.376 -25.505   7.071  1.00 28.29
ATOM   1862  CG  ASP A 152     -29.295 -26.534   7.694  1.00 39.40
ATOM   1863  OD1 ASP A 152     -29.841 -27.378   6.954  1.00 39.18
ATOM   1864  OD2 ASP A 152     -29.477 -26.491   8.929  1.00 43.83
ATOM   1865  N   HIS A 153     -25.887 -24.545   5.368  1.00 35.96
ATOM   1866  HN  HIS A 153     -25.400 -25.217   5.961  1.00  0.00
ATOM   1867  CA  HIS A 153     -25.185 -23.359   4.902  1.00 35.35
ATOM   1869  C   HIS A 153     -24.870 -23.420   3.413  1.00 31.49
ATOM   1870  O   HIS A 153     -24.977 -22.416   2.710  1.00 33.48
ATOM   1871  CB  HIS A 153     -23.896 -23.149   5.690  1.00 22.08
ATOM   1874  CG  HIS A 153     -23.259 -21.822   5.436  1.00 21.86
ATOM   1875  CD2 HIS A 153     -22.058 -21.495   4.904  1.00 28.49
ATOM   1877  ND1 HIS A 153     -23.891 -20.630   5.717  1.00 24.86
ATOM   1878  HD1 HIS A 153     -24.823 -20.538   6.122  1.00  0.00
ATOM   1879  CE1 HIS A 153     -23.103 -19.626   5.380  1.00 21.87
ATOM   1881  NE2 HIS A 153     -21.984 -20.124   4.885  1.00 29.75
ATOM   1882  HE2 HIS A 153     -21.193 -19.578   4.544  1.00  0.00
ATOM   1883  N   ARG A 154     -24.474 -24.595   2.938  1.00 28.18
ATOM   1884  HN  ARG A 154     -24.346 -25.378   3.578  1.00  0.00
ATOM   1885  CA  ARG A 154     -24.220 -24.782   1.514  1.00 38.18
ATOM   1887  C   ARG A 154     -25.506 -24.562   0.724  1.00 23.87
ATOM   1888  O   ARG A 154     -25.484 -23.986  -0.362  1.00 35.31
ATOM   1889  CB  ARG A 154     -23.641 -26.173   1.245  1.00 23.76
ATOM   1892  CG  ARG A 154     -22.232 -26.341   1.794  1.00 38.62
ATOM   1895  CD  ARG A 154     -21.685 -27.743   1.598  1.00 33.71
ATOM   1898  NE  ARG A 154     -20.321 -27.845   2.111  1.00 31.28
ATOM   1899  HE  ARG A 154     -19.911 -27.013   2.536  1.00  0.00
ATOM   1900  CZ  ARG A 154     -19.577 -28.944   2.063  1.00 30.39
ATOM   1901  NH1 ARG A 154     -20.058 -30.055   1.522  1.00 29.60
ATOM   1902 1HH1 ARG A 154     -19.487 -30.899   1.485  1.00  0.00
ATOM   1903 2HH1 ARG A 154     -21.005 -30.067   1.143  1.00  0.00
ATOM   1904  NH2 ARG A 154     -18.347 -28.929   2.556  1.00 29.15
ATOM   1905 1HH2 ARG A 154     -17.776 -29.773   2.519  1.00  0.00
ATOM   1906 2HH2 ARG A 154     -17.977 -28.074   2.972  1.00  0.00
ATOM   1907  N   ALA A 155     -26.626 -25.008   1.284  1.00 24.14
ATOM   1908  HN  ALA A 155     -26.572 -25.522   2.164  1.00  0.00
ATOM   1909  CA  ALA A 155     -27.929 -24.781   0.672  1.00 32.38
ATOM   1911  C   ALA A 155     -28.287 -23.299   0.723  1.00 34.66
ATOM   1912  O   ALA A 155     -28.955 -22.778  -0.169  1.00 42.86
ATOM   1913  CB  ALA A 155     -28.997 -25.613   1.365  1.00 25.21
ATOM   1917  N   HIS A 156     -27.829 -22.628   1.774  1.00 29.39
ATOM   1918  HN  HIS A 156     -27.296 -23.130   2.484  1.00  0.00
ATOM   1919  CA  HIS A 156     -28.061 -21.199   1.949  1.00 27.23
ATOM   1921  C   HIS A 156     -27.328 -20.370   0.895  1.00 30.95
ATOM   1922  O   HIS A 156     -27.769 -19.277   0.538  1.00 33.75
ATOM   1923  CB  HIS A 156     -27.630 -20.764   3.353  1.00 23.74
ATOM   1926  CG  HIS A 156     -27.559 -19.279   3.533  1.00 28.11
ATOM   1927  CD2 HIS A 156     -26.499 -18.448   3.675  1.00 23.18
ATOM   1929  ND1 HIS A 156     -28.681 -18.479   3.576  1.00 30.78
ATOM   1930  HD1 HIS A 156     -29.643 -18.808   3.494  1.00  0.00
ATOM   1931  CE1 HIS A 156     -28.315 -17.220   3.740  1.00 24.12
ATOM   1933  NE2 HIS A 156     -26.996 -17.174   3.804  1.00 24.17
ATOM   1934  HE2 HIS A 156     -26.438 -16.330   3.929  1.00  0.00
ATOM   1935  N   HIS A 157     -26.211 -20.897   0.400  1.00 28.34
ATOM   1936  HN  HIS A 157     -25.906 -21.812   0.731  1.00  0.00
ATOM   1937  CA  HIS A 157     -25.409 -20.203  -0.604  1.00 27.52
ATOM   1939  C   HIS A 157     -25.851 -20.532  -2.029  1.00 31.04
ATOM   1940  O   HIS A 157     -25.981 -19.638  -2.865  1.00 33.45
ATOM   1941  CB  HIS A 157     -23.928 -20.542  -0.434  1.00 29.45
ATOM   1944  CG  HIS A 157     -23.213 -19.654   0.536  1.00 29.87
ATOM   1945  CD2 HIS A 157     -23.079 -19.727   1.882  1.00 26.30
ATOM   1947  ND1 HIS A 157     -22.524 -18.527   0.143  1.00 24.47
ATOM   1948  HD1 HIS A 157     -22.435 -18.196  -0.818  1.00  0.00
ATOM   1949  CE1 HIS A 157     -21.997 -17.943   1.204  1.00 27.62
ATOM   1951  NE2 HIS A 157     -22.319 -18.651   2.272  1.00 26.47
ATOM   1952  HE2 HIS A 157     -22.047 -18.434   3.231  1.00  0.00
ATOM   1953  N   LYS A 158     -26.070 -21.814  -2.304  1.00 30.29
ATOM   1954  HN  LYS A 158     -25.940 -22.510  -1.570  1.00  0.00
ATOM   1955  CA  LYS A 158     -26.492 -22.249  -3.633  1.00 28.96
ATOM   1957  C   LYS A 158     -27.843 -21.662  -4.024  1.00 32.79
ATOM   1958  O   LYS A 158     -27.997 -21.111  -5.113  1.00 39.82
ATOM   1959  CB  LYS A 158     -26.564 -23.776  -3.710  1.00 34.61
ATOM   1962  CG  LYS A 158     -25.311 -24.438  -4.246  1.00 47.02
ATOM   1965  CD  LYS A 158     -25.657 -25.666  -5.069  1.00 53.97
ATOM   1968  CE  LYS A 158     -24.404 -26.375  -5.552  1.00 67.38
ATOM   1971  NZ  LYS A 158     -23.515 -25.461  -6.320  1.00 73.48
ATOM   1972  HZ1 LYS A 158     -22.673 -25.937  -6.644  1.00  0.00
ATOM   1973  HZ2 LYS A 158     -23.285 -24.626  -5.781  1.00  0.00
ATOM   1974  HZ3 LYS A 158     -24.014 -25.020  -7.093  1.00  0.00
ATOM   1975  N   PHE A 159     -28.818 -21.786  -3.131  1.00 26.19
ATOM   1976  HN  PHE A 159     -28.603 -22.157  -2.206  1.00  0.00
ATOM   1977  CA  PHE A 159     -30.188 -21.404  -3.444  1.00 29.71
ATOM   1979  C   PHE A 159     -30.658 -20.252  -2.568  1.00 29.65
ATOM   1980  O   PHE A 159     -31.774 -20.267  -2.050  1.00 32.55
ATOM   1981  CB  PHE A 159     -31.111 -22.611  -3.286  1.00 27.43
ATOM   1984  CG  PHE A 159     -30.515 -23.888  -3.799  1.00 36.33
ATOM   1985  CD1 PHE A 159     -30.390 -24.113  -5.160  1.00 34.72
ATOM   1987  CD2 PHE A 159     -30.061 -24.858  -2.920  1.00 29.35
ATOM   1989  CE1 PHE A 159     -29.833 -25.284  -5.635  1.00 33.38
ATOM   1991  CE2 PHE A 159     -29.503 -26.030  -3.388  1.00 32.49
ATOM   1993  CZ  PHE A 159     -29.389 -26.244  -4.748  1.00 34.54
ATOM   1995  N   SER A 160     -29.794 -19.252  -2.424  1.00 26.44
ATOM   1996  HN  SER A 160     -28.899 -19.306  -2.911  1.00  0.00
ATOM   1997  CA  SER A 160     -30.070 -18.083  -1.601  1.00 26.43
ATOM   1999  C   SER A 160     -31.367 -17.387  -2.017  1.00 32.67
ATOM   2000  O   SER A 160     -31.705 -17.341  -3.199  1.00 41.07
ATOM   2001  CB  SER A 160     -28.894 -17.105  -1.676  1.00 31.81
ATOM   2004  OG  SER A 160     -29.061 -16.026  -0.775  1.00 46.47
ATOM   2005  HG  SER A 160     -28.331 -15.419  -0.822  1.00  0.00
ATOM   2006  N   GLU A 161     -32.088 -16.865  -1.027  1.00 41.55
ATOM   2007  HN  GLU A 161     -31.745 -16.971  -0.072  1.00  0.00
ATOM   2008  CA  GLU A 161     -33.348 -16.147  -1.235  1.00 42.60
ATOM   2010  C   GLU A 161     -34.419 -16.985  -1.938  1.00 33.75
ATOM   2011  O   GLU A 161     -35.266 -16.447  -2.652  1.00 40.40
ATOM   2012  CB  GLU A 161     -33.105 -14.854  -2.021  1.00 49.63
ATOM   2015  CG  GLU A 161     -32.742 -13.655  -1.152  1.00 60.08
ATOM   2018  CD  GLU A 161     -31.362 -13.766  -0.538  1.00 76.71
ATOM   2019  OE1 GLU A 161     -30.429 -14.202  -1.245  1.00 86.09
ATOM   2020  OE2 GLU A 161     -31.209 -13.418   0.651  1.00 81.91
ATOM   2021  N   THR A 162     -34.380 -18.298  -1.734  1.00 33.67
ATOM   2022  HN  THR A 162     -33.593 -18.698  -1.223  1.00  0.00
ATOM   2023  CA  THR A 162     -35.434 -19.183  -2.222  1.00 29.92
ATOM   2025  C   THR A 162     -35.943 -20.059  -1.084  1.00 43.94
ATOM   2026  O   THR A 162     -35.451 -19.973   0.041  1.00 38.64
ATOM   2027  CB  THR A 162     -34.954 -20.090  -3.376  1.00 41.63
ATOM   2029  CG2 THR A 162     -34.347 -19.262  -4.499  1.00 30.17
ATOM   2033  OG1 THR A 162     -33.983 -21.025  -2.886  1.00 33.49
ATOM   2034  HG1 THR A 162     -34.362 -21.542  -2.185  1.00  0.00
ATOM   2035  N   HIS A 163     -36.921 -20.908  -1.383  1.00 41.35
ATOM   2036  HN  HIS A 163     -37.283 -20.935  -2.336  1.00  0.00
ATOM   2037  CA  HIS A 163     -37.488 -21.802  -0.378  1.00 42.19
ATOM   2039  C   HIS A 163     -36.521 -22.921   0.004  1.00 43.86
ATOM   2040  O   HIS A 163     -36.745 -23.633   0.981  1.00 44.99
ATOM   2041  CB  HIS A 163     -38.806 -22.396  -0.877  1.00 45.60
ATOM   2044  CG  HIS A 163     -39.928 -21.407  -0.927  1.00 46.80
ATOM   2045  CD2 HIS A 163     -40.228 -20.361  -0.123  1.00 45.74
ATOM   2047  ND1 HIS A 163     -40.904 -21.437  -1.900  1.00 49.61
ATOM   2048  HD1 HIS A 163     -40.959 -22.115  -2.660  1.00  0.00
ATOM   2049  CE1 HIS A 163     -41.757 -20.450  -1.693  1.00 50.93
ATOM   2051  NE2 HIS A 163     -41.371 -19.782  -0.621  1.00 47.75
ATOM   2052  HE2 HIS A 163     -41.844 -18.969  -0.227  1.00  0.00
ATOM   2053  N   ALA A 164     -35.447 -23.070  -0.766  1.00 38.69
ATOM   2054  HN  ALA A 164     -35.344 -22.486  -1.596  1.00  0.00
ATOM   2055  CA  ALA A 164     -34.413 -24.049  -0.452  1.00 39.08
ATOM   2057  C   ALA A 164     -33.376 -23.445   0.494  1.00 38.28
ATOM   2058  O   ALA A 164     -32.486 -24.139   0.984  1.00 37.12
ATOM   2059  CB  ALA A 164     -33.751 -24.553  -1.723  1.00 34.55
ATOM   2063  N   ASP A 165     -33.499 -22.145   0.742  1.00 34.29
ATOM   2064  HN  ASP A 165     -34.212 -21.612   0.244  1.00  0.00
ATOM   2065  CA  ASP A 165     -32.646 -21.457   1.705  1.00 31.08
ATOM   2067  C   ASP A 165     -33.274 -21.542   3.095  1.00 29.47
ATOM   2068  O   ASP A 165     -34.343 -20.978   3.331  1.00 32.99
ATOM   2069  CB  ASP A 165     -32.436 -19.997   1.287  1.00 31.16
ATOM   2072  CG  ASP A 165     -31.599 -19.212   2.283  1.00 40.03
ATOM   2073  OD1 ASP A 165     -30.843 -19.829   3.062  1.00 39.88
ATOM   2074  OD2 ASP A 165     -31.690 -17.966   2.279  1.00 46.02
ATOM   2075  N   PRO A 166     -32.608 -22.255   4.018  1.00 34.90
ATOM   2076  CA  PRO A 166     -33.103 -22.497   5.380  1.00 27.64
ATOM   2078  C   PRO A 166     -33.507 -21.224   6.120  1.00 31.84
ATOM   2079  O   PRO A 166     -34.449 -21.257   6.912  1.00 29.51
ATOM   2080  CB  PRO A 166     -31.911 -23.164   6.071  1.00 25.46
ATOM   2083  CG  PRO A 166     -31.149 -23.801   4.972  1.00 26.74
ATOM   2086  CD  PRO A 166     -31.301 -22.895   3.788  1.00 31.23
ATOM   2089  N   HIS A 167     -32.801 -20.124   5.873  1.00 35.85
ATOM   2090  HN  HIS A 167     -31.997 -20.175   5.247  1.00  0.00
ATOM   2091  CA  HIS A 167     -33.157 -18.845   6.482  1.00 41.12
ATOM   2093  C   HIS A 167     -33.508 -17.813   5.419  1.00 36.40
ATOM   2094  O   HIS A 167     -32.973 -16.705   5.420  1.00 39.34
ATOM   2095  CB  HIS A 167     -32.022 -18.319   7.366  1.00 44.02
ATOM   2098  CG  HIS A 167     -30.766 -19.128   7.295  1.00 41.13
ATOM   2099  CD2 HIS A 167     -29.600 -18.911   6.641  1.00 42.18
ATOM   2101  ND1 HIS A 167     -30.607 -20.317   7.975  1.00 46.70
ATOM   2102  HD1 HIS A 167     -31.310 -20.754   8.571  1.00  0.00
ATOM   2103  CE1 HIS A 167     -29.401 -20.802   7.734  1.00 44.22
ATOM   2105  NE2 HIS A 167     -28.771 -19.967   6.928  1.00 46.48
ATOM   2106  HE2 HIS A 167     -27.821 -20.087   6.575  1.00  0.00
ATOM   2107  N   ASN A 168     -34.411 -18.195   4.521  1.00 38.57
ATOM   2108  HN  ASN A 168     -34.812 -19.129   4.606  1.00  0.00
ATOM   2109  CA  ASN A 168     -34.859 -17.348   3.419  1.00 35.15
ATOM   2111  C   ASN A 168     -35.252 -15.945   3.882  1.00 38.03
ATOM   2112  O   ASN A 168     -36.299 -15.755   4.499  1.00 37.84
ATOM   2113  CB  ASN A 168     -36.038 -18.014   2.706  1.00 33.56
ATOM   2116  CG  ASN A 168     -36.558 -17.197   1.544  1.00 32.09
ATOM   2117  ND2 ASN A 168     -37.818 -17.412   1.190  1.00 38.67
ATOM   2118 1HD2 ASN A 168     -38.416 -18.086   1.669  1.00  0.00
ATOM   2119 2HD2 ASN A 168     -38.169 -16.861   0.406  1.00  0.00
ATOM   2120  OD1 ASN A 168     -35.837 -16.385   0.967  1.00 38.32
ATOM   2121  N   SER A 169     -34.407 -14.967   3.570  1.00 38.73
ATOM   2122  HN  SER A 169     -33.591 -15.184   2.998  1.00  0.00
ATOM   2123  CA  SER A 169     -34.610 -13.591   4.021  1.00 34.42
ATOM   2125  C   SER A 169     -35.821 -12.932   3.364  1.00 37.07
ATOM   2126  O   SER A 169     -36.271 -11.874   3.805  1.00 43.37
ATOM   2127  CB  SER A 169     -33.357 -12.753   3.755  1.00 32.09
ATOM   2130  OG  SER A 169     -33.041 -12.725   2.374  1.00 46.50
ATOM   2131  HG  SER A 169     -32.263 -12.205   2.209  1.00  0.00
ATOM   2132  N   ARG A 170     -36.344 -13.555   2.312  1.00 35.57
ATOM   2133  HN  ARG A 170     -35.898 -14.403   1.962  1.00  0.00
ATOM   2134  CA  ARG A 170     -37.543 -13.053   1.646  1.00 40.38
ATOM   2136  C   ARG A 170     -38.765 -13.118   2.558  1.00 40.95
ATOM   2137  O   ARG A 170     -39.737 -12.390   2.358  1.00 40.63
ATOM   2138  CB  ARG A 170     -37.817 -13.838   0.364  1.00 41.08
ATOM   2141  CG  ARG A 170     -37.146 -13.277  -0.872  1.00 53.87
ATOM   2144  CD  ARG A 170     -37.564 -14.062  -2.102  1.00 67.93
ATOM   2147  NE  ARG A 170     -37.574 -13.234  -3.303  1.00 74.55
ATOM   2148  HE  ARG A 170     -36.728 -13.206  -3.872  1.00  0.00
ATOM   2149  CZ  ARG A 170     -38.618 -12.514  -3.701  1.00 71.74
ATOM   2150  NH1 ARG A 170     -39.738 -12.519  -2.991  1.00 68.06
ATOM   2151 1HH1 ARG A 170     -39.796 -13.077  -2.139  1.00  0.00
ATOM   2152 2HH1 ARG A 170     -40.539 -11.966  -3.296  1.00  0.00
ATOM   2153  NH2 ARG A 170     -38.542 -11.789  -4.808  1.00 72.68
ATOM   2154 1HH2 ARG A 170     -37.681 -11.785  -5.354  1.00  0.00
ATOM   2155 2HH2 ARG A 170     -39.343 -11.236  -5.113  1.00  0.00
ATOM   2156  N   ARG A 171     -38.713 -13.995   3.556  1.00 36.47
ATOM   2157  HN  ARG A 171     -37.876 -14.565   3.674  1.00  0.00
ATOM   2158  CA  ARG A 171     -39.824 -14.161   4.485  1.00 41.90
ATOM   2160  C   ARG A 171     -39.817 -13.093   5.575  1.00 40.86
ATOM   2161  O   ARG A 171     -40.717 -13.047   6.412  1.00 38.97
ATOM   2162  CB  ARG A 171     -39.793 -15.554   5.117  1.00 44.30
ATOM   2165  CG  ARG A 171     -40.265 -16.664   4.191  1.00 48.51
ATOM   2168  CD  ARG A 171     -40.416 -17.977   4.940  1.00 52.34
ATOM   2171  NE  ARG A 171     -40.917 -19.045   4.080  1.00 53.31
ATOM   2172  HE  ARG A 171     -40.236 -19.598   3.561  1.00  0.00
ATOM   2173  CZ  ARG A 171     -42.203 -19.343   3.930  1.00 52.95
ATOM   2174  NH1 ARG A 171     -43.126 -18.652   4.585  1.00 59.79
ATOM   2175 1HH1 ARG A 171     -44.113 -18.881   4.470  1.00  0.00
ATOM   2176 2HH1 ARG A 171     -42.846 -17.891   5.204  1.00  0.00
ATOM   2177  NH2 ARG A 171     -42.567 -20.332   3.126  1.00 54.10
ATOM   2178 1HH2 ARG A 171     -43.554 -20.561   3.011  1.00  0.00
ATOM   2179 2HH2 ARG A 171     -41.857 -20.864   2.622  1.00  0.00
ATOM   2180  N   GLY A 172     -38.801 -12.237   5.564  1.00 33.34
ATOM   2181  HN  GLY A 172     -38.053 -12.356   4.880  1.00  0.00
ATOM   2182  CA  GLY A 172     -38.736 -11.136   6.507  1.00 33.87
ATOM   2185  C   GLY A 172     -37.613 -11.236   7.521  1.00 48.03
ATOM   2186  O   GLY A 172     -36.848 -12.201   7.529  1.00 45.90
ATOM   2187  N   PHE A 173     -37.523 -10.231   8.386  1.00 36.48
ATOM   2188  HN  PHE A 173     -38.224  -9.490   8.359  1.00  0.00
ATOM   2189  CA  PHE A 173     -36.453 -10.156   9.371  1.00 40.54
ATOM   2191  C   PHE A 173     -36.576 -11.247  10.428  1.00 44.81
ATOM   2192  O   PHE A 173     -35.592 -11.905  10.766  1.00 44.00
ATOM   2193  CB  PHE A 173     -36.441  -8.781  10.045  1.00 41.13
ATOM   2196  CG  PHE A 173     -35.268  -8.566  10.961  1.00 39.30
ATOM   2197  CD1 PHE A 173     -35.340  -8.915  12.301  1.00 39.02
ATOM   2199  CD2 PHE A 173     -34.092  -8.015  10.481  1.00 42.41
ATOM   2201  CE1 PHE A 173     -34.261  -8.722  13.141  1.00 35.97
ATOM   2203  CE2 PHE A 173     -33.010  -7.818  11.318  1.00 44.01
ATOM   2205  CZ  PHE A 173     -33.094  -8.172  12.649  1.00 37.38
ATOM   2207  N   PHE A 174     -37.784 -11.431  10.950  1.00 39.76
ATOM   2208  HN  PHE A 174     -38.575 -10.908  10.575  1.00  0.00
ATOM   2209  CA  PHE A 174     -38.002 -12.366  12.048  1.00 43.13
ATOM   2211  C   PHE A 174     -37.693 -13.808  11.653  1.00 42.41
ATOM   2212  O   PHE A 174     -37.040 -14.533  12.404  1.00 42.10
ATOM   2213  CB  PHE A 174     -39.440 -12.265  12.561  1.00 43.39
ATOM   2216  CG  PHE A 174     -39.731 -13.179  13.716  1.00 50.21
ATOM   2217  CD1 PHE A 174     -39.321 -12.850  14.996  1.00 47.91
ATOM   2219  CD2 PHE A 174     -40.407 -14.371  13.520  1.00 56.51
ATOM   2221  CE1 PHE A 174     -39.582 -13.690  16.059  1.00 48.93
ATOM   2223  CE2 PHE A 174     -40.671 -15.216  14.580  1.00 56.33
ATOM   2225  CZ  PHE A 174     -40.258 -14.875  15.851  1.00 55.14
ATOM   2227  N   PHE A 175     -38.162 -14.219  10.478  1.00 43.78
ATOM   2228  HN  PHE A 175     -38.686 -13.567   9.894  1.00  0.00
ATOM   2229  CA  PHE A 175     -37.943 -15.583  10.007  1.00 39.64
ATOM   2231  C   PHE A 175     -36.458 -15.885   9.840  1.00 37.50
ATOM   2232  O   PHE A 175     -35.971 -16.917  10.300  1.00 34.95
ATOM   2233  CB  PHE A 175     -38.672 -15.827   8.682  1.00 36.63
ATOM   2236  CG  PHE A 175     -38.450 -17.204   8.114  1.00 38.16
ATOM   2237  CD1 PHE A 175     -39.254 -18.264   8.501  1.00 38.24
ATOM   2239  CD2 PHE A 175     -37.436 -17.439   7.196  1.00 34.65
ATOM   2241  CE1 PHE A 175     -39.053 -19.532   7.984  1.00 38.32
ATOM   2243  CE2 PHE A 175     -37.228 -18.705   6.677  1.00 33.18
ATOM   2245  CZ  PHE A 175     -38.039 -19.753   7.071  1.00 33.91
ATOM   2247  N   SER A 176     -35.742 -14.985   9.175  1.00 36.78
ATOM   2248  HN  SER A 176     -36.188 -14.124   8.859  1.00  0.00
ATOM   2249  CA  SER A 176     -34.329 -15.207   8.889  1.00 40.80
ATOM   2251  C   SER A 176     -33.474 -15.070  10.145  1.00 38.66
ATOM   2252  O   SER A 176     -32.351 -15.569  10.193  1.00 41.74
ATOM   2253  CB  SER A 176     -33.841 -14.239   7.806  1.00 33.31
ATOM   2256  OG  SER A 176     -34.111 -12.893   8.157  1.00 36.92
ATOM   2257  HG  SER A 176     -33.808 -12.293   7.486  1.00  0.00
ATOM   2258  N   HIS A 177     -34.011 -14.404  11.163  1.00 32.99
ATOM   2259  HN  HIS A 177     -34.954 -14.026  11.074  1.00  0.00
ATOM   2260  CA  HIS A 177     -33.273 -14.205  12.406  1.00 32.65
ATOM   2262  C   HIS A 177     -33.383 -15.413  13.334  1.00 33.81
ATOM   2263  O   HIS A 177     -32.371 -15.967  13.759  1.00 43.99
ATOM   2264  CB  HIS A 177     -33.763 -12.952  13.134  1.00 31.23
ATOM   2267  CG  HIS A 177     -32.905 -12.557  14.295  1.00 34.83
ATOM   2268  CD2 HIS A 177     -33.100 -12.675  15.630  1.00 28.93
ATOM   2270  ND1 HIS A 177     -31.667 -11.971  14.139  1.00 37.71
ATOM   2271  HD1 HIS A 177     -31.227 -11.752  13.245  1.00  0.00
ATOM   2272  CE1 HIS A 177     -31.140 -11.738  15.327  1.00 34.18
ATOM   2274  NE2 HIS A 177     -31.988 -12.156  16.249  1.00 29.15
ATOM   2275  HE2 HIS A 177     -31.842 -12.102  17.257  1.00  0.00
ATOM   2276  N   VAL A 178     -34.609 -15.818  13.648  1.00 34.01
ATOM   2277  HN  VAL A 178     -35.414 -15.366  13.214  1.00  0.00
ATOM   2278  CA  VAL A 178     -34.821 -16.899  14.604  1.00 38.63
ATOM   2280  C   VAL A 178     -36.044 -17.736  14.227  1.00 36.97
ATOM   2281  O   VAL A 178     -36.143 -18.907  14.595  1.00 42.21
ATOM   2282  CB  VAL A 178     -34.953 -16.335  16.039  1.00 40.83
ATOM   2284  CG1 VAL A 178     -36.181 -15.444  16.156  1.00 30.36
ATOM   2288  CG2 VAL A 178     -34.992 -17.460  17.068  1.00 29.09
ATOM   2292  N   GLY A 179     -36.960 -17.136  13.475  1.00 40.46
ATOM   2293  HN  GLY A 179     -36.780 -16.189  13.141  1.00  0.00
ATOM   2294  CA  GLY A 179     -38.210 -17.784  13.112  1.00 42.03
ATOM   2297  C   GLY A 179     -38.087 -19.145  12.450  1.00 38.60
ATOM   2298  O   GLY A 179     -38.931 -20.019  12.651  1.00 42.82
ATOM   2299  N   TRP A 180     -37.029 -19.330  11.668  1.00 36.58
ATOM   2300  HN  TRP A 180     -36.345 -18.580  11.571  1.00  0.00
ATOM   2301  CA  TRP A 180     -36.823 -20.579  10.946  1.00 33.26
ATOM   2303  C   TRP A 180     -36.405 -21.710  11.884  1.00 35.95
ATOM   2304  O   TRP A 180     -36.461 -22.884  11.518  1.00 39.59
ATOM   2305  CB  TRP A 180     -35.774 -20.392   9.849  1.00 29.91
ATOM   2308  CG  TRP A 180     -34.378 -20.257  10.368  1.00 34.74
ATOM   2309  CD1 TRP A 180     -33.798 -19.133  10.880  1.00 34.19
ATOM   2311  CD2 TRP A 180     -33.379 -21.282  10.417  1.00 35.59
ATOM   2312  CE2 TRP A 180     -32.219 -20.709  10.974  1.00 34.65
ATOM   2313  CE3 TRP A 180     -33.354 -22.631  10.046  1.00 36.33
ATOM   2315  NE1 TRP A 180     -32.500 -19.396  11.248  1.00 27.73
ATOM   2316  HE1 TRP A 180     -31.852 -18.724  11.658  1.00  0.00
ATOM   2317  CZ2 TRP A 180     -31.046 -21.435  11.166  1.00 39.46
ATOM   2319  CZ3 TRP A 180     -32.188 -23.351  10.239  1.00 38.60
ATOM   2321  CH2 TRP A 180     -31.051 -22.752  10.794  1.00 40.92
ATOM   2323  N   LEU A 181     -35.983 -21.352  13.091  1.00 28.56
ATOM   2324  HN  LEU A 181     -35.921 -20.361  13.324  1.00  0.00
ATOM   2325  CA  LEU A 181     -35.607 -22.344  14.091  1.00 34.56
ATOM   2327  C   LEU A 181     -36.820 -22.808  14.889  1.00 38.12
ATOM   2328  O   LEU A 181     -36.718 -23.703  15.727  1.00 41.03
ATOM   2329  CB  LEU A 181     -34.545 -21.780  15.036  1.00 34.45
ATOM   2332  CG  LEU A 181     -33.148 -21.610  14.442  1.00 36.25
ATOM   2334  CD1 LEU A 181     -32.220 -20.953  15.447  1.00 31.21
ATOM   2338  CD2 LEU A 181     -32.599 -22.957  14.002  1.00 36.57
ATOM   2342  N   LEU A 182     -37.971 -22.203  14.616  1.00 39.57
ATOM   2343  HN  LEU A 182     -38.009 -21.527  13.854  1.00  0.00
ATOM   2344  CA  LEU A 182     -39.180 -22.483  15.380  1.00 40.94
ATOM   2346  C   LEU A 182     -40.248 -23.179  14.540  1.00 41.97
ATOM   2347  O   LEU A 182     -41.294 -23.568  15.060  1.00 41.66
ATOM   2348  CB  LEU A 182     -39.741 -21.185  15.966  1.00 37.32
ATOM   2351  CG  LEU A 182     -38.732 -20.309  16.715  1.00 43.92
ATOM   2353  CD1 LEU A 182     -39.398 -19.048  17.246  1.00 33.07
ATOM   2357  CD2 LEU A 182     -38.070 -21.088  17.841  1.00 31.88
ATOM   2361  N   VAL A 183     -39.987 -23.333  13.244  1.00 38.00
ATOM   2362  HN  VAL A 183     -39.095 -23.005  12.873  1.00  0.00
ATOM   2363  CA  VAL A 183     -40.949 -23.961  12.341  1.00 36.51
ATOM   2365  C   VAL A 183     -40.296 -25.070  11.521  1.00 37.95
ATOM   2366  O   VAL A 183     -39.073 -25.203  11.501  1.00 41.29
ATOM   2367  CB  VAL A 183     -41.598 -22.925  11.404  1.00 40.09
ATOM   2369  CG1 VAL A 183     -42.351 -21.872  12.204  1.00 34.97
ATOM   2373  CG2 VAL A 183     -40.547 -22.281  10.514  1.00 32.69
ATOM   2377  N   ARG A 184     -41.124 -25.863  10.848  1.00 39.88
ATOM   2378  HN  ARG A 184     -42.130 -25.721  10.939  1.00  0.00
ATOM   2379  CA  ARG A 184     -40.634 -26.930   9.983  1.00 40.48
ATOM   2381  C   ARG A 184     -40.038 -26.355   8.705  1.00 40.07
ATOM   2382  O   ARG A 184     -40.563 -25.393   8.143  1.00 34.56
ATOM   2383  CB  ARG A 184     -41.758 -27.912   9.637  1.00 35.58
ATOM   2386  CG  ARG A 184     -42.316 -28.677  10.823  1.00 36.77
ATOM   2389  CD  ARG A 184     -41.242 -29.500  11.516  1.00 39.83
ATOM   2392  NE  ARG A 184     -41.788 -30.272  12.629  1.00 49.82
ATOM   2393  HE  ARG A 184     -42.802 -30.306  12.734  1.00  0.00
ATOM   2394  CZ  ARG A 184     -41.050 -30.934  13.515  1.00 57.58
ATOM   2395  NH1 ARG A 184     -39.727 -30.919  13.425  1.00 59.99
ATOM   2396 1HH1 ARG A 184     -39.277 -30.400  12.671  1.00  0.00
ATOM   2397 2HH1 ARG A 184     -39.161 -31.427  14.105  1.00  0.00
ATOM   2398  NH2 ARG A 184     -41.635 -31.608  14.495  1.00 60.72
ATOM   2399 1HH2 ARG A 184     -42.653 -31.620  14.564  1.00  0.00
ATOM   2400 2HH2 ARG A 184     -41.069 -32.116  15.175  1.00  0.00
ATOM   2401  N   LYS A 185     -38.943 -26.954   8.247  1.00 40.89
ATOM   2402  HN  LYS A 185     -38.553 -27.741   8.766  1.00  0.00
ATOM   2403  CA  LYS A 185     -38.286 -26.515   7.023  1.00 31.22
ATOM   2405  C   LYS A 185     -39.161 -26.764   5.802  1.00 37.35
ATOM   2406  O   LYS A 185     -39.921 -27.732   5.755  1.00 43.49
ATOM   2407  CB  LYS A 185     -36.941 -27.226   6.851  1.00 30.26
ATOM   2410  CG  LYS A 185     -35.925 -26.892   7.927  1.00 37.88
ATOM   2413  CD  LYS A 185     -34.606 -27.606   7.693  1.00 36.00
ATOM   2416  CE  LYS A 185     -33.611 -27.285   8.799  1.00 42.56
ATOM   2419  NZ  LYS A 185     -32.337 -28.037   8.644  1.00 47.11
ATOM   2420  HZ1 LYS A 185     -31.670 -27.822   9.385  1.00  0.00
ATOM   2421  HZ2 LYS A 185     -31.927 -27.883   7.723  1.00  0.00
ATOM   2422  HZ3 LYS A 185     -32.506 -29.041   8.580  1.00  0.00
ATOM   2423  N   HIS A 186     -39.053 -25.875   4.823  1.00 37.77
ATOM   2424  HN  HIS A 186     -38.478 -25.045   4.970  1.00  0.00
ATOM   2425  CA  HIS A 186     -39.729 -26.046   3.545  1.00 32.78
ATOM   2427  C   HIS A 186     -39.158 -27.276   2.845  1.00 42.47
ATOM   2428  O   HIS A 186     -37.951 -27.513   2.903  1.00 42.16
ATOM   2429  CB  HIS A 186     -39.559 -24.794   2.679  1.00 32.86
ATOM   2432  CG  HIS A 186     -40.405 -24.788   1.444  1.00 40.02
ATOM   2433  CD2 HIS A 186     -41.562 -24.145   1.161  1.00 38.99
ATOM   2435  ND1 HIS A 186     -40.079 -25.505   0.314  1.00 39.43
ATOM   2436  HD1 HIS A 186     -39.254 -26.095   0.208  1.00  0.00
ATOM   2437  CE1 HIS A 186     -41.001 -25.309  -0.611  1.00 44.62
ATOM   2439  NE2 HIS A 186     -41.912 -24.487  -0.123  1.00 46.82
ATOM   2440  HE2 HIS A 186     -42.741 -24.159  -0.619  1.00  0.00
ATOM   2441  N   PRO A 187     -40.025 -28.070   2.194  1.00 47.79
ATOM   2442  CA  PRO A 187     -39.618 -29.299   1.499  1.00 44.98
ATOM   2444  C   PRO A 187     -38.471 -29.109   0.505  1.00 41.19
ATOM   2445  O   PRO A 187     -37.743 -30.063   0.231  1.00 49.18
ATOM   2446  CB  PRO A 187     -40.894 -29.719   0.766  1.00 36.23
ATOM   2449  CG  PRO A 187     -41.989 -29.177   1.595  1.00 36.94
ATOM   2452  CD  PRO A 187     -41.486 -27.880   2.161  1.00 35.62
ATOM   2455  N   ALA A 188     -38.313 -27.899  -0.021  1.00 39.60
ATOM   2456  HN  ALA A 188     -38.946 -27.149   0.256  1.00  0.00
ATOM   2457  CA  ALA A 188     -37.254 -27.619  -0.987  1.00 42.15
ATOM   2459  C   ALA A 188     -35.875 -27.687  -0.336  1.00 42.36
ATOM   2460  O   ALA A 188     -34.892 -28.040  -0.988  1.00 39.09
ATOM   2461  CB  ALA A 188     -37.470 -26.258  -1.633  1.00 32.05
ATOM   2465  N   VAL A 189     -35.808 -27.345   0.947  1.00 30.23
ATOM   2466  HN  VAL A 189     -36.653 -27.027   1.422  1.00  0.00
ATOM   2467  CA  VAL A 189     -34.556 -27.414   1.692  1.00 35.95
ATOM   2469  C   VAL A 189     -34.062 -28.852   1.730  1.00 37.59
ATOM   2470  O   VAL A 189     -32.881 -29.121   1.515  1.00 45.61
ATOM   2471  CB  VAL A 189     -34.717 -26.858   3.120  1.00 40.43
ATOM   2473  CG1 VAL A 189     -33.429 -27.038   3.911  1.00 37.39
ATOM   2477  CG2 VAL A 189     -35.120 -25.395   3.079  1.00 39.18
ATOM   2481  N   LYS A 190     -34.979 -29.776   1.991  1.00 43.82
ATOM   2482  HN  LYS A 190     -35.948 -29.488   2.128  1.00  0.00
ATOM   2483  CA  LYS A 190     -34.641 -31.190   2.088  1.00 40.14
ATOM   2485  C   LYS A 190     -34.302 -31.777   0.723  1.00 36.29
ATOM   2486  O   LYS A 190     -33.343 -32.535   0.584  1.00 43.28
ATOM   2487  CB  LYS A 190     -35.794 -31.968   2.723  1.00 38.00
ATOM   2490  CG  LYS A 190     -36.246 -31.415   4.061  1.00 40.36
ATOM   2493  CD  LYS A 190     -37.385 -32.236   4.637  1.00 49.72
ATOM   2496  CE  LYS A 190     -37.780 -31.738   6.017  1.00 53.85
ATOM   2499  NZ  LYS A 190     -38.886 -32.547   6.598  1.00 58.36
ATOM   2500  HZ1 LYS A 190     -39.151 -32.213   7.524  1.00  0.00
ATOM   2501  HZ2 LYS A 190     -38.652 -33.540   6.614  1.00  0.00
ATOM   2502  HZ3 LYS A 190     -39.690 -32.583   5.971  1.00  0.00
ATOM   2503  N   GLU A 191     -35.093 -31.421  -0.284  1.00 33.78
ATOM   2504  HN  GLU A 191     -35.838 -30.745  -0.117  1.00  0.00
ATOM   2505  CA  GLU A 191     -34.920 -31.974  -1.622  1.00 36.75
ATOM   2507  C   GLU A 191     -33.667 -31.438  -2.309  1.00 41.67
ATOM   2508  O   GLU A 191     -32.819 -32.211  -2.753  1.00 54.85
ATOM   2509  CB  GLU A 191     -36.149 -31.681  -2.482  1.00 40.89
ATOM   2512  CG  GLU A 191     -36.065 -32.257  -3.885  1.00 49.10
ATOM   2515  CD  GLU A 191     -36.123 -31.187  -4.956  1.00 56.15
ATOM   2516  OE1 GLU A 191     -36.307 -30.003  -4.605  1.00 57.11
ATOM   2517  OE2 GLU A 191     -35.984 -31.530  -6.149  1.00 63.45
ATOM   2518  N   LYS A 192     -33.554 -30.116  -2.398  1.00 37.48
ATOM   2519  HN  LYS A 192     -34.281 -29.525  -1.995  1.00  0.00
ATOM   2520  CA  LYS A 192     -32.412 -29.493  -3.061  1.00 39.77
ATOM   2522  C   LYS A 192     -31.135 -29.678  -2.248  1.00 37.16
ATOM   2523  O   LYS A 192     -30.075 -29.973  -2.799  1.00 34.57
ATOM   2524  CB  LYS A 192     -32.671 -28.005  -3.300  1.00 39.53
ATOM   2527  CG  LYS A 192     -33.859 -27.720  -4.204  1.00 41.82
ATOM   2530  CD  LYS A 192     -33.669 -28.331  -5.585  1.00 37.31
ATOM   2533  CE  LYS A 192     -32.482 -27.716  -6.306  1.00 40.80
ATOM   2536  NZ  LYS A 192     -32.317 -28.279  -7.676  1.00 47.84
ATOM   2537  HZ1 LYS A 192     -31.520 -27.866  -8.160  1.00  0.00
ATOM   2538  HZ2 LYS A 192     -33.173 -28.185  -8.222  1.00  0.00
ATOM   2539  HZ3 LYS A 192     -32.253 -29.297  -7.655  1.00  0.00
ATOM   2540  N   GLY A 193     -31.243 -29.504  -0.936  1.00 36.22
ATOM   2541  HN  GLY A 193     -32.144 -29.235  -0.541  1.00  0.00
ATOM   2542  CA  GLY A 193     -30.107 -29.688  -0.053  1.00 39.04
ATOM   2545  C   GLY A 193     -29.609 -31.120  -0.033  1.00 42.05
ATOM   2546  O   GLY A 193     -28.421 -31.373   0.163  1.00 42.88
ATOM   2547  N   GLY A 194     -30.525 -32.061  -0.239  1.00 44.68
ATOM   2548  HN  GLY A 194     -31.493 -31.784  -0.399  1.00  0.00
ATOM   2549  CA  GLY A 194     -30.186 -33.471  -0.243  1.00 38.97
ATOM   2552  C   GLY A 194     -29.360 -33.887  -1.444  1.00 43.13
ATOM   2553  O   GLY A 194     -28.765 -34.965  -1.456  1.00 48.36
ATOM   2554  N   LYS A 195     -29.325 -33.029  -2.459  1.00 41.58
ATOM   2555  HN  LYS A 195     -29.849 -32.157  -2.389  1.00  0.00
ATOM   2556  CA  LYS A 195     -28.558 -33.300  -3.670  1.00 39.99
ATOM   2558  C   LYS A 195     -27.163 -32.688  -3.587  1.00 37.02
ATOM   2559  O   LYS A 195     -26.359 -32.833  -4.506  1.00 39.51
ATOM   2560  CB  LYS A 195     -29.291 -32.767  -4.902  1.00 40.98
ATOM   2563  CG  LYS A 195     -30.643 -33.415  -5.150  1.00 45.86
ATOM   2566  CD  LYS A 195     -31.358 -32.754  -6.316  1.00 53.90
ATOM   2569  CE  LYS A 195     -32.747 -33.338  -6.516  1.00 63.13
ATOM   2572  NZ  LYS A 195     -33.487 -32.640  -7.604  1.00 67.37
ATOM   2573  HZ1 LYS A 195     -34.419 -33.032  -7.738  1.00  0.00
ATOM   2574  HZ2 LYS A 195     -32.955 -32.639  -8.474  1.00  0.00
ATOM   2575  HZ3 LYS A 195     -33.527 -31.634  -7.441  1.00  0.00
ATOM   2576  N   LEU A 196     -26.884 -32.002  -2.484  1.00 36.19
ATOM   2577  HN  LEU A 196     -27.604 -31.890  -1.771  1.00  0.00
ATOM   2578  CA  LEU A 196     -25.570 -31.406  -2.271  1.00 36.63
ATOM   2580  C   LEU A 196     -24.551 -32.467  -1.874  1.00 36.14
ATOM   2581  O   LEU A 196     -24.879 -33.423  -1.173  1.00 43.67
ATOM   2582  CB  LEU A 196     -25.635 -30.320  -1.197  1.00 42.56
ATOM   2585  CG  LEU A 196     -26.511 -29.108  -1.504  1.00 45.74
ATOM   2587  CD1 LEU A 196     -26.459 -28.113  -0.357  1.00 48.29
ATOM   2591  CD2 LEU A 196     -26.072 -28.459  -2.803  1.00 45.92
ATOM   2595  N   ASP A 197     -23.314 -32.291  -2.323  1.00 40.63
ATOM   2596  HN  ASP A 197     -23.111 -31.495  -2.927  1.00  0.00
ATOM   2597  CA  ASP A 197     -22.241 -33.211  -1.971  1.00 42.53
ATOM   2599  C   ASP A 197     -21.717 -32.895  -0.572  1.00 38.82
ATOM   2600  O   ASP A 197     -21.210 -31.803  -0.322  1.00 38.98
ATOM   2601  CB  ASP A 197     -21.110 -33.137  -2.999  1.00 45.51
ATOM   2604  CG  ASP A 197     -20.200 -34.352  -2.957  1.00 52.72
ATOM   2605  OD1 ASP A 197     -20.226 -35.086  -1.947  1.00 49.51
ATOM   2606  OD2 ASP A 197     -19.455 -34.571  -3.936  1.00 56.54
ATOM   2607  N   MET A 198     -21.850 -33.856   0.336  1.00 35.91
ATOM   2608  HN  MET A 198     -22.298 -34.732   0.067  1.00  0.00
ATOM   2609  CA  MET A 198     -21.375 -33.696   1.707  1.00 34.33
ATOM   2611  C   MET A 198     -20.335 -34.760   2.043  1.00 41.55
ATOM   2612  O   MET A 198     -20.016 -34.982   3.212  1.00 47.14
ATOM   2613  CB  MET A 198     -22.541 -33.775   2.696  1.00 37.14
ATOM   2616  CG  MET A 198     -23.670 -32.794   2.421  1.00 43.34
ATOM   2619  SD  MET A 198     -23.141 -31.075   2.526  1.00 47.32
ATOM   2620  CE  MET A 198     -22.521 -31.017   4.204  1.00 31.55
ATOM   2624  N   SER A 199     -19.809 -35.410   1.009  1.00 35.63
ATOM   2625  HN  SER A 199     -20.056 -35.117   0.064  1.00  0.00
ATOM   2626  CA  SER A 199     -18.890 -36.529   1.183  1.00 37.10
ATOM   2628  C   SER A 199     -17.557 -36.102   1.791  1.00 38.94
ATOM   2629  O   SER A 199     -16.864 -36.911   2.409  1.00 43.05
ATOM   2630  CB  SER A 199     -18.648 -37.228  -0.157  1.00 34.07
ATOM   2633  OG  SER A 199     -18.099 -36.330  -1.105  1.00 40.95
ATOM   2634  HG  SER A 199     -17.949 -36.764  -1.937  1.00  0.00
ATOM   2635  N   ASP A 200     -17.197 -34.836   1.614  1.00 29.16
ATOM   2636  HN  ASP A 200     -17.802 -34.212   1.080  1.00  0.00
ATOM   2637  CA  ASP A 200     -15.951 -34.323   2.170  1.00 39.98
ATOM   2639  C   ASP A 200     -16.008 -34.310   3.697  1.00 44.13
ATOM   2640  O   ASP A 200     -15.005 -34.558   4.365  1.00 43.24
ATOM   2641  CB  ASP A 200     -15.652 -32.919   1.637  1.00 27.82
ATOM   2644  CG  ASP A 200     -16.729 -31.915   1.998  1.00 39.59
ATOM   2645  OD1 ASP A 200     -17.926 -32.253   1.880  1.00 43.53
ATOM   2646  OD2 ASP A 200     -16.378 -30.788   2.408  1.00 34.45
ATOM   2647  N   LEU A 201     -17.189 -34.028   4.242  1.00 27.81
ATOM   2648  HN  LEU A 201     -17.984 -33.830   3.634  1.00  0.00
ATOM   2649  CA  LEU A 201     -17.373 -33.996   5.688  1.00 37.70
ATOM   2651  C   LEU A 201     -17.651 -35.390   6.239  1.00 39.55
ATOM   2652  O   LEU A 201     -17.314 -35.691   7.383  1.00 42.50
ATOM   2653  CB  LEU A 201     -18.507 -33.044   6.065  1.00 34.32
ATOM   2656  CG  LEU A 201     -18.263 -31.573   5.725  1.00 43.98
ATOM   2658  CD1 LEU A 201     -19.439 -30.730   6.163  1.00 41.92
ATOM   2662  CD2 LEU A 201     -16.979 -31.079   6.372  1.00 51.13
ATOM   2666  N   LYS A 202     -18.266 -36.237   5.419  1.00 39.91
ATOM   2667  HN  LYS A 202     -18.568 -35.911   4.501  1.00  0.00
ATOM   2668  CA  LYS A 202     -18.518 -37.621   5.802  1.00 38.59
ATOM   2670  C   LYS A 202     -17.208 -38.382   5.971  1.00 36.56
ATOM   2671  O   LYS A 202     -17.113 -39.301   6.783  1.00 42.42
ATOM   2672  CB  LYS A 202     -19.394 -38.324   4.761  1.00 45.07
ATOM   2675  CG  LYS A 202     -20.812 -37.793   4.658  1.00 57.33
ATOM   2678  CD  LYS A 202     -21.617 -38.595   3.645  1.00 61.49
ATOM   2681  CE  LYS A 202     -23.046 -38.091   3.542  1.00 68.40
ATOM   2684  NZ  LYS A 202     -23.854 -38.893   2.581  1.00 74.40
ATOM   2685  HZ1 LYS A 202     -24.814 -38.555   2.512  1.00  0.00
ATOM   2686  HZ2 LYS A 202     -23.828 -39.886   2.814  1.00  0.00
ATOM   2687  HZ3 LYS A 202     -23.408 -38.931   1.664  1.00  0.00
ATOM   2688  N   ALA A 203     -16.200 -37.988   5.200  1.00 36.53
ATOM   2689  HN  ALA A 203     -16.324 -37.170   4.603  1.00  0.00
ATOM   2690  CA  ALA A 203     -14.923 -38.690   5.182  1.00 38.39
ATOM   2692  C   ALA A 203     -13.969 -38.173   6.254  1.00 39.39
ATOM   2693  O   ALA A 203     -12.909 -38.755   6.481  1.00 43.25
ATOM   2694  CB  ALA A 203     -14.281 -38.573   3.807  1.00 33.29
ATOM   2698  N   GLU A 204     -14.343 -37.078   6.907  1.00 35.51
ATOM   2699  HN  GLU A 204     -15.221 -36.622   6.660  1.00  0.00
ATOM   2700  CA  GLU A 204     -13.519 -36.518   7.971  1.00 35.69
ATOM   2702  C   GLU A 204     -13.923 -37.116   9.315  1.00 37.87
ATOM   2703  O   GLU A 204     -15.033 -36.893   9.799  1.00 40.73
ATOM   2704  CB  GLU A 204     -13.629 -34.993   8.000  1.00 36.72
ATOM   2707  CG  GLU A 204     -12.643 -34.326   8.946  1.00 43.57
ATOM   2710  CD  GLU A 204     -12.477 -32.844   8.669  1.00 49.20
ATOM   2711  OE1 GLU A 204     -12.935 -32.380   7.603  1.00 47.71
ATOM   2712  OE2 GLU A 204     -11.887 -32.143   9.518  1.00 47.15
ATOM   2713  N   LYS A 205     -13.010 -37.879   9.908  1.00 34.09
ATOM   2714  HN  LYS A 205     -12.076 -37.932   9.502  1.00  0.00
ATOM   2715  CA  LYS A 205     -13.295 -38.644  11.118  1.00 39.93
ATOM   2717  C   LYS A 205     -13.636 -37.759  12.312  1.00 34.72
ATOM   2718  O   LYS A 205     -14.443 -38.137  13.160  1.00 41.36
ATOM   2719  CB  LYS A 205     -12.104 -39.541  11.462  1.00 42.47
ATOM   2722  CG  LYS A 205     -11.704 -40.487  10.342  1.00 49.57
ATOM   2725  CD  LYS A 205     -10.478 -41.301  10.714  1.00 61.17
ATOM   2728  CE  LYS A 205     -10.061 -42.214   9.573  1.00 70.21
ATOM   2731  NZ  LYS A 205     -11.157 -43.141   9.180  1.00 74.61
ATOM   2732  HZ1 LYS A 205     -10.877 -43.754   8.414  1.00  0.00
ATOM   2733  HZ2 LYS A 205     -12.012 -42.632   8.955  1.00  0.00
ATOM   2734  HZ3 LYS A 205     -11.496 -43.676   9.980  1.00  0.00
ATOM   2735  N   LEU A 206     -13.022 -36.583  12.375  1.00 32.90
ATOM   2736  HN  LEU A 206     -12.386 -36.312  11.625  1.00  0.00
ATOM   2737  CA  LEU A 206     -13.237 -35.671  13.492  1.00 34.75
ATOM   2739  C   LEU A 206     -14.643 -35.080  13.469  1.00 38.72
ATOM   2740  O   LEU A 206     -15.274 -34.916  14.513  1.00 44.59
ATOM   2741  CB  LEU A 206     -12.200 -34.549  13.473  1.00 34.91
ATOM   2744  CG  LEU A 206     -12.208 -33.624  14.688  1.00 41.87
ATOM   2746  CD1 LEU A 206     -11.876 -34.406  15.951  1.00 46.33
ATOM   2750  CD2 LEU A 206     -11.234 -32.478  14.491  1.00 48.18
ATOM   2754  N   VAL A 207     -15.124 -34.762  12.271  1.00 37.09
ATOM   2755  HN  VAL A 207     -14.541 -34.917  11.449  1.00  0.00
ATOM   2756  CA  VAL A 207     -16.457 -34.199  12.093  1.00 33.44
ATOM   2758  C   VAL A 207     -17.514 -35.228  12.479  1.00 37.28
ATOM   2759  O   VAL A 207     -18.474 -34.914  13.184  1.00 38.61
ATOM   2760  CB  VAL A 207     -16.664 -33.713  10.643  1.00 37.09
ATOM   2762  CG1 VAL A 207     -18.098 -33.257  10.427  1.00 26.65
ATOM   2766  CG2 VAL A 207     -15.685 -32.594  10.316  1.00 37.80
ATOM   2770  N   MET A 208     -17.327 -36.460  12.017  1.00 37.03
ATOM   2771  HN  MET A 208     -16.515 -36.652  11.430  1.00  0.00
ATOM   2772  CA  MET A 208     -18.251 -37.544  12.327  1.00 42.24
ATOM   2774  C   MET A 208     -18.187 -37.927  13.802  1.00 43.58
ATOM   2775  O   MET A 208     -19.159 -38.430  14.364  1.00 50.26
ATOM   2776  CB  MET A 208     -17.957 -38.764  11.453  1.00 32.46
ATOM   2779  CG  MET A 208     -18.295 -38.573   9.980  1.00 38.82
ATOM   2782  SD  MET A 208     -20.037 -38.183   9.703  1.00 39.55
ATOM   2783  CE  MET A 208     -19.956 -36.428   9.349  1.00 37.49
ATOM   2787  N   PHE A 209     -17.037 -37.686  14.424  1.00 41.94
ATOM   2788  HN  PHE A 209     -16.256 -37.300  13.893  1.00  0.00
ATOM   2789  CA  PHE A 209     -16.865 -37.959  15.844  1.00 41.50
ATOM   2791  C   PHE A 209     -17.719 -37.009  16.675  1.00 41.83
ATOM   2792  O   PHE A 209     -18.354 -37.422  17.646  1.00 49.86
ATOM   2793  CB  PHE A 209     -15.392 -37.840  16.243  1.00 43.45
ATOM   2796  CG  PHE A 209     -15.133 -38.108  17.699  1.00 49.67
ATOM   2797  CD1 PHE A 209     -15.011 -37.063  18.601  1.00 48.53
ATOM   2799  CD2 PHE A 209     -15.011 -39.406  18.166  1.00 54.22
ATOM   2801  CE1 PHE A 209     -14.773 -37.308  19.940  1.00 50.98
ATOM   2803  CE2 PHE A 209     -14.773 -39.658  19.504  1.00 52.74
ATOM   2805  CZ  PHE A 209     -14.653 -38.607  20.392  1.00 52.75
ATOM   2807  N   GLN A 210     -17.733 -35.737  16.288  1.00 34.17
ATOM   2808  HN  GLN A 210     -17.166 -35.452  15.489  1.00  0.00
ATOM   2809  CA  GLN A 210     -18.542 -34.741  16.982  1.00 38.49
ATOM   2811  C   GLN A 210     -20.023 -35.059  16.840  1.00 42.23
ATOM   2812  O   GLN A 210     -20.779 -34.978  17.806  1.00 54.26
ATOM   2813  CB  GLN A 210     -18.267 -33.334  16.447  1.00 34.79
ATOM   2816  CG  GLN A 210     -19.033 -32.253  17.199  1.00 33.31
ATOM   2819  CD  GLN A 210     -19.324 -31.034  16.351  1.00 34.89
ATOM   2820  NE2 GLN A 210     -19.451 -29.881  16.997  1.00 33.54
ATOM   2821 1HE2 GLN A 210     -19.647 -29.059  16.425  1.00  0.00
ATOM   2822 2HE2 GLN A 210     -19.361 -29.806  18.010  1.00  0.00
ATOM   2823  OE1 GLN A 210     -19.433 -31.125  15.129  1.00 36.36
ATOM   2824  N   ARG A 211     -20.427 -35.419  15.627  1.00 35.10
ATOM   2825  HN  ARG A 211     -19.739 -35.480  14.876  1.00  0.00
ATOM   2826  CA  ARG A 211     -21.820 -35.730  15.333  1.00 34.47
ATOM   2828  C   ARG A 211     -22.325 -36.886  16.191  1.00 39.37
ATOM   2829  O   ARG A 211     -23.452 -36.855  16.686  1.00 31.76
ATOM   2830  CB  ARG A 211     -21.983 -36.062  13.848  1.00 29.86
ATOM   2833  CG  ARG A 211     -23.404 -36.387  13.428  1.00 38.89
ATOM   2836  CD  ARG A 211     -23.505 -36.501  11.916  1.00 39.53
ATOM   2839  NE  ARG A 211     -24.868 -36.782  11.475  1.00 57.02
ATOM   2840  HE  ARG A 211     -25.125 -37.755  11.311  1.00  0.00
ATOM   2841  CZ  ARG A 211     -25.795 -35.851  11.274  1.00 61.87
ATOM   2842  NH1 ARG A 211     -25.509 -34.572  11.480  1.00 60.07
ATOM   2843 1HH1 ARG A 211     -26.220 -33.858  11.326  1.00  0.00
ATOM   2844 2HH1 ARG A 211     -24.575 -34.305  11.792  1.00  0.00
ATOM   2845  NH2 ARG A 211     -27.009 -36.198  10.869  1.00 60.98
ATOM   2846 1HH2 ARG A 211     -27.720 -35.484  10.715  1.00  0.00
ATOM   2847 2HH2 ARG A 211     -27.229 -37.181  10.711  1.00  0.00
ATOM   2848  N   ARG A 212     -21.479 -37.894  16.375  1.00 36.21
ATOM   2849  HN  ARG A 212     -20.544 -37.837  15.971  1.00  0.00
ATOM   2850  CA  ARG A 212     -21.850 -39.079  17.139  1.00 38.64
ATOM   2852  C   ARG A 212     -22.015 -38.764  18.625  1.00 41.69
ATOM   2853  O   ARG A 212     -22.918 -39.286  19.278  1.00 52.27
ATOM   2854  CB  ARG A 212     -20.806 -40.184  16.946  1.00 35.54
ATOM   2857  CG  ARG A 212     -21.144 -41.493  17.644  1.00 43.51
ATOM   2860  CD  ARG A 212     -20.304 -42.641  17.102  1.00 53.54
ATOM   2863  NE  ARG A 212     -20.698 -43.929  17.668  1.00 69.95
ATOM   2864  HE  ARG A 212     -21.632 -44.278  17.451  1.00  0.00
ATOM   2865  CZ  ARG A 212     -19.922 -44.676  18.446  1.00 78.82
ATOM   2866  NH1 ARG A 212     -18.696 -44.270  18.749  1.00 78.10
ATOM   2867 1HH1 ARG A 212     -18.100 -44.843  19.346  1.00  0.00
ATOM   2868 2HH1 ARG A 212     -18.354 -43.380  18.388  1.00  0.00
ATOM   2869  NH2 ARG A 212     -20.367 -45.834  18.916  1.00 78.93
ATOM   2870 1HH2 ARG A 212     -19.771 -46.407  19.513  1.00  0.00
ATOM   2871 2HH2 ARG A 212     -21.310 -46.146  18.683  1.00  0.00
ATOM   2872  N   TYR A 213     -21.147 -37.906  19.153  1.00 37.49
ATOM   2873  HN  TYR A 213     -20.445 -37.474  18.552  1.00  0.00
ATOM   2874  CA  TYR A 213     -21.177 -37.568  20.573  1.00 37.96
ATOM   2876  C   TYR A 213     -21.547 -36.107  20.810  1.00 37.73
ATOM   2877  O   TYR A 213     -20.995 -35.462  21.701  1.00 40.48
ATOM   2878  CB  TYR A 213     -19.821 -37.860  21.222  1.00 39.59
ATOM   2881  CG  TYR A 213     -19.365 -39.297  21.104  1.00 47.53
ATOM   2882  CD1 TYR A 213     -19.868 -40.278  21.948  1.00 45.14
ATOM   2884  CD2 TYR A 213     -18.420 -39.669  20.157  1.00 49.16
ATOM   2886  CE1 TYR A 213     -19.451 -41.591  21.847  1.00 47.27
ATOM   2888  CE2 TYR A 213     -17.995 -40.980  20.048  1.00 50.41
ATOM   2890  CZ  TYR A 213     -18.513 -41.937  20.896  1.00 53.83
ATOM   2891  OH  TYR A 213     -18.094 -43.243  20.791  1.00 60.87
ATOM   2892  HH  TYR A 213     -18.451 -43.902  21.375  1.00  0.00
ATOM   2893  N   TYR A 214     -22.485 -35.588  20.025  1.00 39.12
ATOM   2894  HN  TYR A 214     -22.975 -36.189  19.362  1.00  0.00
ATOM   2895  CA  TYR A 214     -22.823 -34.170  20.098  1.00 36.88
ATOM   2897  C   TYR A 214     -23.644 -33.821  21.335  1.00 39.19
ATOM   2898  O   TYR A 214     -23.452 -32.759  21.927  1.00 41.50
ATOM   2899  CB  TYR A 214     -23.577 -33.730  18.841  1.00 32.06
ATOM   2902  CG  TYR A 214     -23.729 -32.228  18.736  1.00 31.74
ATOM   2903  CD1 TYR A 214     -22.612 -31.403  18.677  1.00 29.65
ATOM   2905  CD2 TYR A 214     -24.985 -31.636  18.693  1.00 28.04
ATOM   2907  CE1 TYR A 214     -22.741 -30.030  18.583  1.00 26.31
ATOM   2909  CE2 TYR A 214     -25.124 -30.264  18.597  1.00 27.06
ATOM   2911  CZ  TYR A 214     -23.998 -29.466  18.542  1.00 40.98
ATOM   2912  OH  TYR A 214     -24.129 -28.099  18.447  1.00 43.58
ATOM   2913  HH  TYR A 214     -23.355 -27.550  18.409  1.00  0.00
ATOM   2914  N   LYS A 215     -24.559 -34.705  21.721  1.00 38.30
ATOM   2915  HN  LYS A 215     -24.659 -35.582  21.210  1.00  0.00
ATOM   2916  CA  LYS A 215     -25.422 -34.436  22.868  1.00 42.46
ATOM   2918  C   LYS A 215     -24.634 -34.303  24.182  1.00 46.62
ATOM   2919  O   LYS A 215     -24.801 -33.308  24.887  1.00 49.33
ATOM   2920  CB  LYS A 215     -26.507 -35.513  23.000  1.00 48.60
ATOM   2923  CG  LYS A 215     -27.615 -35.417  21.960  1.00 62.44
ATOM   2926  CD  LYS A 215     -28.791 -36.313  22.327  1.00 73.89
ATOM   2929  CE  LYS A 215     -29.917 -36.212  21.309  1.00 75.87
ATOM   2932  NZ  LYS A 215     -29.508 -36.717  19.970  1.00 81.11
ATOM   2933  HZ1 LYS A 215     -30.263 -36.649  19.287  1.00  0.00
ATOM   2934  HZ2 LYS A 215     -29.147 -37.669  20.029  1.00  0.00
ATOM   2935  HZ3 LYS A 215     -28.667 -36.245  19.638  1.00  0.00
ATOM   2936  N   PRO A 216     -23.769 -35.284  24.519  1.00 45.72
ATOM   2937  CA  PRO A 216     -23.024 -35.075  25.767  1.00 41.99
ATOM   2939  C   PRO A 216     -22.031 -33.921  25.665  1.00 40.13
ATOM   2940  O   PRO A 216     -21.697 -33.299  26.673  1.00 43.12
ATOM   2941  CB  PRO A 216     -22.286 -36.407  25.969  1.00 40.43
ATOM   2944  CG  PRO A 216     -22.977 -37.384  25.081  1.00 39.89
ATOM   2947  CD  PRO A 216     -23.442 -36.586  23.911  1.00 43.81
ATOM   2950  N   GLY A 217     -21.569 -33.642  24.452  1.00 39.47
ATOM   2951  HN  GLY A 217     -21.890 -34.196  23.658  1.00  0.00
ATOM   2952  CA  GLY A 217     -20.620 -32.569  24.228  1.00 37.00
ATOM   2955  C   GLY A 217     -21.199 -31.188  24.467  1.00 40.53
ATOM   2956  O   GLY A 217     -20.594 -30.369  25.159  1.00 42.98
ATOM   2957  N   LEU A 218     -22.371 -30.926  23.894  1.00 42.15
ATOM   2958  HN  LEU A 218     -22.848 -31.662  23.373  1.00  0.00
ATOM   2959  CA  LEU A 218     -22.989 -29.607  23.995  1.00 41.14
ATOM   2961  C   LEU A 218     -23.434 -29.320  25.427  1.00 41.91
ATOM   2962  O   LEU A 218     -23.393 -28.176  25.877  1.00 46.18
ATOM   2963  CB  LEU A 218     -24.175 -29.487  23.025  1.00 33.39
ATOM   2966  CG  LEU A 218     -25.468 -30.265  23.291  1.00 39.26
ATOM   2968  CD1 LEU A 218     -26.459 -29.435  24.101  1.00 40.88
ATOM   2972  CD2 LEU A 218     -26.100 -30.719  21.985  1.00 38.19
ATOM   2976  N   LEU A 219     -23.859 -30.359  26.139  1.00 36.82
ATOM   2977  HN  LEU A 219     -23.897 -31.281  25.705  1.00  0.00
ATOM   2978  CA  LEU A 219     -24.272 -30.206  27.528  1.00 40.59
ATOM   2980  C   LEU A 219     -23.087 -29.784  28.384  1.00 44.52
ATOM   2981  O   LEU A 219     -23.202 -28.899  29.231  1.00 51.48
ATOM   2982  CB  LEU A 219     -24.877 -31.505  28.063  1.00 44.49
ATOM   2985  CG  LEU A 219     -26.235 -31.911  27.487  1.00 50.88
ATOM   2987  CD1 LEU A 219     -26.682 -33.244  28.063  1.00 53.57
ATOM   2991  CD2 LEU A 219     -27.275 -30.832  27.753  1.00 46.75
ATOM   2995  N   LEU A 220     -21.943 -30.416  28.148  1.00 38.65
ATOM   2996  HN  LEU A 220     -21.908 -31.124  27.414  1.00  0.00
ATOM   2997  CA  LEU A 220     -20.738 -30.125  28.909  1.00 35.09
ATOM   2999  C   LEU A 220     -20.155 -28.758  28.556  1.00 37.50
ATOM   3000  O   LEU A 220     -19.906 -27.938  29.437  1.00 38.99
ATOM   3001  CB  LEU A 220     -19.687 -31.212  28.678  1.00 34.91
ATOM   3004  CG  LEU A 220     -18.359 -31.022  29.415  1.00 42.78
ATOM   3006  CD1 LEU A 220     -18.556 -31.140  30.922  1.00 39.37
ATOM   3010  CD2 LEU A 220     -17.319 -32.016  28.926  1.00 42.73
ATOM   3014  N   MET A 221     -19.952 -28.512  27.266  1.00 39.52
ATOM   3015  HN  MET A 221     -20.328 -29.156  26.570  1.00  0.00
ATOM   3016  CA  MET A 221     -19.203 -27.340  26.822  1.00 35.73
ATOM   3018  C   MET A 221     -20.012 -26.043  26.802  1.00 30.97
ATOM   3019  O   MET A 221     -19.444 -24.958  26.911  1.00 35.94
ATOM   3020  CB  MET A 221     -18.619 -27.590  25.428  1.00 38.15
ATOM   3023  CG  MET A 221     -17.702 -28.800  25.344  1.00 40.24
ATOM   3026  SD  MET A 221     -16.394 -28.792  26.587  1.00 41.23
ATOM   3027  CE  MET A 221     -15.543 -27.270  26.191  1.00 40.20
ATOM   3031  N   CYS A 222     -21.330 -26.144  26.662  1.00 35.73
ATOM   3032  HN  CYS A 222     -21.768 -27.065  26.647  1.00  0.00
ATOM   3033  CA  CYS A 222     -22.155 -24.946  26.529  1.00 37.30
ATOM   3035  C   CYS A 222     -22.930 -24.601  27.802  1.00 37.77
ATOM   3036  O   CYS A 222     -23.338 -23.455  27.990  1.00 40.20
ATOM   3037  CB  CYS A 222     -23.130 -25.103  25.358  1.00 35.02
ATOM   3040  SG  CYS A 222     -24.063 -23.607  24.943  1.00 39.65
ATOM   3041  N   PHE A 223     -23.129 -25.581  28.679  1.00 40.30
ATOM   3042  HN  PHE A 223     -22.710 -26.497  28.518  1.00  0.00
ATOM   3043  CA  PHE A 223     -23.943 -25.355  29.871  1.00 38.25
ATOM   3045  C   PHE A 223     -23.232 -25.699  31.181  1.00 41.57
ATOM   3046  O   PHE A 223     -23.137 -24.858  32.073  1.00 44.45
ATOM   3047  CB  PHE A 223     -25.248 -26.148  29.770  1.00 36.27
ATOM   3050  CG  PHE A 223     -26.121 -25.731  28.619  1.00 42.74
ATOM   3051  CD1 PHE A 223     -26.889 -24.581  28.697  1.00 43.24
ATOM   3053  CD2 PHE A 223     -26.175 -26.490  27.460  1.00 39.71
ATOM   3055  CE1 PHE A 223     -27.694 -24.194  27.638  1.00 38.72
ATOM   3057  CE2 PHE A 223     -26.977 -26.109  26.400  1.00 33.01
ATOM   3059  CZ  PHE A 223     -27.738 -24.960  26.489  1.00 33.55
ATOM   3061  N   ILE A 224     -22.738 -26.929  31.297  1.00 41.04
ATOM   3062  HN  ILE A 224     -22.760 -27.552  30.490  1.00  0.00
ATOM   3063  CA  ILE A 224     -22.165 -27.409  32.553  1.00 34.58
ATOM   3065  C   ILE A 224     -20.844 -26.721  32.892  1.00 38.00
ATOM   3066  O   ILE A 224     -20.722 -26.078  33.934  1.00 42.57
ATOM   3067  CB  ILE A 224     -21.969 -28.934  32.521  1.00 37.26
ATOM   3069  CG1 ILE A 224     -23.314 -29.641  32.340  1.00 40.03
ATOM   3072  CG2 ILE A 224     -21.292 -29.407  33.800  1.00 36.21
ATOM   3076  CD1 ILE A 224     -23.212 -31.151  32.316  1.00 38.89
ATOM   3080  N   LEU A 225     -19.859 -26.866  32.012  1.00 35.22
ATOM   3081  HN  LEU A 225     -20.042 -27.366  31.142  1.00  0.00
ATOM   3082  CA  LEU A 225     -18.520 -26.330  32.255  1.00 38.07
ATOM   3084  C   LEU A 225     -18.480 -24.802  32.418  1.00 39.54
ATOM   3085  O   LEU A 225     -17.853 -24.311  33.354  1.00 39.49
ATOM   3086  CB  LEU A 225     -17.569 -26.759  31.131  1.00 40.69
ATOM   3089  CG  LEU A 225     -16.077 -26.511  31.351  1.00 48.42
ATOM   3091  CD1 LEU A 225     -15.589 -27.263  32.579  1.00 53.15
ATOM   3095  CD2 LEU A 225     -15.284 -26.919  30.120  1.00 46.24
ATOM   3099  N   PRO A 226     -19.143 -24.039  31.525  1.00 43.79
ATOM   3100  CA  PRO A 226     -19.050 -22.588  31.739  1.00 44.78
ATOM   3102  C   PRO A 226     -19.836 -22.090  32.955  1.00 44.63
ATOM   3103  O   PRO A 226     -19.788 -20.900  33.263  1.00 44.40
ATOM   3104  CB  PRO A 226     -19.629 -22.005  30.444  1.00 35.34
ATOM   3107  CG  PRO A 226     -20.529 -23.057  29.928  1.00 32.05
ATOM   3110  CD  PRO A 226     -19.878 -24.358  30.285  1.00 35.62
ATOM   3113  N   THR A 227     -20.546 -22.989  33.631  1.00 46.19
ATOM   3114  HN  THR A 227     -20.591 -23.948  33.287  1.00  0.00
ATOM   3115  CA  THR A 227     -21.262 -22.637  34.852  1.00 46.86
ATOM   3117  C   THR A 227     -20.439 -23.010  36.085  1.00 45.91
ATOM   3118  O   THR A 227     -20.358 -22.243  37.043  1.00 52.17
ATOM   3119  CB  THR A 227     -22.637 -23.331  34.925  1.00 47.48
ATOM   3121  CG2 THR A 227     -23.360 -22.961  36.213  1.00 51.04
ATOM   3125  OG1 THR A 227     -23.437 -22.929  33.808  1.00 48.27
ATOM   3126  HG1 THR A 227     -22.986 -23.160  33.004  1.00  0.00
ATOM   3127  N   LEU A 228     -19.821 -24.186  36.049  1.00 35.78
ATOM   3128  HN  LEU A 228     -19.891 -24.760  35.209  1.00  0.00
ATOM   3129  CA  LEU A 228     -19.045 -24.675  37.184  1.00 39.88
ATOM   3131  C   LEU A 228     -17.707 -23.960  37.331  1.00 43.25
ATOM   3132  O   LEU A 228     -17.214 -23.787  38.444  1.00 45.90
ATOM   3133  CB  LEU A 228     -18.806 -26.181  37.063  1.00 37.58
ATOM   3136  CG  LEU A 228     -20.051 -27.067  37.057  1.00 38.78
ATOM   3138  CD1 LEU A 228     -19.655 -28.531  37.143  1.00 38.98
ATOM   3142  CD2 LEU A 228     -20.986 -26.689  38.194  1.00 39.32
ATOM   3146  N   VAL A 229     -17.117 -23.552  36.211  1.00 39.61
ATOM   3147  HN  VAL A 229     -17.590 -23.685  35.317  1.00  0.00
ATOM   3148  CA  VAL A 229     -15.802 -22.916  36.241  1.00 40.83
ATOM   3150  C   VAL A 229     -15.816 -21.608  37.049  1.00 45.44
ATOM   3151  O   VAL A 229     -14.980 -21.438  37.937  1.00 46.37
ATOM   3152  CB  VAL A 229     -15.258 -22.689  34.811  1.00 35.82
ATOM   3154  CG1 VAL A 229     -14.104 -21.697  34.829  1.00 34.28
ATOM   3158  CG2 VAL A 229     -14.821 -24.010  34.197  1.00 34.04
ATOM   3162  N   PRO A 230     -16.762 -20.686  36.769  1.00 40.45
ATOM   3163  CA  PRO A 230     -16.774 -19.496  37.630  1.00 39.99
ATOM   3165  C   PRO A 230     -17.182 -19.816  39.064  1.00 48.30
ATOM   3166  O   PRO A 230     -16.758 -19.136  39.998  1.00 48.89
ATOM   3167  CB  PRO A 230     -17.815 -18.585  36.965  1.00 42.08
ATOM   3170  CG  PRO A 230     -17.959 -19.104  35.574  1.00 34.46
ATOM   3173  CD  PRO A 230     -17.761 -20.578  35.691  1.00 37.01
ATOM   3176  N   TRP A 231     -17.998 -20.853  39.225  1.00 52.30
ATOM   3177  HN  TRP A 231     -18.285 -21.386  38.404  1.00  0.00
ATOM   3178  CA  TRP A 231     -18.497 -21.255  40.534  1.00 47.24
ATOM   3180  C   TRP A 231     -17.372 -21.753  41.440  1.00 46.86
ATOM   3181  O   TRP A 231     -17.382 -21.511  42.646  1.00 52.77
ATOM   3182  CB  TRP A 231     -19.561 -22.344  40.378  1.00 40.23
ATOM   3185  CG  TRP A 231     -20.375 -22.586  41.610  1.00 48.65
ATOM   3186  CD1 TRP A 231     -20.820 -21.649  42.495  1.00 42.96
ATOM   3188  CD2 TRP A 231     -20.837 -23.851  42.096  1.00 46.53
ATOM   3189  CE2 TRP A 231     -21.561 -23.603  43.279  1.00 44.60
ATOM   3190  CE3 TRP A 231     -20.711 -25.169  41.646  1.00 44.08
ATOM   3192  NE1 TRP A 231     -21.537 -22.251  43.500  1.00 44.56
ATOM   3193  HE1 TRP A 231     -21.979 -21.770  44.283  1.00  0.00
ATOM   3194  CZ2 TRP A 231     -22.156 -24.624  44.017  1.00 48.52
ATOM   3196  CZ3 TRP A 231     -21.302 -26.181  42.380  1.00 44.34
ATOM   3198  CH2 TRP A 231     -22.016 -25.903  43.552  1.00 47.90
ATOM   3200  N   TYR A 232     -16.400 -22.445  40.851  1.00 44.83
ATOM   3201  HN  TYR A 232     -16.406 -22.546  39.836  1.00  0.00
ATOM   3202  CA  TYR A 232     -15.324 -23.064  41.622  1.00 46.68
ATOM   3204  C   TYR A 232     -14.042 -22.234  41.664  1.00 42.05
ATOM   3205  O   TYR A 232     -13.415 -22.105  42.713  1.00 54.95
ATOM   3206  CB  TYR A 232     -15.001 -24.452  41.060  1.00 41.75
ATOM   3209  CG  TYR A 232     -15.987 -25.531  41.450  1.00 42.55
ATOM   3210  CD1 TYR A 232     -16.054 -25.995  42.757  1.00 44.44
ATOM   3212  CD2 TYR A 232     -16.838 -26.096  40.510  1.00 41.57
ATOM   3214  CE1 TYR A 232     -16.949 -26.984  43.118  1.00 45.36
ATOM   3216  CE2 TYR A 232     -17.736 -27.085  40.862  1.00 42.48
ATOM   3218  CZ  TYR A 232     -17.787 -27.527  42.167  1.00 55.10
ATOM   3219  OH  TYR A 232     -18.680 -28.512  42.524  1.00 45.47
ATOM   3220  HH  TYR A 232     -18.715 -28.817  43.423  1.00  0.00
ATOM   3221  N   CYS A 233     -13.651 -21.675  40.525  1.00 44.04
ATOM   3222  HN  CYS A 233     -14.289 -21.654  39.730  1.00  0.00
ATOM   3223  CA  CYS A 233     -12.320 -21.090  40.395  1.00 48.23
ATOM   3225  C   CYS A 233     -12.157 -19.745  41.103  1.00 47.79
ATOM   3226  O   CYS A 233     -11.104 -19.480  41.683  1.00 55.90
ATOM   3227  CB  CYS A 233     -11.958 -20.949  38.917  1.00 52.74
ATOM   3230  SG  CYS A 233     -11.801 -22.536  38.064  1.00 57.78
ATOM   3231  N   TRP A 234     -13.178 -18.894  41.065  1.00 46.69
ATOM   3232  HN  TRP A 234     -14.028 -19.140  40.558  1.00  0.00
ATOM   3233  CA  TRP A 234     -13.081 -17.606  41.750  1.00 42.13
ATOM   3235  C   TRP A 234     -14.317 -17.274  42.588  1.00 50.72
ATOM   3236  O   TRP A 234     -14.627 -16.104  42.816  1.00 50.14
ATOM   3237  CB  TRP A 234     -12.807 -16.480  40.746  1.00 41.14
ATOM   3240  CG  TRP A 234     -13.726 -16.436  39.559  1.00 48.44
ATOM   3241  CD1 TRP A 234     -14.954 -15.844  39.493  1.00 51.10
ATOM   3243  CD2 TRP A 234     -13.474 -16.980  38.256  1.00 38.02
ATOM   3244  CE2 TRP A 234     -14.598 -16.690  37.458  1.00 45.58
ATOM   3245  CE3 TRP A 234     -12.410 -17.688  37.691  1.00 41.15
ATOM   3247  NE1 TRP A 234     -15.487 -15.997  38.236  1.00 50.42
ATOM   3248  HE1 TRP A 234     -16.397 -15.651  37.932  1.00  0.00
ATOM   3249  CZ2 TRP A 234     -14.688 -17.084  36.122  1.00 44.19
ATOM   3251  CZ3 TRP A 234     -12.502 -18.080  36.365  1.00 40.48
ATOM   3253  CH2 TRP A 234     -13.632 -17.777  35.597  1.00 39.98
ATOM   3255  N   GLY A 235     -15.011 -18.309  43.051  1.00 49.78
ATOM   3256  HN  GLY A 235     -14.780 -19.246  42.719  1.00  0.00
ATOM   3257  CA  GLY A 235     -16.087 -18.150  44.014  1.00 44.56
ATOM   3260  C   GLY A 235     -17.304 -17.350  43.587  1.00 57.82
ATOM   3261  O   GLY A 235     -17.946 -16.706  44.417  1.00 58.61
ATOM   3262  N   GLU A 236     -17.628 -17.386  42.299  1.00 53.75
ATOM   3263  HN  GLU A 236     -17.014 -17.867  41.642  1.00  0.00
ATOM   3264  CA  GLU A 236     -18.845 -16.750  41.808  1.00 46.84
ATOM   3266  C   GLU A 236     -20.060 -17.534  42.303  1.00 49.97
ATOM   3267  O   GLU A 236     -19.985 -18.748  42.482  1.00 53.15
ATOM   3268  CB  GLU A 236     -18.836 -16.671  40.278  1.00 50.61
ATOM   3271  CG  GLU A 236     -20.013 -15.920  39.671  1.00 49.72
ATOM   3274  CD  GLU A 236     -20.077 -14.473  40.120  1.00 55.27
ATOM   3275  OE1 GLU A 236     -20.883 -14.163  41.023  1.00 60.62
ATOM   3276  OE2 GLU A 236     -19.323 -13.644  39.567  1.00 52.83
ATOM   3277  N   THR A 237     -21.170 -16.841  42.538  1.00 43.07
ATOM   3278  HN  THR A 237     -21.164 -15.828  42.418  1.00  0.00
ATOM   3279  CA  THR A 237     -22.396 -17.506  42.965  1.00 43.82
ATOM   3281  C   THR A 237     -22.956 -18.347  41.824  1.00 51.30
ATOM   3282  O   THR A 237     -22.716 -18.053  40.652  1.00 58.48
ATOM   3283  CB  THR A 237     -23.462 -16.499  43.433  1.00 60.34
ATOM   3285  CG2 THR A 237     -22.938 -15.670  44.591  1.00 46.49
ATOM   3289  OG1 THR A 237     -23.813 -15.631  42.348  1.00 66.60
ATOM   3290  HG1 THR A 237     -24.141 -16.150  41.623  1.00  0.00
ATOM   3291  N   PHE A 238     -23.701 -19.393  42.168  1.00 44.77
ATOM   3292  HN  PHE A 238     -23.908 -19.560  43.153  1.00  0.00
ATOM   3293  CA  PHE A 238     -24.227 -20.305  41.160  1.00 48.66
ATOM   3295  C   PHE A 238     -25.252 -19.620  40.262  1.00 48.27
ATOM   3296  O   PHE A 238     -25.360 -19.942  39.079  1.00 50.32
ATOM   3297  CB  PHE A 238     -24.853 -21.537  41.817  1.00 49.14
ATOM   3300  CG  PHE A 238     -25.272 -22.594  40.837  1.00 48.20
ATOM   3301  CD1 PHE A 238     -24.354 -23.511  40.354  1.00 48.97
ATOM   3303  CD2 PHE A 238     -26.582 -22.667  40.392  1.00 45.08
ATOM   3305  CE1 PHE A 238     -24.733 -24.483  39.448  1.00 44.25
ATOM   3307  CE2 PHE A 238     -26.967 -23.635  39.486  1.00 47.49
ATOM   3309  CZ  PHE A 238     -26.042 -24.546  39.014  1.00 44.10
ATOM   3311  N   VAL A 239     -26.000 -18.678  40.828  1.00 42.22
ATOM   3312  HN  VAL A 239     -25.860 -18.455  41.813  1.00  0.00
ATOM   3313  CA  VAL A 239     -27.016 -17.956  40.072  1.00 41.81
ATOM   3315  C   VAL A 239     -26.366 -17.092  38.997  1.00 40.31
ATOM   3316  O   VAL A 239     -26.792 -17.102  37.842  1.00 46.34
ATOM   3317  CB  VAL A 239     -27.897 -17.101  40.998  1.00 49.06
ATOM   3319  CG1 VAL A 239     -28.947 -16.355  40.187  1.00 51.69
ATOM   3323  CG2 VAL A 239     -28.557 -17.972  42.054  1.00 49.64
ATOM   3327  N   ASN A 240     -25.331 -16.350  39.376  1.00 43.44
ATOM   3328  HN  ASN A 240     -25.023 -16.382  40.348  1.00  0.00
ATOM   3329  CA  ASN A 240     -24.626 -15.491  38.432  1.00 46.14
ATOM   3331  C   ASN A 240     -23.947 -16.306  37.336  1.00 48.96
ATOM   3332  O   ASN A 240     -24.015 -15.953  36.162  1.00 53.17
ATOM   3333  CB  ASN A 240     -23.596 -14.625  39.158  1.00 45.02
ATOM   3336  CG  ASN A 240     -24.231 -13.467  39.901  1.00 51.43
ATOM   3337  ND2 ASN A 240     -23.402 -12.543  40.377  1.00 49.34
ATOM   3338 1HD2 ASN A 240     -22.391 -12.597  40.257  1.00  0.00
ATOM   3339 2HD2 ASN A 240     -23.829 -11.764  40.877  1.00  0.00
ATOM   3340  OD1 ASN A 240     -25.452 -13.402  40.046  1.00 58.57
ATOM   3341  N   SER A 241     -23.301 -17.401  37.724  1.00 48.11
ATOM   3342  HN  SER A 241     -23.290 -17.647  38.714  1.00  0.00
ATOM   3343  CA  SER A 241     -22.607 -18.260  36.770  1.00 46.42
ATOM   3345  C   SER A 241     -23.575 -18.873  35.763  1.00 48.08
ATOM   3346  O   SER A 241     -23.239 -19.053  34.593  1.00 48.18
ATOM   3347  CB  SER A 241     -21.847 -19.368  37.500  1.00 48.86
ATOM   3350  OG  SER A 241     -20.907 -18.828  38.413  1.00 62.16
ATOM   3351  HG  SER A 241     -20.435 -19.516  38.867  1.00  0.00
ATOM   3352  N   LEU A 242     -24.779 -19.189  36.225  1.00 49.90
ATOM   3353  HN  LEU A 242     -25.014 -18.974  37.194  1.00  0.00
ATOM   3354  CA  LEU A 242     -25.771 -19.836  35.377  1.00 47.00
ATOM   3356  C   LEU A 242     -26.388 -18.866  34.374  1.00 46.03
ATOM   3357  O   LEU A 242     -26.524 -19.188  33.196  1.00 46.88
ATOM   3358  CB  LEU A 242     -26.873 -20.467  36.231  1.00 37.26
ATOM   3361  CG  LEU A 242     -28.009 -21.132  35.452  1.00 37.05
ATOM   3363  CD1 LEU A 242     -27.474 -22.247  34.566  1.00 36.01
ATOM   3367  CD2 LEU A 242     -29.083 -21.655  36.394  1.00 45.14
ATOM   3371  N   PHE A 243     -26.761 -17.680  34.842  1.00 40.82
ATOM   3372  HN  PHE A 243     -26.528 -17.421  35.801  1.00  0.00
ATOM   3373  CA  PHE A 243     -27.500 -16.743  34.003  1.00 42.54
ATOM   3375  C   PHE A 243     -26.600 -15.820  33.187  1.00 40.47
ATOM   3376  O   PHE A 243     -26.993 -15.358  32.118  1.00 46.84
ATOM   3377  CB  PHE A 243     -28.456 -15.911  34.859  1.00 37.87
ATOM   3380  CG  PHE A 243     -29.660 -16.673  35.331  1.00 45.88
ATOM   3381  CD1 PHE A 243     -30.757 -16.839  34.500  1.00 45.75
ATOM   3383  CD2 PHE A 243     -29.698 -17.223  36.602  1.00 49.34
ATOM   3385  CE1 PHE A 243     -31.869 -17.541  34.928  1.00 46.49
ATOM   3387  CE2 PHE A 243     -30.808 -17.926  37.037  1.00 40.49
ATOM   3389  CZ  PHE A 243     -31.894 -18.085  36.198  1.00 42.63
ATOM   3391  N   VAL A 244     -25.396 -15.553  33.683  1.00 39.15
ATOM   3392  HN  VAL A 244     -25.107 -15.984  34.561  1.00  0.00
ATOM   3393  CA  VAL A 244     -24.482 -14.652  32.988  1.00 43.31
ATOM   3395  C   VAL A 244     -23.453 -15.424  32.170  1.00 45.03
ATOM   3396  O   VAL A 244     -23.324 -15.218  30.963  1.00 45.95
ATOM   3397  CB  VAL A 244     -23.781 -13.705  33.977  1.00 42.01
ATOM   3399  CG1 VAL A 244     -22.717 -12.885  33.265  1.00 34.28
ATOM   3403  CG2 VAL A 244     -24.800 -12.802  34.655  1.00 36.28
ATOM   3407  N   SER A 245     -22.726 -16.319  32.832  1.00 50.13
ATOM   3408  HN  SER A 245     -22.937 -16.503  33.813  1.00  0.00
ATOM   3409  CA  SER A 245     -21.634 -17.045  32.192  1.00 46.60
ATOM   3411  C   SER A 245     -22.124 -18.160  31.270  1.00 44.04
ATOM   3412  O   SER A 245     -21.327 -18.802  30.587  1.00 47.68
ATOM   3413  CB  SER A 245     -20.697 -17.627  33.253  1.00 38.47
ATOM   3416  OG  SER A 245     -19.667 -18.395  32.657  1.00 46.12
ATOM   3417  HG  SER A 245     -19.085 -18.756  33.316  1.00  0.00
ATOM   3418  N   THR A 246     -23.432 -18.391  31.249  1.00 36.10
ATOM   3419  HN  THR A 246     -24.054 -17.818  31.820  1.00  0.00
ATOM   3420  CA  THR A 246     -23.990 -19.453  30.420  1.00 36.47
ATOM   3422  C   THR A 246     -25.179 -18.968  29.592  1.00 40.71
ATOM   3423  O   THR A 246     -25.109 -18.943  28.366  1.00 34.89
ATOM   3424  CB  THR A 246     -24.415 -20.664  31.275  1.00 33.89
ATOM   3426  CG2 THR A 246     -25.147 -21.693  30.430  1.00 34.19
ATOM   3430  OG1 THR A 246     -23.250 -21.277  31.840  1.00 40.58
ATOM   3431  HG1 THR A 246     -22.792 -20.634  32.368  1.00  0.00
ATOM   3432  N   PHE A 247     -26.259 -18.573  30.259  1.00 31.27
ATOM   3433  HN  PHE A 247     -26.235 -18.542  31.278  1.00  0.00
ATOM   3434  CA  PHE A 247     -27.480 -18.182  29.558  1.00 39.65
ATOM   3436  C   PHE A 247     -27.304 -16.914  28.722  1.00 43.85
ATOM   3437  O   PHE A 247     -27.587 -16.917  27.524  1.00 49.33
ATOM   3438  CB  PHE A 247     -28.627 -17.998  30.554  1.00 42.07
ATOM   3441  CG  PHE A 247     -29.177 -19.292  31.083  1.00 50.37
ATOM   3442  CD1 PHE A 247     -29.012 -20.469  30.371  1.00 51.51
ATOM   3444  CD2 PHE A 247     -29.855 -19.334  32.289  1.00 60.63
ATOM   3446  CE1 PHE A 247     -29.514 -21.664  30.851  1.00 52.51
ATOM   3448  CE2 PHE A 247     -30.360 -20.528  32.775  1.00 59.46
ATOM   3450  CZ  PHE A 247     -30.189 -21.694  32.054  1.00 53.47
ATOM   3452  N   LEU A 248     -26.840 -15.836  29.347  1.00 42.52
ATOM   3453  HN  LEU A 248     -26.625 -15.889  30.343  1.00  0.00
ATOM   3454  CA  LEU A 248     -26.632 -14.578  28.635  1.00 36.31
ATOM   3456  C   LEU A 248     -25.579 -14.722  27.541  1.00 37.70
ATOM   3457  O   LEU A 248     -25.757 -14.229  26.429  1.00 41.76
ATOM   3458  CB  LEU A 248     -26.222 -13.467  29.601  1.00 32.02
ATOM   3461  CG  LEU A 248     -25.840 -12.138  28.943  1.00 36.00
ATOM   3463  CD1 LEU A 248     -26.985 -11.613  28.089  1.00 33.63
ATOM   3467  CD2 LEU A 248     -25.434 -11.111  29.987  1.00 33.21
ATOM   3471  N   ARG A 249     -24.485 -15.401  27.865  1.00 32.48
ATOM   3472  HN  ARG A 249     -24.406 -15.802  28.800  1.00  0.00
ATOM   3473  CA  ARG A 249     -23.395 -15.587  26.918  1.00 31.57
ATOM   3475  C   ARG A 249     -23.855 -16.343  25.677  1.00 35.50
ATOM   3476  O   ARG A 249     -23.607 -15.911  24.551  1.00 32.14
ATOM   3477  CB  ARG A 249     -22.236 -16.335  27.574  1.00 36.89
ATOM   3480  CG  ARG A 249     -21.038 -16.505  26.663  1.00 37.42
ATOM   3483  CD  ARG A 249     -20.457 -17.899  26.765  1.00 37.60
ATOM   3486  NE  ARG A 249     -21.305 -18.903  26.135  1.00 37.02
ATOM   3487  HE  ARG A 249     -21.510 -18.798  25.141  1.00  0.00
ATOM   3488  CZ  ARG A 249     -21.829 -19.946  26.770  1.00 42.56
ATOM   3489  NH1 ARG A 249     -21.592 -20.127  28.062  1.00 43.04
ATOM   3490 1HH1 ARG A 249     -21.009 -19.461  28.569  1.00  0.00
ATOM   3491 2HH1 ARG A 249     -21.994 -20.928  28.549  1.00  0.00
ATOM   3492  NH2 ARG A 249     -22.587 -20.812  26.111  1.00 47.62
ATOM   3493 1HH2 ARG A 249     -22.769 -20.673  25.117  1.00  0.00
ATOM   3494 2HH2 ARG A 249     -22.989 -21.613  26.598  1.00  0.00
ATOM   3495  N   TYR A 250     -24.521 -17.473  25.892  1.00 31.36
ATOM   3496  HN  TYR A 250     -24.693 -17.771  26.852  1.00  0.00
ATOM   3497  CA  TYR A 250     -25.013 -18.298  24.796  1.00 29.65
ATOM   3499  C   TYR A 250     -26.055 -17.545  23.975  1.00 33.58
ATOM   3500  O   TYR A 250     -26.107 -17.679  22.753  1.00 35.89
ATOM   3501  CB  TYR A 250     -25.596 -19.608  25.332  1.00 27.32
ATOM   3504  CG  TYR A 250     -26.215 -20.493  24.274  1.00 30.88
ATOM   3505  CD1 TYR A 250     -25.518 -20.819  23.118  1.00 25.97
ATOM   3507  CD2 TYR A 250     -27.492 -21.016  24.440  1.00 27.56
ATOM   3509  CE1 TYR A 250     -26.080 -21.631  22.151  1.00 36.67
ATOM   3511  CE2 TYR A 250     -28.062 -21.831  23.478  1.00 32.93
ATOM   3513  CZ  TYR A 250     -27.351 -22.135  22.336  1.00 36.24
ATOM   3514  OH  TYR A 250     -27.910 -22.943  21.373  1.00 40.10
ATOM   3515  HH  TYR A 250     -27.420 -23.152  20.586  1.00  0.00
ATOM   3516  N   THR A 251     -26.876 -16.749  24.653  1.00 27.75
ATOM   3517  HN  THR A 251     -26.797 -16.701  25.669  1.00  0.00
ATOM   3518  CA  THR A 251     -27.887 -15.943  23.979  1.00 40.24
ATOM   3520  C   THR A 251     -27.231 -14.897  23.083  1.00 43.01
ATOM   3521  O   THR A 251     -27.684 -14.653  21.964  1.00 45.27
ATOM   3522  CB  THR A 251     -28.819 -15.243  24.991  1.00 35.83
ATOM   3524  CG2 THR A 251     -29.898 -14.451  24.270  1.00 29.75
ATOM   3528  OG1 THR A 251     -29.439 -16.226  25.829  1.00 40.55
ATOM   3529  HG1 THR A 251     -30.013 -15.795  26.452  1.00  0.00
ATOM   3530  N   LEU A 252     -26.154 -14.291  23.575  1.00 30.94
ATOM   3531  HN  LEU A 252     -25.821 -14.544  24.505  1.00  0.00
ATOM   3532  CA  LEU A 252     -25.438 -13.273  22.814  1.00 29.04
ATOM   3534  C   LEU A 252     -24.749 -13.867  21.586  1.00 34.74
ATOM   3535  O   LEU A 252     -24.744 -13.255  20.519  1.00 37.68
ATOM   3536  CB  LEU A 252     -24.415 -12.559  23.703  1.00 27.83
ATOM   3539  CG  LEU A 252     -25.004 -11.593  24.736  1.00 30.24
ATOM   3541  CD1 LEU A 252     -23.908 -10.901  25.529  1.00 29.68
ATOM   3545  CD2 LEU A 252     -25.903 -10.570  24.058  1.00 31.61
ATOM   3549  N   VAL A 253     -24.175 -15.058  21.736  1.00 33.91
ATOM   3550  HN  VAL A 253     -24.194 -15.509  22.651  1.00  0.00
ATOM   3551  CA  VAL A 253     -23.518 -15.734  20.621  1.00 33.20
ATOM   3553  C   VAL A 253     -24.533 -16.049  19.527  1.00 32.48
ATOM   3554  O   VAL A 253     -24.261 -15.854  18.342  1.00 33.45
ATOM   3555  CB  VAL A 253     -22.798 -17.021  21.081  1.00 39.55
ATOM   3557  CG1 VAL A 253     -22.236 -17.777  19.883  1.00 36.45
ATOM   3561  CG2 VAL A 253     -21.691 -16.693  22.061  1.00 24.85
ATOM   3565  N   LEU A 254     -25.705 -16.532  19.929  1.00 34.07
ATOM   3566  HN  LEU A 254     -25.873 -16.666  20.926  1.00  0.00
ATOM   3567  CA  LEU A 254     -26.756 -16.875  18.976  1.00 30.24
ATOM   3569  C   LEU A 254     -27.215 -15.662  18.171  1.00 31.21
ATOM   3570  O   LEU A 254     -27.213 -15.690  16.942  1.00 37.41
ATOM   3571  CB  LEU A 254     -27.952 -17.500  19.697  1.00 30.16
ATOM   3574  CG  LEU A 254     -27.765 -18.922  20.225  1.00 32.43
ATOM   3576  CD1 LEU A 254     -29.023 -19.389  20.941  1.00 35.39
ATOM   3580  CD2 LEU A 254     -27.404 -19.873  19.093  1.00 32.50
ATOM   3584  N   ASN A 255     -27.603 -14.598  18.865  1.00 28.88
ATOM   3585  HN  ASN A 255     -27.517 -14.605  19.881  1.00  0.00
ATOM   3586  CA  ASN A 255     -28.150 -13.420  18.201  1.00 29.81
ATOM   3588  C   ASN A 255     -27.110 -12.714  17.334  1.00 29.31
ATOM   3589  O   ASN A 255     -27.442 -12.176  16.279  1.00 37.32
ATOM   3590  CB  ASN A 255     -28.732 -12.448  19.230  1.00 27.53
ATOM   3593  CG  ASN A 255     -30.068 -12.915  19.778  1.00 40.58
ATOM   3594  ND2 ASN A 255     -30.042 -13.553  20.943  1.00 37.56
ATOM   3595 1HD2 ASN A 255     -29.177 -13.726  21.456  1.00  0.00
ATOM   3596 2HD2 ASN A 255     -30.940 -13.867  21.311  1.00  0.00
ATOM   3597  OD1 ASN A 255     -31.112 -12.706  19.159  1.00 34.95
ATOM   3598  N   ALA A 256     -25.857 -12.719  17.776  1.00 32.03
ATOM   3599  HN  ALA A 256     -25.650 -13.125  18.689  1.00  0.00
ATOM   3600  CA  ALA A 256     -24.772 -12.155  16.980  1.00 33.45
ATOM   3602  C   ALA A 256     -24.612 -12.940  15.682  1.00 35.76
ATOM   3603  O   ALA A 256     -24.376 -12.365  14.619  1.00 34.09
ATOM   3604  CB  ALA A 256     -23.473 -12.156  17.765  1.00 25.24
ATOM   3608  N   THR A 257     -24.746 -14.259  15.781  1.00 32.59
ATOM   3609  HN  THR A 257     -24.897 -14.674  16.701  1.00  0.00
ATOM   3610  CA  THR A 257     -24.683 -15.129  14.615  1.00 35.17
ATOM   3612  C   THR A 257     -25.886 -14.890  13.712  1.00 34.15
ATOM   3613  O   THR A 257     -25.750 -14.770  12.496  1.00 34.83
ATOM   3614  CB  THR A 257     -24.638 -16.615  15.019  1.00 23.00
ATOM   3616  CG2 THR A 257     -24.494 -17.503  13.792  1.00 22.52
ATOM   3620  OG1 THR A 257     -23.531 -16.841  15.899  1.00 34.20
ATOM   3621  HG1 THR A 257     -23.503 -17.757  16.148  1.00  0.00
ATOM   3622  N   TRP A 258     -27.063 -14.807  14.325  1.00 36.52
ATOM   3623  HN  TRP A 258     -27.092 -14.855  15.343  1.00  0.00
ATOM   3624  CA  TRP A 258     -28.315 -14.649  13.592  1.00 33.62
ATOM   3626  C   TRP A 258     -28.381 -13.333  12.818  1.00 36.27
ATOM   3627  O   TRP A 258     -29.091 -13.232  11.817  1.00 34.56
ATOM   3628  CB  TRP A 258     -29.501 -14.747  14.554  1.00 31.33
ATOM   3631  CG  TRP A 258     -29.659 -16.107  15.167  1.00 28.77
ATOM   3632  CD1 TRP A 258     -29.125 -17.277  14.712  1.00 28.94
ATOM   3634  CD2 TRP A 258     -30.394 -16.435  16.353  1.00 25.86
ATOM   3635  CE2 TRP A 258     -30.264 -17.824  16.554  1.00 25.54
ATOM   3636  CE3 TRP A 258     -31.149 -15.690  17.264  1.00 26.82
ATOM   3638  NE1 TRP A 258     -29.486 -18.315  15.538  1.00 32.44
ATOM   3639  HE1 TRP A 258     -29.218 -19.292  15.415  1.00  0.00
ATOM   3640  CZ2 TRP A 258     -30.862 -18.483  17.627  1.00 28.72
ATOM   3642  CZ3 TRP A 258     -31.743 -16.347  18.329  1.00 27.74
ATOM   3644  CH2 TRP A 258     -31.597 -17.729  18.501  1.00 27.05
ATOM   3646  N   LEU A 259     -27.638 -12.330  13.279  1.00 30.67
ATOM   3647  HN  LEU A 259     -27.074 -12.471  14.117  1.00  0.00
ATOM   3648  CA  LEU A 259     -27.613 -11.032  12.610  1.00 36.00
ATOM   3650  C   LEU A 259     -26.985 -11.125  11.221  1.00 34.75
ATOM   3651  O   LEU A 259     -27.203 -10.258  10.374  1.00 29.57
ATOM   3652  CB  LEU A 259     -26.863 -10.004  13.461  1.00 26.67
ATOM   3655  CG  LEU A 259     -27.655  -9.422  14.634  1.00 34.52
ATOM   3657  CD1 LEU A 259     -26.792  -8.493  15.475  1.00 30.78
ATOM   3661  CD2 LEU A 259     -28.892  -8.697  14.128  1.00 28.66
ATOM   3665  N   VAL A 260     -26.209 -12.180  10.990  1.00 24.79
ATOM   3666  HN  VAL A 260     -26.039 -12.847  11.743  1.00  0.00
ATOM   3667  CA  VAL A 260     -25.596 -12.407   9.688  1.00 38.54
ATOM   3669  C   VAL A 260     -26.659 -12.884   8.695  1.00 36.44
ATOM   3670  O   VAL A 260     -26.540 -12.663   7.490  1.00 37.91
ATOM   3671  CB  VAL A 260     -24.431 -13.414   9.789  1.00 33.63
ATOM   3673  CG1 VAL A 260     -23.703 -13.530   8.456  1.00 36.40
ATOM   3677  CG2 VAL A 260     -23.465 -12.991  10.881  1.00 38.60
ATOM   3681  N   ASN A 261     -27.703 -13.528   9.208  1.00 29.90
ATOM   3682  HN  ASN A 261     -27.750 -13.676  10.216  1.00  0.00
ATOM   3683  CA  ASN A 261     -28.784 -14.028   8.363  1.00 26.62
ATOM   3685  C   ASN A 261     -29.879 -12.986   8.137  1.00 34.40
ATOM   3686  O   ASN A 261     -30.509 -12.956   7.079  1.00 33.19
ATOM   3687  CB  ASN A 261     -29.403 -15.288   8.971  1.00 26.43
ATOM   3690  CG  ASN A 261     -28.463 -16.474   8.937  1.00 32.27
ATOM   3691  ND2 ASN A 261     -27.775 -16.654   7.816  1.00 26.88
ATOM   3692 1HD2 ASN A 261     -27.142 -17.453   7.793  1.00  0.00
ATOM   3693 2HD2 ASN A 261     -27.863 -16.034   7.011  1.00  0.00
ATOM   3694  OD1 ASN A 261     -28.357 -17.221   9.907  1.00 37.76
ATOM   3695  N   SER A 262     -30.109 -12.141   9.136  1.00 30.55
ATOM   3696  HN  SER A 262     -29.528 -12.187   9.973  1.00  0.00
ATOM   3697  CA  SER A 262     -31.175 -11.150   9.060  1.00 34.90
ATOM   3699  C   SER A 262     -30.657  -9.781   8.614  1.00 38.99
ATOM   3700  O   SER A 262     -30.913  -9.353   7.488  1.00 47.94
ATOM   3701  CB  SER A 262     -31.887 -11.032  10.412  1.00 34.79
ATOM   3704  OG  SER A 262     -30.984 -10.686  11.449  1.00 34.65
ATOM   3705  HG  SER A 262     -31.425 -10.613  12.287  1.00  0.00
ATOM   3706  N   ALA A 263     -29.931  -9.103   9.497  1.00 35.76
ATOM   3707  HN  ALA A 263     -29.703  -9.542  10.389  1.00  0.00
ATOM   3708  CA  ALA A 263     -29.449  -7.749   9.233  1.00 38.26
ATOM   3710  C   ALA A 263     -28.540  -7.678   8.007  1.00 38.62
ATOM   3711  O   ALA A 263     -28.639  -6.749   7.204  1.00 37.04
ATOM   3712  CB  ALA A 263     -28.721  -7.205  10.454  1.00 32.77
ATOM   3716  N   ALA A 264     -27.660  -8.663   7.861  1.00 33.54
ATOM   3717  HN  ALA A 264     -27.652  -9.427   8.537  1.00  0.00
ATOM   3718  CA  ALA A 264     -26.705  -8.680   6.758  1.00 32.71
ATOM   3720  C   ALA A 264     -27.361  -9.080   5.434  1.00 36.21
ATOM   3721  O   ALA A 264     -26.685  -9.214   4.415  1.00 33.00
ATOM   3722  CB  ALA A 264     -25.551  -9.616   7.080  1.00 31.16
ATOM   3726  N   HIS A 265     -28.677  -9.275   5.457  1.00 39.76
ATOM   3727  HN  HIS A 265     -29.168  -9.227   6.350  1.00  0.00
ATOM   3728  CA  HIS A 265     -29.440  -9.555   4.244  1.00 34.77
ATOM   3730  C   HIS A 265     -30.485  -8.471   3.995  1.00 37.18
ATOM   3731  O   HIS A 265     -31.369  -8.636   3.156  1.00 46.58
ATOM   3732  CB  HIS A 265     -30.125 -10.923   4.331  1.00 34.45
ATOM   3735  CG  HIS A 265     -29.258 -12.066   3.906  1.00 34.29
ATOM   3736  CD2 HIS A 265     -28.272 -12.729   4.555  1.00 36.91
ATOM   3738  ND1 HIS A 265     -29.366 -12.661   2.667  1.00 31.78
ATOM   3739  HD1 HIS A 265     -30.026 -12.389   1.938  1.00  0.00
ATOM   3740  CE1 HIS A 265     -28.483 -13.638   2.570  1.00 28.52
ATOM   3742  NE2 HIS A 265     -27.805 -13.701   3.703  1.00 34.27
ATOM   3743  HE2 HIS A 265     -27.057 -14.363   3.911  1.00  0.00
ATOM   3744  N   LEU A 266     -30.383  -7.365   4.728  1.00 40.10
ATOM   3745  HN  LEU A 266     -29.605  -7.270   5.381  1.00  0.00
ATOM   3746  CA  LEU A 266     -31.360  -6.284   4.619  1.00 47.01
ATOM   3748  C   LEU A 266     -30.717  -4.900   4.656  1.00 47.13
ATOM   3749  O   LEU A 266     -31.053  -4.033   3.849  1.00 56.61
ATOM   3750  CB  LEU A 266     -32.398  -6.393   5.739  1.00 54.78
ATOM   3753  CG  LEU A 266     -33.387  -7.557   5.660  1.00 65.49
ATOM   3755  CD1 LEU A 266     -34.286  -7.576   6.884  1.00 70.27
ATOM   3759  CD2 LEU A 266     -34.214  -7.467   4.387  1.00 70.51
ATOM   3763  N   TYR A 267     -29.797  -4.693   5.593  1.00 42.99
ATOM   3764  HN  TYR A 267     -29.497  -5.471   6.181  1.00  0.00
ATOM   3765  CA  TYR A 267     -29.208  -3.373   5.795  1.00 45.73
ATOM   3767  C   TYR A 267     -27.724  -3.344   5.443  1.00 46.85
ATOM   3768  O   TYR A 267     -26.962  -4.217   5.854  1.00 47.58
ATOM   3769  CB  TYR A 267     -29.407  -2.923   7.244  1.00 34.50
ATOM   3772  CG  TYR A 267     -30.821  -3.101   7.746  1.00 50.57
ATOM   3773  CD1 TYR A 267     -31.821  -2.201   7.398  1.00 55.73
ATOM   3775  CD2 TYR A 267     -31.156  -4.168   8.568  1.00 44.59
ATOM   3777  CE1 TYR A 267     -33.116  -2.361   7.854  1.00 58.66
ATOM   3779  CE2 TYR A 267     -32.449  -4.336   9.030  1.00 47.12
ATOM   3781  CZ  TYR A 267     -33.424  -3.430   8.670  1.00 56.66
ATOM   3782  OH  TYR A 267     -34.712  -3.592   9.127  1.00 62.13
ATOM   3783  HH  TYR A 267     -35.384  -2.968   8.879  1.00  0.00
ATOM   3784  N   GLY A 268     -27.323  -2.328   4.685  1.00 47.70
ATOM   3785  HN  GLY A 268     -28.010  -1.644   4.367  1.00  0.00
ATOM   3786  CA  GLY A 268     -25.934  -2.165   4.297  1.00 43.29
ATOM   3789  C   GLY A 268     -25.750  -1.890   2.818  1.00 44.93
ATOM   3790  O   GLY A 268     -26.722  -1.799   2.068  1.00 53.27
ATOM   3791  N   TYR A 269     -24.497  -1.761   2.396  1.00 48.54
ATOM   3792  HN  TYR A 269     -23.735  -1.844   3.069  1.00  0.00
ATOM   3793  CA  TYR A 269     -24.181  -1.504   0.995  1.00 48.12
ATOM   3795  C   TYR A 269     -23.853  -2.795   0.253  1.00 49.85
ATOM   3796  O   TYR A 269     -23.622  -3.836   0.870  1.00 45.68
ATOM   3797  CB  TYR A 269     -23.010  -0.526   0.879  1.00 49.39
ATOM   3800  CG  TYR A 269     -23.339   0.887   1.302  1.00 58.57
ATOM   3801  CD1 TYR A 269     -24.027   1.744   0.454  1.00 67.08
ATOM   3803  CD2 TYR A 269     -22.950   1.370   2.545  1.00 59.93
ATOM   3805  CE1 TYR A 269     -24.327   3.039   0.833  1.00 73.63
ATOM   3807  CE2 TYR A 269     -23.246   2.664   2.934  1.00 62.22
ATOM   3809  CZ  TYR A 269     -23.934   3.493   2.074  1.00 71.87
ATOM   3810  OH  TYR A 269     -24.231   4.782   2.453  1.00 78.55
ATOM   3811  HH  TYR A 269     -23.960   5.095   3.308  1.00  0.00
ATOM   3812  N   ARG A 270     -23.833  -2.717  -1.074  1.00 50.66
ATOM   3813  HN  ARG A 270     -24.056  -1.828  -1.522  1.00  0.00
ATOM   3814  CA  ARG A 270     -23.501  -3.869  -1.909  1.00 43.26
ATOM   3816  C   ARG A 270     -22.456  -3.505  -2.960  1.00 43.87
ATOM   3817  O   ARG A 270     -22.763  -3.450  -4.151  1.00 50.28
ATOM   3818  CB  ARG A 270     -24.759  -4.415  -2.582  1.00 34.18
ATOM   3821  CG  ARG A 270     -25.755  -5.009  -1.609  1.00 38.33
ATOM   3824  CD  ARG A 270     -27.040  -5.416  -2.298  1.00 36.35
ATOM   3827  NE  ARG A 270     -27.932  -4.282  -2.511  1.00 48.02
ATOM   3828  HE  ARG A 270     -27.555  -3.344  -2.376  1.00  0.00
ATOM   3829  CZ  ARG A 270     -29.206  -4.398  -2.870  1.00 48.69
ATOM   3830  NH1 ARG A 270     -29.735  -5.600  -3.052  1.00 48.83
ATOM   3831 1HH1 ARG A 270     -29.161  -6.433  -2.920  1.00  0.00
ATOM   3832 2HH1 ARG A 270     -30.713  -5.689  -3.328  1.00  0.00
ATOM   3833  NH2 ARG A 270     -29.951  -3.316  -3.042  1.00 49.70
ATOM   3834 1HH2 ARG A 270     -29.544  -2.391  -2.902  1.00  0.00
ATOM   3835 2HH2 ARG A 270     -30.929  -3.405  -3.318  1.00  0.00
ATOM   3836  N   PRO A 271     -21.210  -3.267  -2.521  1.00 43.65
ATOM   3837  CA  PRO A 271     -20.142  -2.759  -3.388  1.00 37.08
ATOM   3839  C   PRO A 271     -19.661  -3.762  -4.431  1.00 38.13
ATOM   3840  O   PRO A 271     -19.028  -3.363  -5.409  1.00 45.10
ATOM   3841  CB  PRO A 271     -19.008  -2.437  -2.402  1.00 42.00
ATOM   3844  CG  PRO A 271     -19.631  -2.484  -1.036  1.00 46.25
ATOM   3847  CD  PRO A 271     -20.736  -3.472  -1.145  1.00 44.73
ATOM   3850  N   TYR A 272     -19.955  -5.041  -4.229  1.00 33.94
ATOM   3851  HN  TYR A 272     -20.562  -5.302  -3.452  1.00  0.00
ATOM   3852  CA  TYR A 272     -19.421  -6.077  -5.105  1.00 36.39
ATOM   3854  C   TYR A 272     -20.488  -6.650  -6.031  1.00 43.48
ATOM   3855  O   TYR A 272     -20.207  -6.962  -7.188  1.00 45.51
ATOM   3856  CB  TYR A 272     -18.781  -7.184  -4.270  1.00 31.85
ATOM   3859  CG  TYR A 272     -17.816  -6.647  -3.239  1.00 37.31
ATOM   3860  CD1 TYR A 272     -16.547  -6.216  -3.606  1.00 36.14
ATOM   3862  CD2 TYR A 272     -18.179  -6.554  -1.902  1.00 35.18
ATOM   3864  CE1 TYR A 272     -15.664  -5.715  -2.669  1.00 35.31
ATOM   3866  CE2 TYR A 272     -17.303  -6.054  -0.958  1.00 35.62
ATOM   3868  CZ  TYR A 272     -16.047  -5.637  -1.346  1.00 36.03
ATOM   3869  OH  TYR A 272     -15.170  -5.141  -0.410  1.00 32.53
ATOM   3870  HH  TYR A 272     -15.434  -5.087   0.501  1.00  0.00
ATOM   3871  N   ASP A 273     -21.710  -6.781  -5.525  1.00 39.46
ATOM   3872  HN  ASP A 273     -21.876  -6.537  -4.549  1.00  0.00
ATOM   3873  CA  ASP A 273     -22.819  -7.267  -6.339  1.00 39.58
ATOM   3875  C   ASP A 273     -24.153  -6.734  -5.822  1.00 42.17
ATOM   3876  O   ASP A 273     -24.607  -7.106  -4.739  1.00 40.46
ATOM   3877  CB  ASP A 273     -22.835  -8.797  -6.369  1.00 38.06
ATOM   3880  CG  ASP A 273     -23.571  -9.350  -7.576  1.00 50.78
ATOM   3881  OD1 ASP A 273     -24.477  -8.664  -8.093  1.00 51.93
ATOM   3882  OD2 ASP A 273     -23.240 -10.473  -8.010  1.00 59.65
ATOM   3883  N   LYS A 274     -24.778  -5.866  -6.611  1.00 40.97
ATOM   3884  HN  LYS A 274     -24.358  -5.626  -7.509  1.00  0.00
ATOM   3885  CA  LYS A 274     -26.044  -5.244  -6.238  1.00 43.92
ATOM   3887  C   LYS A 274     -27.236  -6.152  -6.529  1.00 42.86
ATOM   3888  O   LYS A 274     -28.354  -5.879  -6.093  1.00 45.62
ATOM   3889  CB  LYS A 274     -26.217  -3.918  -6.981  1.00 46.52
ATOM   3892  CG  LYS A 274     -26.258  -4.076  -8.495  1.00 45.72
ATOM   3895  CD  LYS A 274     -26.415  -2.740  -9.201  1.00 47.99
ATOM   3898  CE  LYS A 274     -26.448  -2.926 -10.711  1.00 55.77
ATOM   3901  NZ  LYS A 274     -26.578  -1.631 -11.435  1.00 68.16
ATOM   3902  HZ1 LYS A 274     -26.600  -1.756 -12.447  1.00  0.00
ATOM   3903  HZ2 LYS A 274     -25.843  -0.979 -11.160  1.00  0.00
ATOM   3904  HZ3 LYS A 274     -27.390  -1.107 -11.110  1.00  0.00
ATOM   3905  N   ASN A 275     -26.992  -7.231  -7.265  1.00 46.55
ATOM   3906  HN  ASN A 275     -26.028  -7.454  -7.514  1.00  0.00
ATOM   3907  CA  ASN A 275     -28.065  -8.107  -7.728  1.00 48.76
ATOM   3909  C   ASN A 275     -28.506  -9.109  -6.667  1.00 50.57
ATOM   3910  O   ASN A 275     -29.510  -9.801  -6.837  1.00 58.05
ATOM   3911  CB  ASN A 275     -27.629  -8.853  -8.989  1.00 46.50
ATOM   3914  CG  ASN A 275     -27.291  -7.915 -10.127  1.00 52.19
ATOM   3915  ND2 ASN A 275     -26.199  -8.203 -10.826  1.00 57.35
ATOM   3916 1HD2 ASN A 275     -25.971  -7.571 -11.593  1.00  0.00
ATOM   3917 2HD2 ASN A 275     -25.613  -9.013 -10.624  1.00  0.00
ATOM   3918  OD1 ASN A 275     -27.998  -6.938 -10.371  1.00 52.45
ATOM   3919  N   ILE A 276     -27.752  -9.191  -5.577  1.00 45.31
ATOM   3920  HN  ILE A 276     -26.918  -8.609  -5.500  1.00  0.00
ATOM   3921  CA  ILE A 276     -28.095 -10.097  -4.491  1.00 40.90
ATOM   3923  C   ILE A 276     -28.543  -9.294  -3.276  1.00 42.75
ATOM   3924  O   ILE A 276     -28.509  -8.063  -3.290  1.00 39.28
ATOM   3925  CB  ILE A 276     -26.919 -11.026  -4.150  1.00 39.40
ATOM   3927  CG1 ILE A 276     -25.716 -10.217  -3.661  1.00 39.09
ATOM   3930  CG2 ILE A 276     -26.540 -11.860  -5.365  1.00 29.59
ATOM   3934  CD1 ILE A 276     -24.509 -11.069  -3.319  1.00 28.44
ATOM   3938  N   GLN A 277     -28.971  -9.992  -2.229  1.00 35.39
ATOM   3939  HN  GLN A 277     -28.919 -11.010  -2.253  1.00  0.00
ATOM   3940  CA  GLN A 277     -29.513  -9.331  -1.047  1.00 35.42
ATOM   3942  C   GLN A 277     -28.506  -9.295   0.094  1.00 39.87
ATOM   3943  O   GLN A 277     -28.780  -8.739   1.155  1.00 51.55
ATOM   3944  CB  GLN A 277     -30.797 -10.026  -0.591  1.00 41.97
ATOM   3947  CG  GLN A 277     -31.903 -10.010  -1.632  1.00 42.10
ATOM   3950  CD  GLN A 277     -32.271  -8.604  -2.066  1.00 48.09
ATOM   3951  NE2 GLN A 277     -32.484  -8.422  -3.366  1.00 55.02
ATOM   3952 1HE2 GLN A 277     -32.412  -9.179  -4.046  1.00  0.00
ATOM   3953 2HE2 GLN A 277     -32.731  -7.476  -3.658  1.00  0.00
ATOM   3954  OE1 GLN A 277     -32.358  -7.691  -1.245  1.00 45.84
ATOM   3955  N   SER A 278     -27.341  -9.893  -0.129  1.00 40.88
ATOM   3956  HN  SER A 278     -27.190 -10.368  -1.019  1.00  0.00
ATOM   3957  CA  SER A 278     -26.273  -9.889   0.863  1.00 32.89
ATOM   3959  C   SER A 278     -25.690  -8.487   0.999  1.00 34.62
ATOM   3960  O   SER A 278     -25.446  -7.809  -0.001  1.00 30.90
ATOM   3961  CB  SER A 278     -25.183 -10.884   0.475  1.00 45.09
ATOM   3964  OG  SER A 278     -25.756 -12.106   0.050  1.00 63.22
ATOM   3965  HG  SER A 278     -25.077 -12.725  -0.192  1.00  0.00
ATOM   3966  N   ARG A 279     -25.467  -8.054   2.234  1.00 28.69
ATOM   3967  HN  ARG A 279     -25.612  -8.687   3.020  1.00  0.00
ATOM   3968  CA  ARG A 279     -25.019  -6.689   2.487  1.00 42.07
ATOM   3970  C   ARG A 279     -23.763  -6.617   3.352  1.00 40.05
ATOM   3971  O   ARG A 279     -23.499  -7.503   4.162  1.00 42.11
ATOM   3972  CB  ARG A 279     -26.138  -5.883   3.154  1.00 38.50
ATOM   3975  CG  ARG A 279     -26.927  -4.995   2.208  1.00 44.72
ATOM   3978  CD  ARG A 279     -28.165  -5.679   1.659  1.00 43.83
ATOM   3981  NE  ARG A 279     -29.045  -4.724   0.988  1.00 46.77
ATOM   3982  HE  ARG A 279     -28.706  -3.770   0.864  1.00  0.00
ATOM   3983  CZ  ARG A 279     -30.257  -5.015   0.529  1.00 55.31
ATOM   3984  NH1 ARG A 279     -30.745  -6.241   0.666  1.00 60.69
ATOM   3985 1HH1 ARG A 279     -30.186  -6.961   1.123  1.00  0.00
ATOM   3986 2HH1 ARG A 279     -31.676  -6.464   0.314  1.00  0.00
ATOM   3987  NH2 ARG A 279     -30.983  -4.079  -0.065  1.00 62.81
ATOM   3988 1HH2 ARG A 279     -30.608  -3.136  -0.170  1.00  0.00
ATOM   3989 2HH2 ARG A 279     -31.914  -4.302  -0.417  1.00  0.00
ATOM   3990  N   GLU A 280     -22.994  -5.547   3.171  1.00 43.52
ATOM   3991  HN  GLU A 280     -23.202  -4.913   2.400  1.00  0.00
ATOM   3992  CA  GLU A 280     -21.862  -5.254   4.042  1.00 41.24
ATOM   3994  C   GLU A 280     -22.362  -4.509   5.272  1.00 40.24
ATOM   3995  O   GLU A 280     -22.934  -3.426   5.156  1.00 47.80
ATOM   3996  CB  GLU A 280     -20.807  -4.417   3.314  1.00 31.25
ATOM   3999  CG  GLU A 280     -20.319  -5.011   2.005  1.00 37.74
ATOM   4002  CD  GLU A 280     -19.266  -6.081   2.196  1.00 42.34
ATOM   4003  OE1 GLU A 280     -18.114  -5.731   2.529  1.00 45.19
ATOM   4004  OE2 GLU A 280     -19.588  -7.272   2.006  1.00 43.33
ATOM   4005  N   ASN A 281     -22.150  -5.087   6.449  1.00 35.04
ATOM   4006  HN  ASN A 281     -21.665  -5.984   6.488  1.00  0.00
ATOM   4007  CA  ASN A 281     -22.600  -4.459   7.685  1.00 39.15
ATOM   4009  C   ASN A 281     -21.471  -4.422   8.710  1.00 37.43
ATOM   4010  O   ASN A 281     -21.043  -5.461   9.217  1.00 42.55
ATOM   4011  CB  ASN A 281     -23.814  -5.201   8.244  1.00 45.54
ATOM   4014  CG  ASN A 281     -24.612  -4.363   9.222  1.00 50.92
ATOM   4015  ND2 ASN A 281     -25.933  -4.410   9.095  1.00 44.59
ATOM   4016 1HD2 ASN A 281     -26.470  -3.846   9.753  1.00  0.00
ATOM   4017 2HD2 ASN A 281     -26.397  -4.976   8.385  1.00  0.00
ATOM   4018  OD1 ASN A 281     -24.052  -3.680  10.079  1.00 61.84
ATOM   4019  N   ILE A 282     -20.991  -3.218   9.005  1.00 36.24
ATOM   4020  HN  ILE A 282     -21.420  -2.397   8.578  1.00  0.00
ATOM   4021  CA  ILE A 282     -19.871  -3.034   9.920  1.00 36.83
ATOM   4023  C   ILE A 282     -20.221  -3.530  11.318  1.00 34.80
ATOM   4024  O   ILE A 282     -19.428  -4.223  11.954  1.00 43.22
ATOM   4025  CB  ILE A 282     -19.429  -1.559   9.964  1.00 44.74
ATOM   4027  CG1 ILE A 282     -18.983  -1.095   8.577  1.00 54.15
ATOM   4030  CG2 ILE A 282     -18.302  -1.367  10.965  1.00 43.06
ATOM   4034  CD1 ILE A 282     -17.777  -1.840   8.046  1.00 55.08
ATOM   4038  N   LEU A 283     -21.413  -3.176  11.789  1.00 32.55
ATOM   4039  HN  LEU A 283     -22.037  -2.627  11.198  1.00  0.00
ATOM   4040  CA  LEU A 283     -21.852  -3.552  13.129  1.00 39.65
ATOM   4042  C   LEU A 283     -21.937  -5.067  13.294  1.00 37.88
ATOM   4043  O   LEU A 283     -21.600  -5.601  14.350  1.00 43.24
ATOM   4044  CB  LEU A 283     -23.204  -2.911  13.448  1.00 43.36
ATOM   4047  CG  LEU A 283     -23.189  -1.383  13.528  1.00 47.73
ATOM   4049  CD1 LEU A 283     -24.562  -0.843  13.895  1.00 49.12
ATOM   4053  CD2 LEU A 283     -22.137  -0.911  14.522  1.00 50.81
ATOM   4057  N   VAL A 284     -22.382  -5.754  12.247  1.00 34.57
ATOM   4058  HN  VAL A 284     -22.665  -5.253  11.405  1.00  0.00
ATOM   4059  CA  VAL A 284     -22.474  -7.209  12.276  1.00 28.86
ATOM   4061  C   VAL A 284     -21.076  -7.819  12.355  1.00 31.76
ATOM   4062  O   VAL A 284     -20.863  -8.801  13.065  1.00 32.19
ATOM   4063  CB  VAL A 284     -23.251  -7.741  11.055  1.00 36.00
ATOM   4065  CG1 VAL A 284     -23.189  -9.261  10.997  1.00 36.56
ATOM   4069  CG2 VAL A 284     -24.696  -7.271  11.106  1.00 31.50
ATOM   4073  N   SER A 285     -20.126  -7.223  11.637  1.00 35.64
ATOM   4074  HN  SER A 285     -20.375  -6.428  11.048  1.00  0.00
ATOM   4075  CA  SER A 285     -18.735  -7.676  11.669  1.00 39.74
ATOM   4077  C   SER A 285     -18.153  -7.611  13.076  1.00 39.30
ATOM   4078  O   SER A 285     -17.391  -8.488  13.483  1.00 37.34
ATOM   4079  CB  SER A 285     -17.870  -6.844  10.720  1.00 42.80
ATOM   4082  OG  SER A 285     -18.062  -7.229   9.372  1.00 47.98
ATOM   4083  HG  SER A 285     -17.525  -6.712   8.783  1.00  0.00
ATOM   4084  N   LEU A 286     -18.511  -6.562  13.809  1.00 39.68
ATOM   4085  HN  LEU A 286     -19.136  -5.865  13.404  1.00  0.00
ATOM   4086  CA  LEU A 286     -18.036  -6.380  15.175  1.00 40.38
ATOM   4088  C   LEU A 286     -18.557  -7.485  16.086  1.00 41.96
ATOM   4089  O   LEU A 286     -17.803  -8.072  16.861  1.00 44.83
ATOM   4090  CB  LEU A 286     -18.460  -5.011  15.708  1.00 41.07
ATOM   4093  CG  LEU A 286     -17.775  -3.806  15.061  1.00 46.82
ATOM   4095  CD1 LEU A 286     -18.455  -2.515  15.478  1.00 57.65
ATOM   4099  CD2 LEU A 286     -16.302  -3.776  15.431  1.00 40.27
ATOM   4103  N   GLY A 287     -19.850  -7.770  15.983  1.00 39.99
ATOM   4104  HN  GLY A 287     -20.425  -7.247  15.322  1.00  0.00
ATOM   4105  CA  GLY A 287     -20.463  -8.808  16.789  1.00 36.94
ATOM   4108  C   GLY A 287     -20.112 -10.215  16.342  1.00 38.51
ATOM   4109  O   GLY A 287     -19.904 -11.102  17.171  1.00 35.18
ATOM   4110  N   ALA A 288     -20.041 -10.419  15.029  1.00 35.01
ATOM   4111  HN  ALA A 288     -20.163  -9.629  14.396  1.00  0.00
ATOM   4112  CA  ALA A 288     -19.793 -11.745  14.472  1.00 37.30
ATOM   4114  C   ALA A 288     -18.336 -11.919  14.049  1.00 40.04
ATOM   4115  O   ALA A 288     -18.045 -12.618  13.079  1.00 44.28
ATOM   4116  CB  ALA A 288     -20.719 -12.003  13.294  1.00 41.21
ATOM   4120  N   VAL A 289     -17.437 -11.292  14.808  1.00 31.36
ATOM   4121  HN  VAL A 289     -17.787 -10.757  15.603  1.00  0.00
ATOM   4122  CA  VAL A 289     -15.982 -11.308  14.594  1.00 29.84
ATOM   4124  C   VAL A 289     -15.534 -11.402  13.130  1.00 32.32
ATOM   4125  O   VAL A 289     -14.623 -12.164  12.796  1.00 25.65
ATOM   4126  CB  VAL A 289     -15.313 -12.441  15.426  1.00 30.58
ATOM   4128  CG1 VAL A 289     -15.381 -12.116  16.907  1.00 32.04
ATOM   4132  CG2 VAL A 289     -15.937 -13.805  15.144  1.00 26.97
ATOM   4136  N   GLY A 290     -16.164 -10.613  12.264  1.00 36.44
ATOM   4137  HN  GLY A 290     -16.976 -10.079  12.574  1.00  0.00
ATOM   4138  CA  GLY A 290     -15.719 -10.496  10.887  1.00 32.64
ATOM   4141  C   GLY A 290     -16.638 -11.057   9.816  1.00 38.98
ATOM   4142  O   GLY A 290     -16.306 -11.011   8.632  1.00 44.97
ATOM   4143  N   GLU A 291     -17.792 -11.580  10.215  1.00 32.70
ATOM   4144  HN  GLU A 291     -18.040 -11.562  11.204  1.00  0.00
ATOM   4145  CA  GLU A 291     -18.709 -12.181   9.251  1.00 36.26
ATOM   4147  C   GLU A 291     -19.805 -11.213   8.815  1.00 35.23
ATOM   4148  O   GLU A 291     -20.895 -11.636   8.436  1.00 39.37
ATOM   4149  CB  GLU A 291     -19.345 -13.446   9.829  1.00 35.86
ATOM   4152  CG  GLU A 291     -18.357 -14.432  10.423  1.00 42.94
ATOM   4155  CD  GLU A 291     -17.309 -14.909   9.434  1.00 52.21
ATOM   4156  OE1 GLU A 291     -17.537 -15.945   8.776  1.00 49.69
ATOM   4157  OE2 GLU A 291     -16.249 -14.257   9.326  1.00 61.90
ATOM   4158  N   GLY A 292     -19.512  -9.918   8.861  1.00 41.23
ATOM   4159  HN  GLY A 292     -18.584  -9.627   9.169  1.00  0.00
ATOM   4160  CA  GLY A 292     -20.483  -8.907   8.483  1.00 39.73
ATOM   4163  C   GLY A 292     -20.308  -8.384   7.070  1.00 35.07
ATOM   4164  O   GLY A 292     -21.166  -7.669   6.552  1.00 36.39
ATOM   4165  N   PHE A 293     -19.187  -8.734   6.448  1.00 31.33
ATOM   4166  HN  PHE A 293     -18.478  -9.259   6.960  1.00  0.00
ATOM   4167  CA  PHE A 293     -18.945  -8.387   5.053  1.00 35.88
ATOM   4169  C   PHE A 293     -19.634  -9.414   4.161  1.00 37.77
ATOM   4170  O   PHE A 293     -18.983 -10.143   3.411  1.00 36.68
ATOM   4171  CB  PHE A 293     -17.445  -8.331   4.759  1.00 34.63
ATOM   4174  CG  PHE A 293     -16.680  -7.418   5.678  1.00 35.97
ATOM   4175  CD1 PHE A 293     -16.574  -6.065   5.402  1.00 29.26
ATOM   4177  CD2 PHE A 293     -16.065  -7.914   6.817  1.00 27.35
ATOM   4179  CE1 PHE A 293     -15.870  -5.223   6.246  1.00 36.07
ATOM   4181  CE2 PHE A 293     -15.360  -7.079   7.664  1.00 28.13
ATOM   4183  CZ  PHE A 293     -15.263  -5.733   7.378  1.00 34.74
ATOM   4185  N   HIS A 294     -20.959  -9.456   4.245  1.00 29.78
ATOM   4186  HN  HIS A 294     -21.449  -8.699   4.723  1.00  0.00
ATOM   4187  CA  HIS A 294     -21.733 -10.549   3.676  1.00 30.25
ATOM   4189  C   HIS A 294     -21.928 -10.431   2.166  1.00 26.18
ATOM   4190  O   HIS A 294     -22.119 -11.438   1.484  1.00 35.84
ATOM   4191  CB  HIS A 294     -23.092 -10.632   4.373  1.00 34.13
ATOM   4194  CG  HIS A 294     -23.636 -12.022   4.469  1.00 29.25
ATOM   4195  CD2 HIS A 294     -24.889 -12.502   4.289  1.00 27.48
ATOM   4197  ND1 HIS A 294     -22.851 -13.106   4.791  1.00 25.87
ATOM   4198  HD1 HIS A 294     -21.851 -13.072   4.990  1.00  0.00
ATOM   4199  CE1 HIS A 294     -23.596 -14.198   4.802  1.00 33.15
ATOM   4201  NE2 HIS A 294     -24.836 -13.857   4.502  1.00 36.34
ATOM   4202  HE2 HIS A 294     -25.627 -14.498   4.439  1.00  0.00
ATOM   4203  N   ASN A 295     -21.887  -9.208   1.646  1.00 27.27
ATOM   4204  HN  ASN A 295     -21.771  -8.403   2.262  1.00  0.00
ATOM   4205  CA  ASN A 295     -22.006  -9.001   0.206  1.00 30.03
ATOM   4207  C   ASN A 295     -20.786  -9.576  -0.509  1.00 33.26
ATOM   4208  O   ASN A 295     -20.911 -10.207  -1.559  1.00 30.18
ATOM   4209  CB  ASN A 295     -22.169  -7.515  -0.124  1.00 29.43
ATOM   4212  CG  ASN A 295     -22.368  -7.266  -1.610  1.00 34.90
ATOM   4213  ND2 ASN A 295     -23.574  -7.528  -2.098  1.00 33.95
ATOM   4214 1HD2 ASN A 295     -24.338  -7.872  -1.517  1.00  0.00
ATOM   4215 2HD2 ASN A 295     -23.708  -7.361  -3.095  1.00  0.00
ATOM   4216  OD1 ASN A 295     -21.446  -6.851  -2.311  1.00 41.71
ATOM   4217  N   TYR A 296     -19.610  -9.358   0.071  1.00 30.34
ATOM   4218  HN  TYR A 296     -19.569  -8.784   0.913  1.00  0.00
ATOM   4219  CA  TYR A 296     -18.378  -9.920  -0.467  1.00 31.96
ATOM   4221  C   TYR A 296     -18.402 -11.437  -0.365  1.00 33.91
ATOM   4222  O   TYR A 296     -18.069 -12.141  -1.320  1.00 34.89
ATOM   4223  CB  TYR A 296     -17.156  -9.366   0.273  1.00 30.13
ATOM   4226  CG  TYR A 296     -15.828  -9.832  -0.292  1.00 30.74
ATOM   4227  CD1 TYR A 296     -15.240 -11.016   0.139  1.00 33.34
ATOM   4229  CD2 TYR A 296     -15.161  -9.086  -1.253  1.00 32.13
ATOM   4231  CE1 TYR A 296     -14.028 -11.442  -0.374  1.00 30.97
ATOM   4233  CE2 TYR A 296     -13.949  -9.505  -1.771  1.00 33.09
ATOM   4235  CZ  TYR A 296     -13.388 -10.684  -1.328  1.00 29.20
ATOM   4236  OH  TYR A 296     -12.183 -11.105  -1.841  1.00 38.29
ATOM   4237  HH  TYR A 296     -11.796 -11.917  -1.536  1.00  0.00
ATOM   4238  N   HIS A 297     -18.800 -11.933   0.802  1.00 31.28
ATOM   4239  HN  HIS A 297     -19.145 -11.295   1.520  1.00  0.00
ATOM   4240  CA  HIS A 297     -18.758 -13.361   1.085  1.00 24.73
ATOM   4242  C   HIS A 297     -19.653 -14.178   0.156  1.00 30.29
ATOM   4243  O   HIS A 297     -19.246 -15.229  -0.330  1.00 35.66
ATOM   4244  CB  HIS A 297     -19.152 -13.627   2.538  1.00 24.08
ATOM   4247  CG  HIS A 297     -19.256 -15.081   2.869  1.00 23.32
ATOM   4248  CD2 HIS A 297     -20.307 -15.828   3.281  1.00 24.31
ATOM   4250  ND1 HIS A 297     -18.188 -15.945   2.764  1.00 23.12
ATOM   4251  HD1 HIS A 297     -17.247 -15.687   2.467  1.00  0.00
ATOM   4252  CE1 HIS A 297     -18.574 -17.161   3.108  1.00 31.79
ATOM   4254  NE2 HIS A 297     -19.856 -17.116   3.423  1.00 31.51
ATOM   4255  HE2 HIS A 297     -20.420 -17.911   3.724  1.00  0.00
ATOM   4256  N   HIS A 298     -20.870 -13.705  -0.089  1.00 32.25
ATOM   4257  HN  HIS A 298     -21.174 -12.839   0.355  1.00  0.00
ATOM   4258  CA  HIS A 298     -21.776 -14.414  -0.989  1.00 34.44
ATOM   4260  C   HIS A 298     -21.289 -14.340  -2.431  1.00 32.12
ATOM   4261  O   HIS A 298     -21.581 -15.221  -3.238  1.00 31.07
ATOM   4262  CB  HIS A 298     -23.195 -13.857  -0.882  1.00 25.40
ATOM   4265  CG  HIS A 298     -24.055 -14.591   0.098  1.00 29.22
ATOM   4266  CD2 HIS A 298     -24.305 -14.368   1.410  1.00 30.55
ATOM   4268  ND1 HIS A 298     -24.774 -15.716  -0.242  1.00 31.98
ATOM   4269  HD1 HIS A 298     -24.794 -16.146  -1.167  1.00  0.00
ATOM   4270  CE1 HIS A 298     -25.434 -16.152   0.816  1.00 34.06
ATOM   4272  NE2 HIS A 298     -25.168 -15.350   1.831  1.00 32.08
ATOM   4273  HE2 HIS A 298     -25.543 -15.445   2.775  1.00  0.00
ATOM   4274  N   THR A 299     -20.540 -13.287  -2.744  1.00 31.62
ATOM   4275  HN  THR A 299     -20.362 -12.575  -2.036  1.00  0.00
ATOM   4276  CA  THR A 299     -19.967 -13.125  -4.073  1.00 31.78
ATOM   4278  C   THR A 299     -18.752 -14.033  -4.239  1.00 38.57
ATOM   4279  O   THR A 299     -18.578 -14.668  -5.279  1.00 39.96
ATOM   4280  CB  THR A 299     -19.558 -11.664  -4.339  1.00 37.91
ATOM   4282  CG2 THR A 299     -19.071 -11.496  -5.771  1.00 37.34
ATOM   4286  OG1 THR A 299     -20.681 -10.802  -4.115  1.00 39.23
ATOM   4287  HG1 THR A 299     -20.985 -10.907  -3.221  1.00  0.00
ATOM   4288  N   PHE A 300     -17.919 -14.093  -3.203  1.00 36.36
ATOM   4289  HN  PHE A 300     -18.122 -13.538  -2.371  1.00  0.00
ATOM   4290  CA  PHE A 300     -16.723 -14.930  -3.223  1.00 30.70
ATOM   4292  C   PHE A 300     -16.675 -15.869  -2.020  1.00 34.47
ATOM   4293  O   PHE A 300     -15.891 -15.654  -1.095  1.00 38.37
ATOM   4294  CB  PHE A 300     -15.461 -14.065  -3.243  1.00 35.28
ATOM   4297  CG  PHE A 300     -15.451 -13.026  -4.327  1.00 37.32
ATOM   4298  CD1 PHE A 300     -15.248 -13.385  -5.650  1.00 37.27
ATOM   4300  CD2 PHE A 300     -15.630 -11.687  -4.020  1.00 33.40
ATOM   4302  CE1 PHE A 300     -15.234 -12.428  -6.649  1.00 30.00
ATOM   4304  CE2 PHE A 300     -15.614 -10.724  -5.012  1.00 31.15
ATOM   4306  CZ  PHE A 300     -15.417 -11.097  -6.330  1.00 37.26
ATOM   4308  N   PRO A 301     -17.504 -16.925  -2.033  1.00 33.07
ATOM   4309  CA  PRO A 301     -17.600 -17.842  -0.890  1.00 26.06
ATOM   4311  C   PRO A 301     -16.343 -18.682  -0.673  1.00 27.12
ATOM   4312  O   PRO A 301     -16.221 -19.347   0.355  1.00 33.45
ATOM   4313  CB  PRO A 301     -18.790 -18.733  -1.259  1.00 27.20
ATOM   4316  CG  PRO A 301     -18.834 -18.703  -2.741  1.00 28.83
ATOM   4319  CD  PRO A 301     -18.388 -17.327  -3.141  1.00 30.57
ATOM   4322  N   PHE A 302     -15.421 -18.640  -1.627  1.00 35.20
ATOM   4323  HN  PHE A 302     -15.576 -18.041  -2.438  1.00  0.00
ATOM   4324  CA  PHE A 302     -14.193 -19.423  -1.552  1.00 34.26
ATOM   4326  C   PHE A 302     -13.030 -18.620  -0.972  1.00 34.73
ATOM   4327  O   PHE A 302     -11.905 -19.115  -0.898  1.00 38.12
ATOM   4328  CB  PHE A 302     -13.826 -19.952  -2.940  1.00 36.18
ATOM   4331  CG  PHE A 302     -14.238 -19.041  -4.060  1.00 32.94
ATOM   4332  CD1 PHE A 302     -13.496 -17.912  -4.361  1.00 32.92
ATOM   4334  CD2 PHE A 302     -15.371 -19.312  -4.809  1.00 35.63
ATOM   4336  CE1 PHE A 302     -13.875 -17.070  -5.388  1.00 32.17
ATOM   4338  CE2 PHE A 302     -15.755 -18.474  -5.840  1.00 35.79
ATOM   4340  CZ  PHE A 302     -15.006 -17.351  -6.129  1.00 30.97
ATOM   4342  N   ASP A 303     -13.301 -17.384  -0.561  1.00 30.89
ATOM   4343  HN  ASP A 303     -14.241 -17.010  -0.691  1.00  0.00
ATOM   4344  CA  ASP A 303     -12.282 -16.551   0.073  1.00 33.07
ATOM   4346  C   ASP A 303     -12.212 -16.854   1.569  1.00 33.82
ATOM   4347  O   ASP A 303     -13.228 -16.836   2.260  1.00 29.90
ATOM   4348  CB  ASP A 303     -12.576 -15.066  -0.156  1.00 35.97
ATOM   4351  CG  ASP A 303     -11.395 -14.177   0.187  1.00 41.21
ATOM   4352  OD1 ASP A 303     -11.092 -14.020   1.389  1.00 38.03
ATOM   4353  OD2 ASP A 303     -10.773 -13.625  -0.747  1.00 42.75
ATOM   4354  N   TYR A 304     -11.007 -17.124   2.064  1.00 36.16
ATOM   4355  HN  TYR A 304     -10.190 -17.034   1.460  1.00  0.00
ATOM   4356  CA  TYR A 304     -10.825 -17.546   3.450  1.00 31.43
ATOM   4358  C   TYR A 304     -11.001 -16.399   4.437  1.00 34.26
ATOM   4359  O   TYR A 304     -11.224 -16.624   5.625  1.00 30.85
ATOM   4360  CB  TYR A 304      -9.443 -18.183   3.634  1.00 33.35
ATOM   4363  CG  TYR A 304      -8.365 -17.216   4.072  1.00 34.84
ATOM   4364  CD1 TYR A 304      -7.812 -16.307   3.179  1.00 34.63
ATOM   4366  CD2 TYR A 304      -7.889 -17.222   5.379  1.00 32.97
ATOM   4368  CE1 TYR A 304      -6.821 -15.423   3.577  1.00 34.97
ATOM   4370  CE2 TYR A 304      -6.898 -16.344   5.786  1.00 31.62
ATOM   4372  CZ  TYR A 304      -6.369 -15.448   4.881  1.00 33.37
ATOM   4373  OH  TYR A 304      -5.385 -14.574   5.282  1.00 34.25
ATOM   4374  HH  TYR A 304      -5.074 -14.591   6.179  1.00  0.00
ATOM   4375  N   SER A 305     -10.891 -15.171   3.946  1.00 30.02
ATOM   4376  HN  SER A 305     -10.714 -15.043   2.950  1.00  0.00
ATOM   4377  CA  SER A 305     -11.019 -14.003   4.806  1.00 30.95
ATOM   4379  C   SER A 305     -12.469 -13.539   4.895  1.00 32.76
ATOM   4380  O   SER A 305     -12.833 -12.796   5.808  1.00 31.76
ATOM   4381  CB  SER A 305     -10.131 -12.865   4.299  1.00 26.57
ATOM   4384  OG  SER A 305     -10.301 -11.702   5.087  1.00 33.68
ATOM   4385  HG  SER A 305      -9.750 -10.995   4.772  1.00  0.00
ATOM   4386  N   ALA A 306     -13.282 -13.982   3.938  1.00 30.36
ATOM   4387  HN  ALA A 306     -12.907 -14.625   3.241  1.00  0.00
ATOM   4388  CA  ALA A 306     -14.689 -13.590   3.839  1.00 27.39
ATOM   4390  C   ALA A 306     -14.841 -12.074   3.750  1.00 32.32
ATOM   4391  O   ALA A 306     -15.876 -11.519   4.121  1.00 28.35
ATOM   4392  CB  ALA A 306     -15.484 -14.138   5.019  1.00 25.46
ATOM   4396  N   SER A 307     -13.799 -11.415   3.248  1.00 34.66
ATOM   4397  HN  SER A 307     -12.981 -11.946   2.949  1.00  0.00
ATOM   4398  CA  SER A 307     -13.783  -9.964   3.109  1.00 36.34
ATOM   4400  C   SER A 307     -12.680  -9.544   2.146  1.00 39.01
ATOM   4401  O   SER A 307     -11.750 -10.309   1.885  1.00 36.41
ATOM   4402  CB  SER A 307     -13.586  -9.289   4.468  1.00 40.25
ATOM   4405  OG  SER A 307     -12.373  -9.699   5.074  1.00 38.79
ATOM   4406  HG  SER A 307     -12.251  -9.280   5.918  1.00  0.00
ATOM   4407  N   GLU A 308     -12.790  -8.331   1.614  1.00 43.99
ATOM   4408  HN  GLU A 308     -13.601  -7.757   1.845  1.00  0.00
ATOM   4409  CA  GLU A 308     -11.778  -7.802   0.707  1.00 40.19
ATOM   4411  C   GLU A 308     -10.461  -7.597   1.444  1.00 42.56
ATOM   4412  O   GLU A 308      -9.402  -8.016   0.975  1.00 40.85
ATOM   4413  CB  GLU A 308     -12.243  -6.486   0.083  1.00 41.01
ATOM   4416  CG  GLU A 308     -11.224  -5.857  -0.851  1.00 46.53
ATOM   4419  CD  GLU A 308     -11.697  -4.540  -1.431  1.00 54.23
ATOM   4420  OE1 GLU A 308     -12.841  -4.136  -1.136  1.00 50.59
ATOM   4421  OE2 GLU A 308     -10.923  -3.909  -2.181  1.00 62.84
ATOM   4422  N   TYR A 309     -10.535  -6.947   2.600  1.00 43.31
ATOM   4423  HN  TYR A 309     -11.436  -6.582   2.910  1.00  0.00
ATOM   4424  CA  TYR A 309      -9.359  -6.743   3.435  1.00 36.55
ATOM   4426  C   TYR A 309      -9.291  -7.822   4.507  1.00 36.00
ATOM   4427  O   TYR A 309     -10.309  -8.198   5.087  1.00 47.53
ATOM   4428  CB  TYR A 309      -9.378  -5.355   4.073  1.00 32.99
ATOM   4431  CG  TYR A 309      -9.484  -4.225   3.075  1.00 41.57
ATOM   4432  CD1 TYR A 309      -8.445  -3.950   2.195  1.00 40.37
ATOM   4434  CD2 TYR A 309     -10.618  -3.426   3.019  1.00 37.28
ATOM   4436  CE1 TYR A 309      -8.535  -2.916   1.283  1.00 42.74
ATOM   4438  CE2 TYR A 309     -10.718  -2.390   2.110  1.00 36.36
ATOM   4440  CZ  TYR A 309      -9.675  -2.139   1.245  1.00 42.78
ATOM   4441  OH  TYR A 309      -9.770  -1.108   0.340  1.00 44.77
ATOM   4442  HH  TYR A 309      -9.051  -0.935  -0.256  1.00  0.00
ATOM   4443  N   ARG A 310      -8.085  -8.310   4.767  1.00 33.99
ATOM   4444  HN  ARG A 310      -7.270  -7.875   4.334  1.00  0.00
ATOM   4445  CA  ARG A 310      -7.891  -9.450   5.654  1.00 38.82
ATOM   4447  C   ARG A 310      -8.210  -9.151   7.118  1.00 40.91
ATOM   4448  O   ARG A 310      -9.040  -9.826   7.721  1.00 37.79
ATOM   4449  CB  ARG A 310      -6.457  -9.965   5.529  1.00 33.92
ATOM   4452  CG  ARG A 310      -6.202 -10.724   4.239  1.00 31.17
ATOM   4455  CD  ARG A 310      -4.724 -10.957   4.014  1.00 41.14
ATOM   4458  NE  ARG A 310      -4.104 -11.664   5.128  1.00 53.68
ATOM   4459  HE  ARG A 310      -4.699 -11.947   5.906  1.00  0.00
ATOM   4460  CZ  ARG A 310      -2.811 -11.962   5.191  1.00 58.05
ATOM   4461  NH1 ARG A 310      -2.001 -11.612   4.201  1.00 52.72
ATOM   4462 1HH1 ARG A 310      -2.373 -11.115   3.392  1.00  0.00
ATOM   4463 2HH1 ARG A 310      -1.008 -11.841   4.249  1.00  0.00
ATOM   4464  NH2 ARG A 310      -2.327 -12.608   6.243  1.00 62.73
ATOM   4465 1HH2 ARG A 310      -2.950 -12.877   7.004  1.00  0.00
ATOM   4466 2HH2 ARG A 310      -1.334 -12.837   6.291  1.00  0.00
ATOM   4467  N   TRP A 311      -7.561  -8.142   7.690  1.00 35.95
ATOM   4468  HN  TRP A 311      -6.975  -7.533   7.120  1.00  0.00
ATOM   4469  CA  TRP A 311      -7.677  -7.895   9.125  1.00 32.08
ATOM   4471  C   TRP A 311      -8.632  -6.756   9.481  1.00 36.93
ATOM   4472  O   TRP A 311      -8.839  -6.463  10.659  1.00 46.28
ATOM   4473  CB  TRP A 311      -6.297  -7.604   9.713  1.00 35.51
ATOM   4476  CG  TRP A 311      -5.393  -8.793   9.717  1.00 36.82
ATOM   4477  CD1 TRP A 311      -5.708 -10.064   9.338  1.00 32.32
ATOM   4479  CD2 TRP A 311      -4.020  -8.824  10.124  1.00 36.12
ATOM   4480  CE2 TRP A 311      -3.568 -10.149   9.964  1.00 31.75
ATOM   4481  CE3 TRP A 311      -3.130  -7.862  10.608  1.00 38.10
ATOM   4483  NE1 TRP A 311      -4.617 -10.886   9.482  1.00 30.44
ATOM   4484  HE1 TRP A 311      -4.592 -11.882   9.265  1.00  0.00
ATOM   4485  CZ2 TRP A 311      -2.265 -10.536  10.271  1.00 35.90
ATOM   4487  CZ3 TRP A 311      -1.836  -8.247  10.911  1.00 46.34
ATOM   4489  CH2 TRP A 311      -1.416  -9.573  10.741  1.00 42.74
ATOM   4491  N   HIS A 312      -9.212  -6.119   8.470  1.00 33.14
ATOM   4492  HN  HIS A 312      -9.019  -6.421   7.515  1.00  0.00
ATOM   4493  CA  HIS A 312     -10.119  -4.998   8.693  1.00 31.98
ATOM   4495  C   HIS A 312     -11.425  -5.460   9.335  1.00 40.29
ATOM   4496  O   HIS A 312     -12.296  -6.012   8.658  1.00 41.29
ATOM   4497  CB  HIS A 312     -10.403  -4.274   7.376  1.00 40.70
ATOM   4500  CG  HIS A 312     -11.406  -3.169   7.495  1.00 42.36
ATOM   4501  CD2 HIS A 312     -12.561  -2.939   6.825  1.00 33.51
ATOM   4503  ND1 HIS A 312     -11.267  -2.128   8.387  1.00 40.70
ATOM   4504  HD1 HIS A 312     -10.492  -2.010   9.040  1.00  0.00
ATOM   4505  CE1 HIS A 312     -12.294  -1.306   8.265  1.00 43.16
ATOM   4507  NE2 HIS A 312     -13.094  -1.776   7.324  1.00 37.51
ATOM   4508  HE2 HIS A 312     -13.966  -1.345   7.018  1.00  0.00
ATOM   4509  N   ILE A 313     -11.547  -5.219  10.641  1.00 38.73
ATOM   4510  HN  ILE A 313     -10.792  -4.722  11.113  1.00  0.00
ATOM   4511  CA  ILE A 313     -12.707  -5.630  11.434  1.00 30.05
ATOM   4513  C   ILE A 313     -12.969  -7.121  11.228  1.00 35.93
ATOM   4514  O   ILE A 313     -14.112  -7.556  11.074  1.00 38.72
ATOM   4515  CB  ILE A 313     -13.956  -4.789  11.091  1.00 40.23
ATOM   4517  CG1 ILE A 313     -13.571  -3.337  10.810  1.00 44.56
ATOM   4520  CG2 ILE A 313     -14.971  -4.846  12.225  1.00 45.15
ATOM   4524  CD1 ILE A 313     -14.745  -2.463  10.429  1.00 52.14
ATOM   4528  N   ASN A 314     -11.894  -7.901  11.222  1.00 29.92
ATOM   4529  HN  ASN A 314     -10.979  -7.491  11.411  1.00  0.00
ATOM   4530  CA  ASN A 314     -11.992  -9.328  10.951  1.00 28.05
ATOM   4532  C   ASN A 314     -11.059 -10.108  11.868  1.00 33.72
ATOM   4533  O   ASN A 314      -9.960 -10.495  11.469  1.00 39.35
ATOM   4534  CB  ASN A 314     -11.663  -9.610   9.483  1.00 30.99
ATOM   4537  CG  ASN A 314     -12.269 -10.907   8.985  1.00 35.65
ATOM   4538  ND2 ASN A 314     -12.639 -10.932   7.711  1.00 31.77
ATOM   4539 1HD2 ASN A 314     -12.529 -10.130   7.091  1.00  0.00
ATOM   4540 2HD2 ASN A 314     -13.047 -11.805   7.376  1.00  0.00
ATOM   4541  OD1 ASN A 314     -12.402 -11.875   9.733  1.00 37.01
ATOM   4542  N   PHE A 315     -11.504 -10.332  13.100  1.00 36.73
ATOM   4543  HN  PHE A 315     -12.427  -9.988  13.366  1.00  0.00
ATOM   4544  CA  PHE A 315     -10.707 -11.057  14.081  1.00 32.46
ATOM   4546  C   PHE A 315     -10.509 -12.513  13.673  1.00 30.48
ATOM   4547  O   PHE A 315      -9.498 -13.126  14.012  1.00 31.32
ATOM   4548  CB  PHE A 315     -11.361 -10.985  15.464  1.00 37.50
ATOM   4551  CG  PHE A 315     -10.688 -11.843  16.498  1.00 41.58
ATOM   4552  CD1 PHE A 315      -9.534 -11.410  17.131  1.00 45.67
ATOM   4554  CD2 PHE A 315     -11.207 -13.083  16.835  1.00 37.32
ATOM   4556  CE1 PHE A 315      -8.911 -12.198  18.079  1.00 49.48
ATOM   4558  CE2 PHE A 315     -10.588 -13.876  17.783  1.00 43.09
ATOM   4560  CZ  PHE A 315      -9.439 -13.432  18.406  1.00 48.81
ATOM   4562  N   THR A 316     -11.476 -13.062  12.946  1.00 33.64
ATOM   4563  HN  THR A 316     -12.281 -12.497  12.676  1.00  0.00
ATOM   4564  CA  THR A 316     -11.409 -14.458  12.526  1.00 27.76
ATOM   4566  C   THR A 316     -10.230 -14.692  11.589  1.00 29.28
ATOM   4567  O   THR A 316      -9.459 -15.636  11.771  1.00 33.00
ATOM   4568  CB  THR A 316     -12.706 -14.908  11.829  1.00 29.19
ATOM   4570  CG2 THR A 316     -12.589 -16.355  11.378  1.00 27.77
ATOM   4574  OG1 THR A 316     -13.807 -14.786  12.739  1.00 27.87
ATOM   4575  HG1 THR A 316     -13.880 -13.882  13.021  1.00  0.00
ATOM   4576  N   THR A 317     -10.090 -13.823  10.592  1.00 25.20
ATOM   4577  HN  THR A 317     -10.766 -13.066  10.493  1.00  0.00
ATOM   4578  CA  THR A 317      -8.994 -13.927   9.637  1.00 32.41
ATOM   4580  C   THR A 317      -7.653 -13.759  10.342  1.00 31.72
ATOM   4581  O   THR A 317      -6.685 -14.454  10.031  1.00 37.51
ATOM   4582  CB  THR A 317      -9.119 -12.879   8.518  1.00 35.56
ATOM   4584  CG2 THR A 317      -8.001 -13.037   7.500  1.00 27.02
ATOM   4588  OG1 THR A 317     -10.381 -13.035   7.859  1.00 34.65
ATOM   4589  HG1 THR A 317     -11.080 -12.936   8.495  1.00  0.00
ATOM   4590  N   PHE A 318      -7.606 -12.836  11.297  1.00 34.44
ATOM   4591  HN  PHE A 318      -8.435 -12.273  11.487  1.00  0.00
ATOM   4592  CA  PHE A 318      -6.397 -12.611  12.078  1.00 34.03
ATOM   4594  C   PHE A 318      -6.023 -13.870  12.853  1.00 30.94
ATOM   4595  O   PHE A 318      -4.845 -14.207  12.973  1.00 30.99
ATOM   4596  CB  PHE A 318      -6.581 -11.432  13.035  1.00 32.98
ATOM   4599  CG  PHE A 318      -5.366 -11.137  13.866  1.00 39.22
ATOM   4600  CD1 PHE A 318      -4.303 -10.425  13.334  1.00 40.02
ATOM   4602  CD2 PHE A 318      -5.287 -11.570  15.180  1.00 38.48
ATOM   4604  CE1 PHE A 318      -3.184 -10.152  14.096  1.00 40.25
ATOM   4606  CE2 PHE A 318      -4.170 -11.302  15.946  1.00 41.80
ATOM   4608  CZ  PHE A 318      -3.117 -10.592  15.403  1.00 40.74
ATOM   4610  N   PHE A 319      -7.031 -14.566  13.369  1.00 28.95
ATOM   4611  HN  PHE A 319      -7.983 -14.215  13.265  1.00  0.00
ATOM   4612  CA  PHE A 319      -6.808 -15.820  14.081  1.00 34.30
ATOM   4614  C   PHE A 319      -6.247 -16.895  13.153  1.00 35.31
ATOM   4615  O   PHE A 319      -5.294 -17.590  13.503  1.00 32.81
ATOM   4616  CB  PHE A 319      -8.105 -16.310  14.728  1.00 33.34
ATOM   4619  CG  PHE A 319      -8.012 -17.696  15.301  1.00 35.45
ATOM   4620  CD1 PHE A 319      -7.341 -17.925  16.492  1.00 26.68
ATOM   4622  CD2 PHE A 319      -8.602 -18.770  14.652  1.00 34.53
ATOM   4624  CE1 PHE A 319      -7.255 -19.200  17.023  1.00 30.38
ATOM   4626  CE2 PHE A 319      -8.519 -20.047  15.179  1.00 33.93
ATOM   4628  CZ  PHE A 319      -7.845 -20.262  16.366  1.00 29.41
ATOM   4630  N   ILE A 320      -6.844 -17.027  11.971  1.00 33.07
ATOM   4631  HN  ILE A 320      -7.629 -16.418  11.741  1.00  0.00
ATOM   4632  CA  ILE A 320      -6.406 -18.020  10.996  1.00 32.77
ATOM   4634  C   ILE A 320      -4.963 -17.753  10.579  1.00 35.76
ATOM   4635  O   ILE A 320      -4.163 -18.681  10.458  1.00 39.28
ATOM   4636  CB  ILE A 320      -7.337 -18.048   9.770  1.00 32.88
ATOM   4638  CG1 ILE A 320      -8.758 -18.427  10.191  1.00 25.77
ATOM   4641  CG2 ILE A 320      -6.818 -19.026   8.723  1.00 25.78
ATOM   4645  CD1 ILE A 320      -9.760 -18.401   9.058  1.00 24.05
ATOM   4649  N   ASP A 321      -4.630 -16.482  10.374  1.00 29.95
ATOM   4650  HN  ASP A 321      -5.335 -15.755  10.497  1.00  0.00
ATOM   4651  CA  ASP A 321      -3.277 -16.105   9.976  1.00 33.92
ATOM   4653  C   ASP A 321      -2.261 -16.414  11.076  1.00 37.20
ATOM   4654  O   ASP A 321      -1.118 -16.771  10.788  1.00 45.42
ATOM   4655  CB  ASP A 321      -3.221 -14.623   9.601  1.00 33.56
ATOM   4658  CG  ASP A 321      -3.976 -14.319   8.320  1.00 36.26
ATOM   4659  OD1 ASP A 321      -4.221 -15.261   7.536  1.00 38.57
ATOM   4660  OD2 ASP A 321      -4.319 -13.140   8.091  1.00 34.30
ATOM   4661  N   CYS A 322      -2.681 -16.282  12.332  1.00 31.36
ATOM   4662  HN  CYS A 322      -3.616 -15.915  12.508  1.00  0.00
ATOM   4663  CA  CYS A 322      -1.834 -16.650  13.464  1.00 35.97
ATOM   4665  C   CYS A 322      -1.586 -18.155  13.479  1.00 38.74
ATOM   4666  O   CYS A 322      -0.472 -18.608  13.738  1.00 48.82
ATOM   4667  CB  CYS A 322      -2.467 -16.211  14.787  1.00 40.37
ATOM   4670  SG  CYS A 322      -2.451 -14.426  15.073  1.00 44.67
ATOM   4671  N   MET A 323      -2.635 -18.922  13.200  1.00 37.84
ATOM   4672  HN  MET A 323      -3.541 -18.482  13.037  1.00  0.00
ATOM   4673  CA  MET A 323      -2.528 -20.374  13.120  1.00 35.26
ATOM   4675  C   MET A 323      -1.618 -20.783  11.968  1.00 34.35
ATOM   4676  O   MET A 323      -0.902 -21.781  12.053  1.00 36.77
ATOM   4677  CB  MET A 323      -3.911 -21.007  12.951  1.00 35.53
ATOM   4680  CG  MET A 323      -4.868 -20.742  14.103  1.00 41.13
ATOM   4683  SD  MET A 323      -4.271 -21.384  15.679  1.00 46.24
ATOM   4684  CE  MET A 323      -3.683 -19.885  16.472  1.00 47.34
ATOM   4688  N   ALA A 324      -1.655 -20.005  10.891  1.00 32.75
ATOM   4689  HN  ALA A 324      -2.290 -19.207  10.877  1.00  0.00
ATOM   4690  CA  ALA A 324      -0.813 -20.262   9.731  1.00 30.66
ATOM   4692  C   ALA A 324       0.652 -19.991  10.060  1.00 52.85
ATOM   4693  O   ALA A 324       1.548 -20.653   9.538  1.00 53.65
ATOM   4694  CB  ALA A 324      -1.261 -19.417   8.553  1.00 30.37
ATOM   4698  N   ALA A 325       0.887 -19.014  10.929  1.00 41.04
ATOM   4699  HN  ALA A 325       0.101 -18.483  11.305  1.00  0.00
ATOM   4700  CA  ALA A 325       2.240 -18.682  11.358  1.00 41.82
ATOM   4702  C   ALA A 325       2.821 -19.798  12.223  1.00 44.76
ATOM   4703  O   ALA A 325       4.032 -20.016  12.241  1.00 46.89
ATOM   4704  CB  ALA A 325       2.251 -17.363  12.114  1.00 34.20
ATOM   4708  N   LEU A 326       1.949 -20.503  12.938  1.00 43.23
ATOM   4709  HN  LEU A 326       0.959 -20.261  12.893  1.00  0.00
ATOM   4710  CA  LEU A 326       2.370 -21.614  13.785  1.00 39.49
ATOM   4712  C   LEU A 326       2.464 -22.916  12.993  1.00 44.26
ATOM   4713  O   LEU A 326       2.894 -23.941  13.520  1.00 49.68
ATOM   4714  CB  LEU A 326       1.407 -21.784  14.961  1.00 41.46
ATOM   4717  CG  LEU A 326       1.325 -20.610  15.938  1.00 39.43
ATOM   4719  CD1 LEU A 326       0.288 -20.879  17.015  1.00 32.35
ATOM   4723  CD2 LEU A 326       2.688 -20.340  16.555  1.00 37.48
ATOM   4727  N   GLY A 327       2.056 -22.868  11.729  1.00 42.24
ATOM   4728  HN  GLY A 327       1.691 -21.991  11.358  1.00  0.00
ATOM   4729  CA  GLY A 327       2.116 -24.031  10.862  1.00 40.87
ATOM   4732  C   GLY A 327       0.936 -24.976  11.000  1.00 46.26
ATOM   4733  O   GLY A 327       0.990 -26.117  10.538  1.00 48.15
ATOM   4734  N   LEU A 328      -0.133 -24.501  11.631  1.00 45.79
ATOM   4735  HN  LEU A 328      -0.121 -23.541  11.977  1.00  0.00
ATOM   4736  CA  LEU A 328      -1.325 -25.318  11.842  1.00 40.70
ATOM   4738  C   LEU A 328      -2.347 -25.121  10.728  1.00 40.64
ATOM   4739  O   LEU A 328      -3.323 -25.867  10.630  1.00 38.24
ATOM   4740  CB  LEU A 328      -1.964 -24.996  13.194  1.00 34.14
ATOM   4743  CG  LEU A 328      -1.117 -25.286  14.434  1.00 38.21
ATOM   4745  CD1 LEU A 328      -1.876 -24.908  15.697  1.00 33.03
ATOM   4749  CD2 LEU A 328      -0.711 -26.750  14.466  1.00 32.27
ATOM   4753  N   ALA A 329      -2.121 -24.113   9.892  1.00 34.50
ATOM   4754  HN  ALA A 329      -1.283 -23.544  10.012  1.00  0.00
ATOM   4755  CA  ALA A 329      -3.043 -23.802   8.807  1.00 34.28
ATOM   4757  C   ALA A 329      -2.295 -23.369   7.551  1.00 38.01
ATOM   4758  O   ALA A 329      -1.270 -22.695   7.630  1.00 39.37
ATOM   4759  CB  ALA A 329      -4.021 -22.719   9.241  1.00 31.53
ATOM   4763  N   TYR A 330      -2.814 -23.762   6.392  1.00 38.81
ATOM   4764  HN  TYR A 330      -3.644 -24.355   6.393  1.00  0.00
ATOM   4765  CA  TYR A 330      -2.223 -23.364   5.119  1.00 30.23
ATOM   4767  C   TYR A 330      -3.253 -23.435   3.998  1.00 44.21
ATOM   4768  O   TYR A 330      -4.434 -23.698   4.246  1.00 36.98
ATOM   4769  CB  TYR A 330      -1.009 -24.238   4.787  1.00 32.44
ATOM   4772  CG  TYR A 330      -1.329 -25.682   4.468  1.00 31.84
ATOM   4773  CD1 TYR A 330      -1.644 -26.584   5.475  1.00 32.41
ATOM   4775  CD2 TYR A 330      -1.294 -26.147   3.160  1.00 44.03
ATOM   4777  CE1 TYR A 330      -1.931 -27.907   5.187  1.00 36.88
ATOM   4779  CE2 TYR A 330      -1.579 -27.467   2.862  1.00 45.43
ATOM   4781  CZ  TYR A 330      -1.896 -28.342   3.879  1.00 45.62
ATOM   4782  OH  TYR A 330      -2.179 -29.657   3.586  1.00 51.69
ATOM   4783  HH  TYR A 330      -2.397 -30.260   4.287  1.00  0.00
ATOM   4784  N   ASP A 331      -2.794 -23.196   2.771  1.00 47.22
ATOM   4785  HN  ASP A 331      -1.798 -23.015   2.650  1.00  0.00
ATOM   4786  CA  ASP A 331      -3.655 -23.182   1.591  1.00 29.97
ATOM   4788  C   ASP A 331      -4.801 -22.186   1.773  1.00 28.82
ATOM   4789  O   ASP A 331      -5.950 -22.469   1.431  1.00 28.07
ATOM   4790  CB  ASP A 331      -4.197 -24.587   1.300  1.00 34.41
ATOM   4793  CG  ASP A 331      -4.789 -24.709  -0.094  1.00 52.45
ATOM   4794  OD1 ASP A 331      -4.244 -24.090  -1.031  1.00 59.57
ATOM   4795  OD2 ASP A 331      -5.803 -25.423  -0.250  1.00 57.05
ATOM   4796  N   ARG A 332      -4.479 -21.022   2.327  1.00 28.84
ATOM   4797  HN  ARG A 332      -3.523 -20.871   2.649  1.00  0.00
ATOM   4798  CA  ARG A 332      -5.461 -19.956   2.485  1.00 36.66
ATOM   4800  C   ARG A 332      -5.767 -19.336   1.130  1.00 38.63
ATOM   4801  O   ARG A 332      -4.872 -18.834   0.451  1.00 44.69
ATOM   4802  CB  ARG A 332      -4.956 -18.890   3.457  1.00 28.21
ATOM   4805  CG  ARG A 332      -4.792 -19.381   4.881  1.00 36.75
ATOM   4808  CD  ARG A 332      -3.934 -18.422   5.689  1.00 35.80
ATOM   4811  NE  ARG A 332      -2.562 -18.377   5.190  1.00 34.18
ATOM   4812  HE  ARG A 332      -2.302 -19.028   4.449  1.00  0.00
ATOM   4813  CZ  ARG A 332      -1.632 -17.543   5.640  1.00 30.79
ATOM   4814  NH1 ARG A 332      -1.924 -16.674   6.598  1.00 39.01
ATOM   4815 1HH1 ARG A 332      -1.210 -16.033   6.944  1.00  0.00
ATOM   4816 2HH1 ARG A 332      -2.866 -16.649   6.989  1.00  0.00
ATOM   4817  NH2 ARG A 332      -0.409 -17.576   5.132  1.00 32.13
ATOM   4818 1HH2 ARG A 332       0.305 -16.935   5.478  1.00  0.00
ATOM   4819 2HH2 ARG A 332      -0.184 -18.244   4.395  1.00  0.00
ATOM   4820  N   LYS A 333      -7.035 -19.373   0.738  1.00 34.24
ATOM   4821  HN  LYS A 333      -7.747 -19.728   1.377  1.00  0.00
ATOM   4822  CA  LYS A 333      -7.427 -18.916  -0.587  1.00 35.15
ATOM   4824  C   LYS A 333      -8.027 -17.516  -0.552  1.00 36.57
ATOM   4825  O   LYS A 333      -9.069 -17.284   0.060  1.00 35.46
ATOM   4826  CB  LYS A 333      -8.409 -19.908  -1.208  1.00 30.74
ATOM   4829  CG  LYS A 333      -7.810 -21.293  -1.360  1.00 38.16
ATOM   4832  CD  LYS A 333      -8.820 -22.296  -1.864  1.00 50.17
ATOM   4835  CE  LYS A 333      -8.180 -23.662  -2.046  1.00 56.65
ATOM   4838  NZ  LYS A 333      -6.996 -23.595  -2.949  1.00 55.89
ATOM   4839  HZ1 LYS A 333      -6.566 -24.512  -3.071  1.00  0.00
ATOM   4840  HZ2 LYS A 333      -6.318 -22.906  -2.625  1.00  0.00
ATOM   4841  HZ3 LYS A 333      -7.234 -23.172  -3.846  1.00  0.00
ATOM   4842  N   LYS A 334      -7.346 -16.585  -1.209  1.00 38.91
ATOM   4843  HN  LYS A 334      -6.482 -16.850  -1.681  1.00  0.00
ATOM   4844  CA  LYS A 334      -7.787 -15.201  -1.280  1.00 35.81
ATOM   4846  C   LYS A 334      -8.028 -14.822  -2.735  1.00 36.51
ATOM   4847  O   LYS A 334      -7.225 -15.149  -3.610  1.00 33.16
ATOM   4848  CB  LYS A 334      -6.747 -14.268  -0.652  1.00 29.83
ATOM   4851  CG  LYS A 334      -7.236 -12.848  -0.399  1.00 30.08
ATOM   4854  CD  LYS A 334      -8.008 -12.761   0.910  1.00 31.13
ATOM   4857  CE  LYS A 334      -8.540 -11.356   1.154  1.00 33.92
ATOM   4860  NZ  LYS A 334      -9.611 -10.984   0.189  1.00 29.47
ATOM   4861  HZ1 LYS A 334      -9.968 -10.042   0.353  1.00  0.00
ATOM   4862  HZ2 LYS A 334     -10.366 -11.670   0.193  1.00  0.00
ATOM   4863  HZ3 LYS A 334      -9.295 -11.097  -0.774  1.00  0.00
ATOM   4864  N   VAL A 335      -9.137 -14.142  -2.996  1.00 34.10
ATOM   4865  HN  VAL A 335      -9.784 -13.928  -2.237  1.00  0.00
ATOM   4866  CA  VAL A 335      -9.445 -13.696  -4.346  1.00 30.35
ATOM   4868  C   VAL A 335      -8.488 -12.572  -4.726  1.00 42.83
ATOM   4869  O   VAL A 335      -8.218 -11.680  -3.920  1.00 38.51
ATOM   4870  CB  VAL A 335     -10.913 -13.250  -4.466  1.00 31.69
ATOM   4872  CG1 VAL A 335     -11.240 -12.869  -5.898  1.00 30.82
ATOM   4876  CG2 VAL A 335     -11.838 -14.360  -3.986  1.00 30.74
ATOM   4880  N   SER A 336      -7.966 -12.628  -5.948  1.00 37.47
ATOM   4881  HN  SER A 336      -8.239 -13.389  -6.570  1.00  0.00
ATOM   4882  CA  SER A 336      -7.013 -11.631  -6.423  1.00 34.53
ATOM   4884  C   SER A 336      -7.649 -10.248  -6.492  1.00 40.45
ATOM   4885  O   SER A 336      -8.868 -10.121  -6.597  1.00 49.17
ATOM   4886  CB  SER A 336      -6.467 -12.023  -7.797  1.00 35.70
ATOM   4889  OG  SER A 336      -7.485 -11.977  -8.780  1.00 56.97
ATOM   4890  HG  SER A 336      -7.146 -12.220  -9.633  1.00  0.00
ATOM   4891  N   LYS A 337      -6.815  -9.214  -6.431  1.00 41.04
ATOM   4892  HN  LYS A 337      -5.814  -9.388  -6.341  1.00  0.00
ATOM   4893  CA  LYS A 337      -7.293  -7.838  -6.490  1.00 41.95
ATOM   4895  C   LYS A 337      -7.941  -7.533  -7.837  1.00 42.54
ATOM   4896  O   LYS A 337      -8.903  -6.769  -7.910  1.00 53.43
ATOM   4897  CB  LYS A 337      -6.148  -6.857  -6.228  1.00 50.10
ATOM   4900  CG  LYS A 337      -5.480  -7.007  -4.870  1.00 53.86
ATOM   4903  CD  LYS A 337      -4.422  -5.930  -4.667  1.00 63.96
ATOM   4906  CE  LYS A 337      -3.703  -6.090  -3.336  1.00 67.30
ATOM   4909  NZ  LYS A 337      -2.933  -7.361  -3.263  1.00 71.12
ATOM   4910  HZ1 LYS A 337      -2.451  -7.468  -2.371  1.00  0.00
ATOM   4911  HZ2 LYS A 337      -2.284  -7.445  -4.045  1.00  0.00
ATOM   4912  HZ3 LYS A 337      -3.529  -8.165  -3.460  1.00  0.00
ATOM   4913  N   ALA A 338      -7.410  -8.134  -8.898  1.00 39.73
ATOM   4914  HN  ALA A 338      -6.631  -8.778  -8.764  1.00  0.00
ATOM   4915  CA  ALA A 338      -7.911  -7.898 -10.250  1.00 39.86
ATOM   4917  C   ALA A 338      -9.328  -8.438 -10.424  1.00 46.54
ATOM   4918  O   ALA A 338     -10.184  -7.777 -11.014  1.00 47.74
ATOM   4919  CB  ALA A 338      -6.978  -8.523 -11.275  1.00 40.89
ATOM   4923  N   THR A 339      -9.567  -9.642  -9.911  1.00 40.49
ATOM   4924  HN  THR A 339      -8.805 -10.147  -9.459  1.00  0.00
ATOM   4925  CA  THR A 339     -10.887 -10.262  -9.975  1.00 35.83
ATOM   4927  C   THR A 339     -11.913  -9.449  -9.191  1.00 41.92
ATOM   4928  O   THR A 339     -13.018  -9.195  -9.673  1.00 42.01
ATOM   4929  CB  THR A 339     -10.865 -11.703  -9.426  1.00 34.36
ATOM   4931  CG2 THR A 339     -12.255 -12.314  -9.462  1.00 33.31
ATOM   4935  OG1 THR A 339      -9.981 -12.503 -10.217  1.00 40.98
ATOM   4936  HG1 THR A 339      -9.967 -13.391  -9.879  1.00  0.00
ATOM   4937  N   VAL A 340     -11.534  -9.040  -7.984  1.00 37.20
ATOM   4938  HN  VAL A 340     -10.599  -9.278  -7.652  1.00  0.00
ATOM   4939  CA  VAL A 340     -12.413  -8.262  -7.120  1.00 34.47
ATOM   4941  C   VAL A 340     -12.754  -6.931  -7.775  1.00 36.05
ATOM   4942  O   VAL A 340     -13.918  -6.542  -7.838  1.00 60.10
ATOM   4943  CB  VAL A 340     -11.779  -8.039  -5.731  1.00 42.22
ATOM   4945  CG1 VAL A 340     -12.606  -7.058  -4.917  1.00 33.98
ATOM   4949  CG2 VAL A 340     -11.633  -9.360  -4.996  1.00 32.44
ATOM   4953  N   LEU A 341     -11.732  -6.245  -8.275  1.00 43.54
ATOM   4954  HN  LEU A 341     -10.795  -6.645  -8.225  1.00  0.00
ATOM   4955  CA  LEU A 341     -11.912  -4.936  -8.894  1.00 53.72
ATOM   4957  C   LEU A 341     -12.785  -5.021 -10.144  1.00 55.97
ATOM   4958  O   LEU A 341     -13.566  -4.112 -10.426  1.00 63.38
ATOM   4959  CB  LEU A 341     -10.555  -4.321  -9.244  1.00 59.93
ATOM   4962  CG  LEU A 341     -10.548  -2.818  -9.530  1.00 67.81
ATOM   4964  CD1 LEU A 341     -10.949  -2.040  -8.286  1.00 66.89
ATOM   4968  CD2 LEU A 341      -9.183  -2.371 -10.031  1.00 70.99
ATOM   4972  N   ALA A 342     -12.653  -6.114 -10.889  1.00 51.93
ATOM   4973  HN  ALA A 342     -11.990  -6.835 -10.604  1.00  0.00
ATOM   4974  CA  ALA A 342     -13.437  -6.305 -12.106  1.00 48.01
ATOM   4976  C   ALA A 342     -14.900  -6.585 -11.776  1.00 51.42
ATOM   4977  O   ALA A 342     -15.802  -6.150 -12.492  1.00 49.38
ATOM   4978  CB  ALA A 342     -12.856  -7.435 -12.941  1.00 39.98
ATOM   4982  N   ARG A 343     -15.131  -7.313 -10.688  1.00 38.53
ATOM   4983  HN  ARG A 343     -14.343  -7.645 -10.133  1.00  0.00
ATOM   4984  CA  ARG A 343     -16.488  -7.646 -10.272  1.00 40.18
ATOM   4986  C   ARG A 343     -17.220  -6.406  -9.765  1.00 42.63
ATOM   4987  O   ARG A 343     -18.428  -6.266  -9.955  1.00 47.95
ATOM   4988  CB  ARG A 343     -16.469  -8.728  -9.192  1.00 34.28
ATOM   4991  CG  ARG A 343     -17.846  -9.224  -8.801  1.00 42.22
ATOM   4994  CD  ARG A 343     -18.603  -9.742 -10.011  1.00 33.71
ATOM   4997  NE  ARG A 343     -19.884 -10.330  -9.633  1.00 41.24
ATOM   4998  HE  ARG A 343     -20.713  -9.737  -9.671  1.00  0.00
ATOM   4999  CZ  ARG A 343     -20.037 -11.590  -9.243  1.00 43.43
ATOM   5000  NH1 ARG A 343     -18.985 -12.396  -9.178  1.00 36.27
ATOM   5001 1HH1 ARG A 343     -18.060 -12.046  -9.430  1.00  0.00
ATOM   5002 2HH1 ARG A 343     -19.103 -13.364  -8.878  1.00  0.00
ATOM   5003  NH2 ARG A 343     -21.238 -12.044  -8.916  1.00 40.94
ATOM   5004 1HH2 ARG A 343     -22.047 -11.424  -8.966  1.00  0.00
ATOM   5005 2HH2 ARG A 343     -21.356 -13.012  -8.616  1.00  0.00
ATOM   5006  N   ILE A 344     -16.477  -5.511  -9.121  1.00 41.61
ATOM   5007  HN  ILE A 344     -15.490  -5.712  -8.962  1.00  0.00
ATOM   5008  CA  ILE A 344     -17.027  -4.252  -8.635  1.00 41.92
ATOM   5010  C   ILE A 344     -17.527  -3.423  -9.811  1.00 47.98
ATOM   5011  O   ILE A 344     -18.591  -2.807  -9.744  1.00 55.46
ATOM   5012  CB  ILE A 344     -15.983  -3.471  -7.814  1.00 43.67
ATOM   5014  CG1 ILE A 344     -15.644  -4.227  -6.529  1.00 44.30
ATOM   5017  CG2 ILE A 344     -16.491  -2.077  -7.484  1.00 40.90
ATOM   5021  CD1 ILE A 344     -14.474  -3.646  -5.771  1.00 37.52
ATOM   5025  N   LYS A 345     -16.757  -3.424 -10.892  1.00 47.94
ATOM   5026  HN  LYS A 345     -15.892  -3.965 -10.884  1.00  0.00
ATOM   5027  CA  LYS A 345     -17.113  -2.674 -12.090  1.00 49.58
ATOM   5029  C   LYS A 345     -18.356  -3.251 -12.762  1.00 52.38
ATOM   5030  O   LYS A 345     -19.179  -2.514 -13.305  1.00 58.21
ATOM   5031  CB  LYS A 345     -15.943  -2.662 -13.075  1.00 52.64
ATOM   5034  CG  LYS A 345     -16.229  -1.935 -14.380  1.00 60.50
ATOM   5037  CD  LYS A 345     -15.060  -2.059 -15.344  1.00 65.72
ATOM   5040  CE  LYS A 345     -15.385  -1.433 -16.689  1.00 70.86
ATOM   5043  NZ  LYS A 345     -14.274  -1.617 -17.663  1.00 75.91
ATOM   5044  HZ1 LYS A 345     -14.492  -1.197 -18.566  1.00  0.00
ATOM   5045  HZ2 LYS A 345     -14.024  -2.601 -17.761  1.00  0.00
ATOM   5046  HZ3 LYS A 345     -13.391  -1.265 -17.292  1.00  0.00
ATOM   5047  N   ARG A 346     -18.494  -4.571 -12.710  1.00 50.73
ATOM   5048  HN  ARG A 346     -17.841  -5.120 -12.151  1.00  0.00
ATOM   5049  CA  ARG A 346     -19.559  -5.252 -13.435  1.00 46.73
ATOM   5051  C   ARG A 346     -20.900  -5.217 -12.699  1.00 52.33
ATOM   5052  O   ARG A 346     -21.927  -4.903 -13.298  1.00 55.83
ATOM   5053  CB  ARG A 346     -19.162  -6.703 -13.716  1.00 42.83
ATOM   5056  CG  ARG A 346     -20.040  -7.390 -14.748  1.00 41.42
ATOM   5059  CD  ARG A 346     -19.668  -8.853 -14.921  1.00 40.48
ATOM   5062  NE  ARG A 346     -19.943  -9.632 -13.718  1.00 58.58
ATOM   5063  HE  ARG A 346     -20.243  -9.130 -12.882  1.00  0.00
ATOM   5064  CZ  ARG A 346     -19.828 -10.954 -13.642  1.00 67.71
ATOM   5065  NH1 ARG A 346     -19.445 -11.649 -14.705  1.00 79.45
ATOM   5066 1HH1 ARG A 346     -19.237 -11.166 -15.579  1.00  0.00
ATOM   5067 2HH1 ARG A 346     -19.357 -12.664 -14.647  1.00  0.00
ATOM   5068  NH2 ARG A 346     -20.098 -11.582 -12.506  1.00 59.48
ATOM   5069 1HH2 ARG A 346     -20.392 -11.048 -11.689  1.00  0.00
ATOM   5070 2HH2 ARG A 346     -20.010 -12.597 -12.448  1.00  0.00
ATOM   5071  N   THR A 347     -20.896  -5.538 -11.408  1.00 47.06
ATOM   5072  HN  THR A 347     -20.009  -5.693 -10.929  1.00  0.00
ATOM   5073  CA  THR A 347     -22.152  -5.671 -10.669  1.00 45.80
ATOM   5075  C   THR A 347     -22.223  -4.843  -9.385  1.00 45.31
ATOM   5076  O   THR A 347     -23.181  -4.966  -8.622  1.00 50.01
ATOM   5077  CB  THR A 347     -22.424  -7.146 -10.300  1.00 42.86
ATOM   5079  CG2 THR A 347     -22.542  -8.003 -11.553  1.00 37.40
ATOM   5083  OG1 THR A 347     -21.354  -7.645  -9.488  1.00 43.12
ATOM   5084  HG1 THR A 347     -21.280  -7.110  -8.706  1.00  0.00
ATOM   5085  N   GLY A 348     -21.223  -4.000  -9.146  1.00 42.81
ATOM   5086  HN  GLY A 348     -20.462  -3.924  -9.820  1.00  0.00
ATOM   5087  CA  GLY A 348     -21.193  -3.185  -7.943  1.00 38.59
ATOM   5090  C   GLY A 348     -22.235  -2.082  -7.916  1.00 49.81
ATOM   5091  O   GLY A 348     -22.749  -1.681  -8.961  1.00 64.13
ATOM   5092  N   ASP A 349     -22.547  -1.586  -6.721  1.00 42.31
ATOM   5093  HN  ASP A 349     -22.076  -1.948  -5.892  1.00  0.00
ATOM   5094  CA  ASP A 349     -23.550  -0.534  -6.570  1.00 44.07
ATOM   5096  C   ASP A 349     -22.916   0.857  -6.544  1.00 46.63
ATOM   5097  O   ASP A 349     -23.619   1.866  -6.580  1.00 56.32
ATOM   5098  CB  ASP A 349     -24.382  -0.760  -5.302  1.00 46.67
ATOM   5101  CG  ASP A 349     -23.585  -0.545  -4.025  1.00 51.58
ATOM   5102  OD1 ASP A 349     -22.338  -0.570  -4.080  1.00 57.07
ATOM   5103  OD2 ASP A 349     -24.210  -0.363  -2.958  1.00 50.14
ATOM   5104  N   GLY A 350     -21.589   0.902  -6.471  1.00 46.13
ATOM   5105  HN  GLY A 350     -21.067   0.031  -6.377  1.00  0.00
ATOM   5106  CA  GLY A 350     -20.863   2.159  -6.521  1.00 45.09
ATOM   5109  C   GLY A 350     -20.451   2.738  -5.179  1.00 46.03
ATOM   5110  O   GLY A 350     -20.020   3.888  -5.102  1.00 55.95
ATOM   5111  N   SER A 351     -20.574   1.945  -4.120  1.00 43.16
ATOM   5112  HN  SER A 351     -20.912   0.991  -4.246  1.00  0.00
ATOM   5113  CA  SER A 351     -20.234   2.413  -2.780  1.00 43.11
ATOM   5115  C   SER A 351     -18.801   2.052  -2.398  1.00 53.58
ATOM   5116  O   SER A 351     -18.335   2.395  -1.312  1.00 61.74
ATOM   5117  CB  SER A 351     -21.205   1.833  -1.750  1.00 47.68
ATOM   5120  OG  SER A 351     -21.062   0.427  -1.649  1.00 49.69
ATOM   5121  HG  SER A 351     -21.665   0.067  -1.009  1.00  0.00
ATOM   5122  N   HIS A 352     -18.104   1.363  -3.296  1.00 44.66
ATOM   5123  HN  HIS A 352     -18.531   1.146  -4.197  1.00  0.00
ATOM   5124  CA  HIS A 352     -16.744   0.910  -3.025  1.00 49.43
ATOM   5126  C   HIS A 352     -15.735   2.051  -3.142  1.00 56.74
ATOM   5127  O   HIS A 352     -14.607   1.942  -2.663  1.00 64.27
ATOM   5128  CB  HIS A 352     -16.363  -0.231  -3.973  1.00 46.95
ATOM   5131  CG  HIS A 352     -15.010  -0.812  -3.706  1.00 54.04
ATOM   5132  CD2 HIS A 352     -14.596  -1.732  -2.802  1.00 51.64
ATOM   5134  ND1 HIS A 352     -13.887  -0.442  -4.416  1.00 60.29
ATOM   5135  HD1 HIS A 352     -13.867   0.242  -5.172  1.00  0.00
ATOM   5136  CE1 HIS A 352     -12.842  -1.112  -3.964  1.00 55.93
ATOM   5138  NE2 HIS A 352     -13.246  -1.902  -2.984  1.00 51.08
ATOM   5139  HE2 HIS A 352     -12.651  -2.535  -2.450  1.00  0.00
ATOM   5140  N   LYS A 353     -16.151   3.146  -3.772  1.00 60.81
ATOM   5141  HN  LYS A 353     -17.103   3.174  -4.138  1.00  0.00
ATOM   5142  CA  LYS A 353     -15.288   4.311  -3.956  1.00 69.57
ATOM   5144  C   LYS A 353     -14.826   4.914  -2.631  1.00 69.60
ATOM   5145  O   LYS A 353     -13.784   5.565  -2.567  1.00 79.63
ATOM   5146  CB  LYS A 353     -16.010   5.380  -4.781  1.00 77.71
ATOM   5149  CG  LYS A 353     -15.973   5.146  -6.282  1.00 82.95
ATOM   5152  CD  LYS A 353     -14.570   5.344  -6.833  1.00 85.30
ATOM   5155  CE  LYS A 353     -14.550   5.245  -8.349  1.00 86.45
ATOM   5158  NZ  LYS A 353     -13.194   5.515  -8.903  1.00 90.75
ATOM   5159  HZ1 LYS A 353     -13.181   5.449  -9.921  1.00  0.00
ATOM   5160  HZ2 LYS A 353     -12.493   4.906  -8.482  1.00  0.00
ATOM   5161  HZ3 LYS A 353     -12.835   6.415  -8.585  1.00  0.00
ATOM   5162  N   SER A 354     -15.604   4.694  -1.576  1.00 61.72
ATOM   5163  HN  SER A 354     -16.440   4.120  -1.686  1.00  0.00
ATOM   5164  CA  SER A 354     -15.293   5.252  -0.266  1.00 62.70
ATOM   5166  C   SER A 354     -14.398   4.325   0.554  1.00 62.62
ATOM   5167  O   SER A 354     -13.916   4.703   1.621  1.00 68.59
ATOM   5168  CB  SER A 354     -16.581   5.546   0.504  1.00 70.25
ATOM   5171  OG  SER A 354     -17.396   6.465  -0.202  1.00 81.35
ATOM   5172  HG  SER A 354     -18.196   6.648   0.276  1.00  0.00
ATOM   5173  N   SER A 355     -14.179   3.114   0.052  1.00 57.93
ATOM   5174  HN  SER A 355     -14.579   2.869  -0.854  1.00  0.00
ATOM   5175  CA  SER A 355     -13.378   2.127   0.769  1.00 50.76
ATOM   5177  C   SER A 355     -12.143   1.710  -0.024  1.00 52.81
ATOM   5178  O   SER A 355     -11.496   0.714   0.301  1.00 55.09
ATOM   5179  CB  SER A 355     -14.222   0.893   1.097  1.00 55.07
ATOM   5182  OG  SER A 355     -15.357   1.243   1.867  1.00 65.75
ATOM   5183  HG  SER A 355     -15.881   0.477   2.071  1.00  0.00
ATOM   5184  N   GLU A 356     -11.818   2.474  -1.062  1.00 58.43
ATOM   5185  HN  GLU A 356     -12.389   3.291  -1.278  1.00  0.00
ATOM   5186  CA  GLU A 356     -10.663   2.169  -1.898  1.00 61.78
ATOM   5188  C   GLU A 356      -9.353   2.455  -1.174  1.00 61.96
ATOM   5189  O   GLU A 356      -9.227   3.461  -0.475  1.00 62.61
ATOM   5190  CB  GLU A 356     -10.715   2.965  -3.205  1.00 66.33
ATOM   5193  CG  GLU A 356     -11.763   2.477  -4.188  1.00 76.09
ATOM   5196  CD  GLU A 356     -11.711   3.218  -5.509  1.00 87.28
ATOM   5197  OE1 GLU A 356     -11.041   4.271  -5.577  1.00 87.81
ATOM   5198  OE2 GLU A 356     -12.336   2.745  -6.482  1.00 92.79
ATOM   5199  N   ASN A 357      -8.388   1.556  -1.353  1.00 60.50
ATOM   5200  HN  ASN A 357      -8.597   0.720  -1.899  1.00  0.00
ATOM   5201  CA  ASN A 357      -7.043   1.712  -0.803  1.00 58.44
ATOM   5203  C   ASN A 357      -7.043   1.943   0.705  1.00 56.01
ATOM   5204  O   ASN A 357      -6.299   2.782   1.213  1.00 57.01
ATOM   5205  CB  ASN A 357      -6.312   2.859  -1.503  1.00 59.24
ATOM   5208  CG  ASN A 357      -5.970   2.537  -2.944  1.00 65.98
ATOM   5209  ND2 ASN A 357      -5.049   3.303  -3.518  1.00 68.35
ATOM   5210 1HD2 ASN A 357      -4.819   3.086  -4.488  1.00  0.00
ATOM   5211 2HD2 ASN A 357      -4.588   4.071  -3.029  1.00  0.00
ATOM   5212  OD1 ASN A 357      -6.526   1.610  -3.534  1.00 63.24
ATOM   5213  N   LEU A 358      -7.882   1.199   1.416  1.00 49.24
ATOM   5214  HN  LEU A 358      -8.530   0.575   0.935  1.00  0.00
ATOM   5215  CA  LEU A 358      -7.892   1.260   2.870  1.00 42.68
ATOM   5217  C   LEU A 358      -6.617   0.610   3.391  1.00 49.15
ATOM   5218  O   LEU A 358      -5.847   1.223   4.130  1.00 43.58
ATOM   5219  CB  LEU A 358      -9.131   0.567   3.436  1.00 40.70
ATOM   5222  CG  LEU A 358      -9.876   1.303   4.550  1.00 56.59
ATOM   5224  CD1 LEU A 358     -10.256   2.708   4.104  1.00 43.11
ATOM   5228  CD2 LEU A 358     -11.111   0.520   4.978  1.00 44.34
ATOM   5232  N   TYR A 359      -6.401  -0.638   2.987  1.00 51.59
ATOM   5233  HN  TYR A 359      -7.123  -1.112   2.445  1.00  0.00
ATOM   5234  CA  TYR A 359      -5.168  -1.353   3.292  1.00 49.59
ATOM   5236  C   TYR A 359      -4.618  -1.990   2.020  1.00 52.27
ATOM   5237  O   TYR A 359      -5.311  -2.064   1.006  1.00 55.45
ATOM   5238  CB  TYR A 359      -5.403  -2.426   4.359  1.00 38.87
ATOM   5241  CG  TYR A 359      -5.865  -1.896   5.699  1.00 38.80
ATOM   5242  CD1 TYR A 359      -7.213  -1.881   6.035  1.00 47.31
ATOM   5244  CD2 TYR A 359      -4.953  -1.422   6.634  1.00 43.22
ATOM   5246  CE1 TYR A 359      -7.640  -1.404   7.261  1.00 47.77
ATOM   5248  CE2 TYR A 359      -5.371  -0.942   7.863  1.00 47.35
ATOM   5250  CZ  TYR A 359      -6.716  -0.937   8.171  1.00 48.87
ATOM   5251  OH  TYR A 359      -7.138  -0.461   9.392  1.00 48.85
ATOM   5252  HH  TYR A 359      -6.501  -0.139  10.019  1.00  0.00
ATOM   5253  N   PHE A 360      -3.371  -2.445   2.073  1.00 54.83
ATOM   5254  HN  PHE A 360      -2.822  -2.302   2.921  1.00  0.00
ATOM   5255  CA  PHE A 360      -2.772  -3.145   0.942  1.00 59.32
ATOM   5257  C   PHE A 360      -3.320  -4.564   0.855  1.00 56.92
ATOM   5258  O   PHE A 360      -3.393  -5.150  -0.224  1.00 55.11
ATOM   5259  CB  PHE A 360      -1.245  -3.168   1.060  1.00 60.58
ATOM   5262  CG  PHE A 360      -0.572  -4.023   0.024  1.00 71.19
ATOM   5263  CD1 PHE A 360      -0.008  -5.241   0.370  1.00 75.36
ATOM   5265  CD2 PHE A 360      -0.514  -3.616  -1.299  1.00 76.02
ATOM   5267  CE1 PHE A 360       0.607  -6.032  -0.584  1.00 80.58
ATOM   5269  CE2 PHE A 360       0.100  -4.401  -2.257  1.00 75.92
ATOM   5271  CZ  PHE A 360       0.661  -5.611  -1.899  1.00 79.02
ATOM   5273  N   GLN A 361      -3.705  -5.109   2.005  1.00 55.25
ATOM   5274  HN  GLN A 361      -3.598  -4.572   2.866  1.00  0.00
ATOM   5275  CA  GLN A 361      -4.274  -6.448   2.075  1.00 52.33
ATOM   5277  C   GLN A 361      -5.542  -6.452   2.922  1.00 36.75
ATOM   5279  O   GLN A 361      -6.010  -7.506   3.348  1.00 39.68
ATOM   5280  CB  GLN A 361      -3.256  -7.438   2.644  1.00 62.49
ATOM   5283  CG  GLN A 361      -2.082  -7.722   1.723  1.00 74.77
ATOM   5286  CD  GLN A 361      -1.014  -8.569   2.384  1.00 82.17
ATOM   5287  NE2 GLN A 361      -0.045  -9.022   1.596  1.00 86.41
ATOM   5288 1HE2 GLN A 361      -0.008  -8.819   0.597  1.00  0.00
ATOM   5289 2HE2 GLN A 361       0.674  -9.592   2.041  1.00  0.00
ATOM   5290  OE1 GLN A 361      -1.059  -8.814   3.590  1.00 81.48
TER    5291      GLN A 361 
HETATM    1  C   UNK     1     -24.831 -17.745   8.646  1.00  0.00
HETATM    2  C   UNK     1     -23.682 -17.335   9.571  1.00  0.00
HETATM    3  C   UNK     1     -22.300 -17.458   8.925  1.00  0.00
HETATM    4  C   UNK     1     -21.319 -16.450   9.529  1.00  0.00
HETATM    5  C   UNK     1     -20.065 -17.147  10.060  1.00  0.00
HETATM    6  C   UNK     1     -20.153 -17.515  11.544  1.00  0.00
HETATM    7  C   UNK     1     -21.032 -16.607  12.411  1.00  0.00
HETATM    8  C   UNK     1     -20.642 -16.611  13.892  1.00  0.00
HETATM    9  C   UNK     1     -21.080 -15.347  14.637  1.00  0.00
HETATM   10  C   UNK     1     -20.393 -15.162  15.981  1.00  0.00
HETATM   11  C   UNK     1     -24.986 -19.250   8.397  1.00  0.00
HETATM   12  C   UNK     1     -26.221 -19.857   9.067  1.00  0.00
HETATM   13  C   UNK     1     -26.289 -19.488  10.550  1.00  0.00
HETATM   14  C   UNK     1     -26.607 -20.675  11.468  1.00  0.00
HETATM   15  C   UNK     1     -27.760 -20.432  12.442  1.00  0.00
HETATM   16  C   UNK     1     -27.606 -21.123  13.774  1.00  0.00
HETATM   17  O   UNK     1     -28.316 -20.898  14.746  1.00  0.00
HETATM   18  O   UNK     1     -26.573 -22.000  13.796  1.00  0.00
HETATM   19  H   UNK     1     -25.770 -21.612  14.204  1.00  0.00
