# Supplementary material for: Homology modeling and docking studies of a Δ9-fatty acid desaturase from a Cold-tolerant Pseudomonas sp. AMS8
Source: PeerJ. 2018 Mar 19;6:e4347. doi: 10.7717/peerj.4347 (PMC5863719; doi:10.7717/peerj.4347)
Supplement: Data S1 [file peerj-06-4347-s001.zip › blind/Raw data model_blinddock_palmitate.pdb]

REMARK   4 XXXX COMPLIES WITH FORMAT V. 2.0
ATOM      1  N   MET     1      26.840  39.790  51.690  1.00  0.00
ATOM      2  CA  MET     1      27.840  39.780  50.590  1.00  0.00
ATOM      4  C   MET     1      28.090  41.230  50.150  1.00  0.00
ATOM      5  O   MET     1      28.170  42.030  51.060  1.00  0.00
ATOM      6  CB  MET     1      27.420  38.820  49.470  1.00  0.00
ATOM      9  CG  MET     1      27.590  37.360  49.900  1.00  0.00
ATOM     12  SD  MET     1      27.050  36.240  48.570  1.00  0.00
ATOM     13  CE  MET     1      27.150  34.670  49.410  1.00  0.00
ATOM     17  HN3 MET     1      26.660  38.870  52.020  1.00  0.00
ATOM     18  HN2 MET     1      27.200  40.350  52.440  1.00  0.00
ATOM     19  HN1 MET     1      25.990  40.210  51.360  1.00  0.00
ATOM     20  N   TRP     2      27.780  41.640  48.910  1.00  0.00
ATOM     21  CA  TRP     2      28.070  43.010  48.430  1.00  0.00
ATOM     23  C   TRP     2      27.670  44.210  49.300  1.00  0.00
ATOM     24  O   TRP     2      28.510  45.050  49.610  1.00  0.00
ATOM     25  CB  TRP     2      27.470  43.220  47.040  1.00  0.00
ATOM     28  CG  TRP     2      28.420  42.740  45.950  1.00  0.00
ATOM     29  CD1 TRP     2      28.690  41.480  45.640  1.00  0.00
ATOM     30  CD2 TRP     2      28.990  43.540  44.970  1.00  0.00
ATOM     31  CE2 TRP     2      29.580  42.680  44.060  1.00  0.00
ATOM     32  CE3 TRP     2      28.990  44.900  44.720  1.00  0.00
ATOM     33  NE1 TRP     2      29.370  41.450  44.490  1.00  0.00
ATOM     34  CZ2 TRP     2      30.160  43.160  42.900  1.00  0.00
ATOM     35  CZ3 TRP     2      29.580  45.390  43.560  1.00  0.00
ATOM     36  CH2 TRP     2      30.160  44.520  42.650  1.00  0.00
ATOM     37  HN  TRP     2      27.460  41.030  48.190  1.00  0.00
ATOM     39  HE1 TRP     2      29.640  40.620  44.000  1.00  0.00
ATOM     44  N   TYR     3      26.470  44.140  49.880  1.00  0.00
ATOM     45  CA  TYR     3      25.950  45.200  50.770  1.00  0.00
ATOM     47  C   TYR     3      26.810  45.420  52.030  1.00  0.00
ATOM     48  O   TYR     3      27.280  46.530  52.270  1.00  0.00
ATOM     49  CB  TYR     3      24.470  44.950  51.110  1.00  0.00
ATOM     52  CG  TYR     3      24.190  44.030  52.300  1.00  0.00
ATOM     53  CD1 TYR     3      24.090  42.650  52.140  1.00  0.00
ATOM     54  CD2 TYR     3      24.130  44.580  53.570  1.00  0.00
ATOM     55  CE1 TYR     3      23.930  41.840  53.250  1.00  0.00
ATOM     56  CE2 TYR     3      23.980  43.780  54.690  1.00  0.00
ATOM     57  CZ  TYR     3      23.880  42.400  54.520  1.00  0.00
ATOM     58  OH  TYR     3      23.750  41.580  55.580  1.00  0.00
ATOM     59  HN  TYR     3      25.800  43.460  49.580  1.00  0.00
ATOM     64  HH  TYR     3      23.710  42.130  56.420  1.00  0.00
ATOM     65  N   THR     4      27.200  44.310  52.660  1.00  0.00
ATOM     66  CA  THR     4      28.080  44.310  53.860  1.00  0.00
ATOM     68  C   THR     4      29.510  44.740  53.470  1.00  0.00
ATOM     69  O   THR     4      29.960  45.710  54.050  1.00  0.00
ATOM     70  CB  THR     4      27.910  43.010  54.680  1.00  0.00
ATOM     72  CG2 THR     4      28.420  41.760  53.980  1.00  0.00
ATOM     76  OG1 THR     4      28.380  43.040  56.020  1.00  0.00
ATOM     77  HN  THR     4      26.980  43.400  52.290  1.00  0.00
ATOM     78  HG1 THR     4      29.370  43.120  56.130  1.00  0.00
ATOM     79  N   GLY     5      29.850  44.520  52.200  1.00  0.00
ATOM     80  CA  GLY     5      31.090  44.990  51.550  1.00  0.00
ATOM     83  C   GLY     5      31.330  46.490  51.650  1.00  0.00
ATOM     84  O   GLY     5      32.370  46.920  52.150  1.00  0.00
ATOM     85  HN  GLY     5      29.270  43.980  51.590  1.00  0.00
ATOM     86  N   PHE     6      30.320  47.260  51.260  1.00  0.00
ATOM     87  CA  PHE     6      30.370  48.720  51.470  1.00  0.00
ATOM     89  C   PHE     6      30.180  49.100  52.950  1.00  0.00
ATOM     90  O   PHE     6      30.920  49.930  53.470  1.00  0.00
ATOM     91  CB  PHE     6      29.390  49.510  50.610  1.00  0.00
ATOM     94  CG  PHE     6      29.890  50.960  50.540  1.00  0.00
ATOM     95  CD1 PHE     6      29.630  51.850  51.580  1.00  0.00
ATOM     96  CD2 PHE     6      30.860  51.270  49.600  1.00  0.00
ATOM     97  CE1 PHE     6      30.370  53.020  51.690  1.00  0.00
ATOM     98  CE2 PHE     6      31.580  52.450  49.700  1.00  0.00
ATOM     99  CZ  PHE     6      31.340  53.330  50.750  1.00  0.00
ATOM    100  HN  PHE     6      29.500  46.880  50.820  1.00  0.00
ATOM    106  N   LEU     7      29.210  48.480  53.630  1.00  0.00
ATOM    107  CA  LEU     7      28.880  48.830  55.030  1.00  0.00
ATOM    109  C   LEU     7      30.070  48.630  55.990  1.00  0.00
ATOM    110  O   LEU     7      30.280  49.420  56.920  1.00  0.00
ATOM    111  CB  LEU     7      27.660  48.010  55.480  1.00  0.00
ATOM    114  CG  LEU     7      27.020  48.560  56.770  1.00  0.00
ATOM    116  CD1 LEU     7      26.490  49.980  56.560  1.00  0.00
ATOM    120  CD2 LEU     7      25.920  47.630  57.260  1.00  0.00
ATOM    124  HN  LEU     7      28.790  47.640  53.280  1.00  0.00
ATOM    125  N   ASP     8      30.950  47.730  55.590  1.00  0.00
ATOM    126  CA  ASP     8      32.190  47.400  56.290  1.00  0.00
ATOM    128  C   ASP     8      33.360  48.350  55.930  1.00  0.00
ATOM    129  O   ASP     8      34.290  48.050  55.190  1.00  0.00
ATOM    130  CB  ASP     8      32.410  45.920  56.030  1.00  0.00
ATOM    133  CG  ASP     8      31.400  45.040  56.800  1.00  0.00
ATOM    134  OD1 ASP     8      30.980  45.450  57.900  1.00  0.00
ATOM    135  OD2 ASP     8      31.080  43.920  56.320  1.00  0.00
ATOM    136  HN  ASP     8      30.750  47.080  54.860  1.00  0.00
ATOM    137  N   LEU     9      33.210  49.530  56.510  1.00  0.00
ATOM    138  CA  LEU     9      34.200  50.630  56.490  1.00  0.00
ATOM    140  C   LEU     9      35.510  50.140  57.150  1.00  0.00
ATOM    141  O   LEU     9      35.520  49.190  57.930  1.00  0.00
ATOM    142  CB  LEU     9      33.590  51.810  57.260  1.00  0.00
ATOM    145  CG  LEU     9      34.430  53.100  57.380  1.00  0.00
ATOM    147  CD1 LEU     9      34.630  53.780  56.030  1.00  0.00
ATOM    151  CD2 LEU     9      33.860  54.040  58.430  1.00  0.00
ATOM    155  HN  LEU     9      32.360  49.710  57.010  1.00  0.00
ATOM    156  N   SER    10      36.620  50.810  56.840  1.00  0.00
ATOM    157  CA  SER    10      37.880  50.710  57.620  1.00  0.00
ATOM    159  C   SER    10      37.590  51.130  59.070  1.00  0.00
ATOM    160  O   SER    10      37.610  52.310  59.410  1.00  0.00
ATOM    161  CB  SER    10      38.980  51.650  57.110  1.00  0.00
ATOM    164  OG  SER    10      39.330  51.320  55.770  1.00  0.00
ATOM    165  HN  SER    10      36.660  51.410  56.040  1.00  0.00
ATOM    166  HG  SER    10      40.050  51.950  55.460  1.00  0.00
ATOM    167  N   ALA    11      37.120  50.150  59.830  1.00  0.00
ATOM    168  CA  ALA    11      36.820  50.330  61.270  1.00  0.00
ATOM    170  C   ALA    11      38.070  50.820  62.020  1.00  0.00
ATOM    171  O   ALA    11      38.060  51.870  62.650  1.00  0.00
ATOM    172  CB  ALA    11      36.340  48.980  61.820  1.00  0.00
ATOM    176  HN  ALA    11      36.700  49.350  59.400  1.00  0.00
ATOM    177  N   TRP    12      39.180  50.190  61.670  1.00  0.00
ATOM    178  CA  TRP    12      40.520  50.470  62.230  1.00  0.00
ATOM    180  C   TRP    12      41.560  50.380  61.110  1.00  0.00
ATOM    181  O   TRP    12      41.380  49.640  60.150  1.00  0.00
ATOM    182  CB  TRP    12      40.910  49.450  63.320  1.00  0.00
ATOM    185  CG  TRP    12      39.840  48.450  63.780  1.00  0.00
ATOM    186  CD1 TRP    12      39.860  47.140  63.560  1.00  0.00
ATOM    187  CD2 TRP    12      38.720  48.690  64.580  1.00  0.00
ATOM    188  CE2 TRP    12      38.120  47.460  64.800  1.00  0.00
ATOM    189  CE3 TRP    12      38.050  49.850  64.920  1.00  0.00
ATOM    190  NE1 TRP    12      38.860  46.540  64.190  1.00  0.00
ATOM    191  CZ2 TRP    12      36.840  47.410  65.340  1.00  0.00
ATOM    192  CZ3 TRP    12      36.750  49.810  65.390  1.00  0.00
ATOM    193  CH2 TRP    12      36.140  48.580  65.610  1.00  0.00
ATOM    194  HN  TRP    12      39.150  49.450  61.000  1.00  0.00
ATOM    196  HE1 TRP    12      38.730  45.550  64.280  1.00  0.00
ATOM    201  N   GLN    13      42.730  50.950  61.360  1.00  0.00
ATOM    202  CA  GLN    13      43.880  50.790  60.440  1.00  0.00
ATOM    204  C   GLN    13      44.290  49.300  60.340  1.00  0.00
ATOM    205  O   GLN    13      44.340  48.740  59.250  1.00  0.00
ATOM    206  CB  GLN    13      45.060  51.650  60.900  1.00  0.00
ATOM    209  CG  GLN    13      45.970  52.090  59.740  1.00  0.00
ATOM    212  CD  GLN    13      46.680  50.940  59.020  1.00  0.00
ATOM    213  NE2 GLN    13      46.330  50.690  57.780  1.00  0.00
ATOM    214  OE1 GLN    13      47.470  50.220  59.590  1.00  0.00
ATOM    215  HN  GLN    13      42.870  51.560  62.140  1.00  0.00
ATOM    216 1HE2 GLN    13      45.640  51.240  57.300  1.00  0.00
ATOM    217 2HE2 GLN    13      46.740  49.870  57.370  1.00  0.00
ATOM    218  N   LEU    14      44.140  48.630  61.470  1.00  0.00
ATOM    219  CA  LEU    14      44.370  47.180  61.640  1.00  0.00
ATOM    221  C   LEU    14      43.430  46.310  60.770  1.00  0.00
ATOM    222  O   LEU    14      43.930  45.460  60.040  1.00  0.00
ATOM    223  CB  LEU    14      44.260  46.820  63.130  1.00  0.00
ATOM    226  CG  LEU    14      45.250  47.480  64.100  1.00  0.00
ATOM    228  CD1 LEU    14      44.880  48.920  64.460  1.00  0.00
ATOM    232  CD2 LEU    14      45.310  46.650  65.380  1.00  0.00
ATOM    236  HN  LEU    14      43.920  49.110  62.320  1.00  0.00
ATOM    237  N   VAL    15      42.160  46.710  60.620  1.00  0.00
ATOM    238  CA  VAL    15      41.230  46.020  59.670  1.00  0.00
ATOM    240  C   VAL    15      41.600  46.240  58.180  1.00  0.00
ATOM    241  O   VAL    15      41.550  45.310  57.380  1.00  0.00
ATOM    242  CB  VAL    15      39.740  46.300  59.950  1.00  0.00
ATOM    244  CG1 VAL    15      39.230  47.610  59.360  1.00  0.00
ATOM    248  CG2 VAL    15      38.860  45.150  59.460  1.00  0.00
ATOM    252  HN  VAL    15      41.790  47.510  61.080  1.00  0.00
ATOM    253  N   ALA    16      42.110  47.430  57.860  1.00  0.00
ATOM    254  CA  ALA    16      42.630  47.730  56.500  1.00  0.00
ATOM    256  C   ALA    16      43.890  46.900  56.170  1.00  0.00
ATOM    257  O   ALA    16      43.940  46.270  55.110  1.00  0.00
ATOM    258  CB  ALA    16      42.920  49.230  56.390  1.00  0.00
ATOM    262  HN  ALA    16      42.160  48.180  58.520  1.00  0.00
ATOM    263  N   VAL    17      44.770  46.740  57.160  1.00  0.00
ATOM    264  CA  VAL    17      45.960  45.850  57.070  1.00  0.00
ATOM    266  C   VAL    17      45.530  44.390  56.790  1.00  0.00
ATOM    267  O   VAL    17      45.890  43.840  55.750  1.00  0.00
ATOM    268  CB  VAL    17      46.830  45.870  58.340  1.00  0.00
ATOM    270  CG1 VAL    17      48.090  45.010  58.200  1.00  0.00
ATOM    274  CG2 VAL    17      47.230  47.280  58.740  1.00  0.00
ATOM    278  HN  VAL    17      44.670  47.230  58.020  1.00  0.00
ATOM    279  N   THR    18      44.560  43.930  57.590  1.00  0.00
ATOM    280  CA  THR    18      43.920  42.590  57.460  1.00  0.00
ATOM    282  C   THR    18      43.490  42.310  56.020  1.00  0.00
ATOM    283  O   THR    18      43.930  41.330  55.420  1.00  0.00
ATOM    284  CB  THR    18      42.680  42.490  58.360  1.00  0.00
ATOM    286  CG2 THR    18      41.790  41.270  58.110  1.00  0.00
ATOM    290  OG1 THR    18      43.070  42.590  59.730  1.00  0.00
ATOM    291  HN  THR    18      44.290  44.420  58.420  1.00  0.00
ATOM    292  HG1 THR    18      42.440  42.070  60.300  1.00  0.00
ATOM    293  N   LEU    19      42.760  43.280  55.450  1.00  0.00
ATOM    294  CA  LEU    19      42.290  43.170  54.060  1.00  0.00
ATOM    296  C   LEU    19      43.450  43.040  53.070  1.00  0.00
ATOM    297  O   LEU    19      43.520  42.050  52.350  1.00  0.00
ATOM    298  CB  LEU    19      41.400  44.330  53.630  1.00  0.00
ATOM    301  CG  LEU    19      40.730  44.120  52.250  1.00  0.00
ATOM    303  CD1 LEU    19      41.550  44.550  51.030  1.00  0.00
ATOM    307  CD2 LEU    19      40.280  42.670  52.100  1.00  0.00
ATOM    311  HN  LEU    19      42.450  44.080  55.960  1.00  0.00
ATOM    312  N   LEU    20      44.380  43.980  53.150  1.00  0.00
ATOM    313  CA  LEU    20      45.500  44.020  52.180  1.00  0.00
ATOM    315  C   LEU    20      46.260  42.680  52.160  1.00  0.00
ATOM    316  O   LEU    20      46.310  42.040  51.110  1.00  0.00
ATOM    317  CB  LEU    20      46.410  45.220  52.490  1.00  0.00
ATOM    320  CG  LEU    20      47.420  45.590  51.380  1.00  0.00
ATOM    322  CD1 LEU    20      48.630  44.640  51.350  1.00  0.00
ATOM    326  CD2 LEU    20      46.750  45.660  50.010  1.00  0.00
ATOM    330  HN  LEU    20      44.360  44.700  53.840  1.00  0.00
ATOM    331  N   MET    21      46.490  42.130  53.350  1.00  0.00
ATOM    332  CA  MET    21      47.190  40.830  53.480  1.00  0.00
ATOM    334  C   MET    21      46.380  39.680  52.860  1.00  0.00
ATOM    335  O   MET    21      46.940  38.840  52.150  1.00  0.00
ATOM    336  CB  MET    21      47.420  40.420  54.920  1.00  0.00
ATOM    339  CG  MET    21      47.930  41.480  55.890  1.00  0.00
ATOM    342  SD  MET    21      47.700  40.980  57.640  1.00  0.00
ATOM    343  CE  MET    21      46.610  39.570  57.480  1.00  0.00
ATOM    347  HN  MET    21      46.170  42.560  54.200  1.00  0.00
ATOM    348  N   THR    22      45.070  39.640  53.110  1.00  0.00
ATOM    349  CA  THR    22      44.220  38.570  52.530  1.00  0.00
ATOM    351  C   THR    22      44.030  38.710  51.010  1.00  0.00
ATOM    352  O   THR    22      44.180  37.710  50.310  1.00  0.00
ATOM    353  CB  THR    22      42.890  38.400  53.260  1.00  0.00
ATOM    355  CG2 THR    22      41.930  39.550  52.990  1.00  0.00
ATOM    359  OG1 THR    22      42.290  37.150  52.910  1.00  0.00
ATOM    360  HN  THR    22      44.600  40.360  53.620  1.00  0.00
ATOM    361  HG1 THR    22      41.430  37.070  53.410  1.00  0.00
ATOM    362  N   HIS    23      43.970  39.940  50.500  1.00  0.00
ATOM    363  CA  HIS    23      43.980  40.140  49.050  1.00  0.00
ATOM    365  C   HIS    23      45.340  39.740  48.440  1.00  0.00
ATOM    366  O   HIS    23      45.380  38.730  47.740  1.00  0.00
ATOM    367  CB  HIS    23      43.490  41.540  48.640  1.00  0.00
ATOM    370  CG  HIS    23      42.990  41.520  47.190  1.00  0.00
ATOM    371  CD2 HIS    23      41.790  41.920  46.770  1.00  0.00
ATOM    372  ND1 HIS    23      43.670  41.130  46.120  1.00  0.00
ATOM    373  HD1 HIS    23      44.617  40.752  46.126  1.00  0.00
ATOM    374  CE1 HIS    23      42.920  41.310  45.040  1.00  0.00
ATOM    375  NE2 HIS    23      41.760  41.800  45.450  1.00  0.00
ATOM    376  HN  HIS    23      43.840  40.760  51.060  1.00  0.00
ATOM    379  HE2 HIS    23      40.970  41.990  44.860  1.00  0.00
ATOM    380  N   VAL    24      46.440  40.100  49.110  1.00  0.00
ATOM    381  CA  VAL    24      47.790  39.640  48.690  1.00  0.00
ATOM    383  C   VAL    24      48.000  38.100  48.760  1.00  0.00
ATOM    384  O   VAL    24      48.690  37.490  47.950  1.00  0.00
ATOM    385  CB  VAL    24      48.910  40.460  49.350  1.00  0.00
ATOM    387  CG1 VAL    24      49.530  39.820  50.600  1.00  0.00
ATOM    391  CG2 VAL    24      49.990  40.780  48.310  1.00  0.00
ATOM    395  HN  VAL    24      46.400  40.780  49.840  1.00  0.00
ATOM    396  N   THR    25      47.320  37.440  49.690  1.00  0.00
ATOM    397  CA  THR    25      47.340  35.950  49.780  1.00  0.00
ATOM    399  C   THR    25      46.600  35.290  48.610  1.00  0.00
ATOM    400  O   THR    25      47.180  34.450  47.900  1.00  0.00
ATOM    401  CB  THR    25      46.860  35.500  51.180  1.00  0.00
ATOM    403  CG2 THR    25      45.390  35.080  51.290  1.00  0.00
ATOM    407  OG1 THR    25      47.640  34.410  51.650  1.00  0.00
ATOM    408  HN  THR    25      46.850  37.930  50.420  1.00  0.00
ATOM    409  HG1 THR    25      47.100  34.030  52.400  1.00  0.00
ATOM    410  N   ILE    26      45.460  35.870  48.240  1.00  0.00
ATOM    411  CA  ILE    26      44.620  35.390  47.120  1.00  0.00
ATOM    413  C   ILE    26      45.320  35.570  45.770  1.00  0.00
ATOM    414  O   ILE    26      45.240  34.710  44.890  1.00  0.00
ATOM    415  CB  ILE    26      43.180  35.960  47.140  1.00  0.00
ATOM    417  CG1 ILE    26      42.910  37.430  46.790  1.00  0.00
ATOM    420  CG2 ILE    26      42.550  35.700  48.510  1.00  0.00
ATOM    424  CD  ILE    26      43.100  37.830  45.330  1.00  0.00
ATOM    428  HN  ILE    26      45.130  36.710  48.680  1.00  0.00
ATOM    429  N   ILE    27      46.110  36.630  45.680  1.00  0.00
ATOM    430  CA  ILE    27      46.920  36.940  44.490  1.00  0.00
ATOM    432  C   ILE    27      48.070  35.970  44.210  1.00  0.00
ATOM    433  O   ILE    27      48.250  35.440  43.120  1.00  0.00
ATOM    434  CB  ILE    27      47.420  38.380  44.560  1.00  0.00
ATOM    436  CG1 ILE    27      48.720  38.740  45.300  1.00  0.00
ATOM    439  CG2 ILE    27      46.300  39.320  45.010  1.00  0.00
ATOM    443  CD  ILE    27      50.050  38.460  44.600  1.00  0.00
ATOM    447  HN  ILE    27      45.970  37.400  46.300  1.00  0.00
ATOM    448  N   GLY    28      48.770  35.670  45.310  1.00  0.00
ATOM    449  CA  GLY    28      50.000  34.850  45.290  1.00  0.00
ATOM    452  C   GLY    28      49.670  33.470  44.720  1.00  0.00
ATOM    453  O   GLY    28      50.310  32.960  43.800  1.00  0.00
ATOM    454  HN  GLY    28      48.560  36.130  46.170  1.00  0.00
ATOM    455  N   VAL    29      48.500  33.010  45.150  1.00  0.00
ATOM    456  CA  VAL    29      47.970  31.790  44.570  1.00  0.00
ATOM    458  C   VAL    29      47.500  31.920  43.120  1.00  0.00
ATOM    459  O   VAL    29      47.890  31.060  42.330  1.00  0.00
ATOM    460  CB  VAL    29      46.880  31.190  45.430  1.00  0.00
ATOM    462  CG1 VAL    29      45.510  31.860  45.370  1.00  0.00
ATOM    466  CG2 VAL    29      46.840  29.710  45.080  1.00  0.00
ATOM    470  HN  VAL    29      47.920  33.510  45.790  1.00  0.00
ATOM    471  N   THR    30      46.750  32.980  42.810  1.00  0.00
ATOM    472  CA  THR    30      46.140  33.130  41.480  1.00  0.00
ATOM    473  C   THR    30      47.150  33.080  40.340  1.00  0.00
ATOM    474  O   THR    30      47.100  32.060  39.630  1.00  0.00
ATOM    475  CB  THR    30      45.070  34.220  41.350  1.00  0.00
ATOM    477  CG2 THR    30      43.800  33.880  42.140  1.00  0.00
ATOM    481  OG1 THR    30      45.590  35.500  41.710  1.00  0.00
ATOM    482  HN  THR    30      46.560  33.740  43.430  1.00  0.00
ATOM    483  HG1 THR    30      45.670  36.010  40.850  1.00  0.00
ATOM    484  N   VAL    31      48.330  33.630  40.650  1.00  0.00
ATOM    485  CA  VAL    31      49.500  33.510  39.750  1.00  0.00
ATOM    487  C   VAL    31      49.950  32.050  39.540  1.00  0.00
ATOM    488  O   VAL    31      49.950  31.560  38.410  1.00  0.00
ATOM    489  CB  VAL    31      50.720  34.330  40.180  1.00  0.00
ATOM    491  CG1 VAL    31      51.710  34.330  39.010  1.00  0.00
ATOM    495  CG2 VAL    31      50.380  35.760  40.590  1.00  0.00
ATOM    499  HN  VAL    31      48.420  34.250  41.420  1.00  0.00
ATOM    500  N   TYR    32      50.200  31.310  40.630  1.00  0.00
ATOM    501  CA  TYR    32      50.570  29.880  40.480  1.00  0.00
ATOM    503  C   TYR    32      49.520  29.120  39.660  1.00  0.00
ATOM    504  O   TYR    32      49.880  28.330  38.780  1.00  0.00
ATOM    505  CB  TYR    32      50.750  29.130  41.800  1.00  0.00
ATOM    508  CG  TYR    32      50.730  27.600  41.580  1.00  0.00
ATOM    509  CD1 TYR    32      51.750  26.970  40.910  1.00  0.00
ATOM    510  CD2 TYR    32      49.560  26.890  41.750  1.00  0.00
ATOM    511  CE1 TYR    32      51.620  25.690  40.380  1.00  0.00
ATOM    512  CE2 TYR    32      49.420  25.620  41.220  1.00  0.00
ATOM    513  CZ  TYR    32      50.430  25.010  40.510  1.00  0.00
ATOM    514  OH  TYR    32      50.220  23.750  40.050  1.00  0.00
ATOM    515  HN  TYR    32      49.990  31.640  41.550  1.00  0.00
ATOM    520  HH  TYR    32      49.240  23.620  40.230  1.00  0.00
ATOM    521  N   LEU    33      48.310  29.150  40.220  1.00  0.00
ATOM    522  CA  LEU    33      47.270  28.210  39.790  1.00  0.00
ATOM    524  C   LEU    33      46.950  28.260  38.320  1.00  0.00
ATOM    525  O   LEU    33      47.310  27.320  37.600  1.00  0.00
ATOM    526  CB  LEU    33      46.010  28.260  40.650  1.00  0.00
ATOM    529  CG  LEU    33      45.280  29.570  40.710  1.00  0.00
ATOM    531  CD1 LEU    33      44.020  29.610  39.850  1.00  0.00
ATOM    535  CD2 LEU    33      45.050  29.840  42.180  1.00  0.00
ATOM    539  HN  LEU    33      48.070  29.840  40.900  1.00  0.00
ATOM    540  N   HIS    34      46.910  29.510  37.920  1.00  0.00
ATOM    541  CA  HIS    34      46.590  29.890  36.560  1.00  0.00
ATOM    543  C   HIS    34      47.710  29.480  35.600  1.00  0.00
ATOM    544  O   HIS    34      47.490  28.540  34.830  1.00  0.00
ATOM    545  CB  HIS    34      46.460  31.380  36.730  1.00  0.00
ATOM    548  CG  HIS    34      45.820  31.920  35.500  1.00  0.00
ATOM    549  CD2 HIS    34      44.660  32.560  35.530  1.00  0.00
ATOM    550  ND1 HIS    34      46.540  32.310  34.470  1.00  0.00
ATOM    551  HD1 HIS    34      47.416  31.904  34.141  1.00  0.00
ATOM    552  CE1 HIS    34      45.890  33.340  33.950  1.00  0.00
ATOM    553  NE2 HIS    34      44.720  33.470  34.570  1.00  0.00
ATOM    554  HN  HIS    34      47.050  30.280  38.540  1.00  0.00
ATOM    557  HE2 HIS    34      44.130  34.270  34.500  1.00  0.00
ATOM    558  N   ARG    35      48.950  29.860  35.960  1.00  0.00
ATOM    559  CA  ARG    35      50.140  29.570  35.120  1.00  0.00
ATOM    561  C   ARG    35      50.330  28.080  34.830  1.00  0.00
ATOM    562  O   ARG    35      50.180  27.630  33.690  1.00  0.00
ATOM    563  CB  ARG    35      51.450  30.210  35.620  1.00  0.00
ATOM    566  CG  ARG    35      52.090  29.810  36.970  1.00  0.00
ATOM    569  CD  ARG    35      53.030  28.600  37.000  1.00  0.00
ATOM    572  NE  ARG    35      53.630  28.410  38.330  1.00  0.00
ATOM    573  CZ  ARG    35      54.210  27.290  38.830  1.00  0.00
ATOM    574  NH1 ARG    35      54.130  26.100  38.230  1.00  0.00
ATOM    575  NH2 ARG    35      54.820  27.340  40.020  1.00  0.00
ATOM    576  HN  ARG    35      49.080  30.510  36.700  1.00  0.00
ATOM    577  HE  ARG    35      53.500  29.200  38.930  1.00  0.00
ATOM    578 1HH1 ARG    35      53.620  25.990  37.380  1.00  0.00
ATOM    579 2HH1 ARG    35      54.510  25.290  38.670  1.00  0.00
ATOM    580 1HH2 ARG    35      54.870  28.200  40.520  1.00  0.00
ATOM    581 2HH2 ARG    35      55.170  26.510  40.450  1.00  0.00
ATOM    582  N   TYR    36      50.410  27.300  35.900  1.00  0.00
ATOM    583  CA  TYR    36      50.790  25.890  35.740  1.00  0.00
ATOM    585  C   TYR    36      49.640  25.020  35.270  1.00  0.00
ATOM    586  O   TYR    36      49.830  23.990  34.640  1.00  0.00
ATOM    587  CB  TYR    36      51.340  25.270  37.040  1.00  0.00
ATOM    590  CG  TYR    36      51.790  23.830  36.790  1.00  0.00
ATOM    591  CD1 TYR    36      52.740  23.600  35.810  1.00  0.00
ATOM    592  CD2 TYR    36      50.920  22.800  37.150  1.00  0.00
ATOM    593  CE1 TYR    36      52.830  22.370  35.190  1.00  0.00
ATOM    594  CE2 TYR    36      51.020  21.560  36.530  1.00  0.00
ATOM    595  CZ  TYR    36      51.990  21.330  35.570  1.00  0.00
ATOM    596  OH  TYR    36      52.440  20.060  35.440  1.00  0.00
ATOM    597  HN  TYR    36      50.130  27.640  36.800  1.00  0.00
ATOM    602  HH  TYR    36      51.700  19.400  35.320  1.00  0.00
ATOM    603  N   SER    37      48.590  25.220  36.030  1.00  0.00
ATOM    604  CA  SER    37      47.490  24.270  35.990  1.00  0.00
ATOM    606  C   SER    37      46.740  24.340  34.670  1.00  0.00
ATOM    607  O   SER    37      46.930  23.430  33.880  1.00  0.00
ATOM    608  CB  SER    37      46.690  24.510  37.260  1.00  0.00
ATOM    611  OG  SER    37      47.370  24.030  38.420  1.00  0.00
ATOM    612  HN  SER    37      48.430  26.040  36.580  1.00  0.00
ATOM    613  HG  SER    37      46.850  24.420  39.170  1.00  0.00
ATOM    614  N   ALA    38      46.120  25.480  34.360  1.00  0.00
ATOM    615  CA  ALA    38      45.280  25.630  33.150  1.00  0.00
ATOM    617  C   ALA    38      46.090  25.760  31.860  1.00  0.00
ATOM    618  O   ALA    38      46.140  24.840  31.060  1.00  0.00
ATOM    619  CB  ALA    38      44.370  26.830  33.340  1.00  0.00
ATOM    623  HN  ALA    38      46.250  26.330  34.880  1.00  0.00
ATOM    624  N   HIS    39      46.960  26.760  31.900  1.00  0.00
ATOM    625  CA  HIS    39      47.810  27.110  30.750  1.00  0.00
ATOM    627  C   HIS    39      48.930  26.100  30.510  1.00  0.00
ATOM    628  O   HIS    39      49.320  25.800  29.390  1.00  0.00
ATOM    629  CB  HIS    39      48.390  28.520  30.960  1.00  0.00
ATOM    632  CG  HIS    39      47.280  29.540  31.200  1.00  0.00
ATOM    633  CD2 HIS    39      46.270  29.800  30.360  1.00  0.00
ATOM    634  ND1 HIS    39      46.930  29.990  32.400  1.00  0.00
ATOM    635  CE1 HIS    39      45.700  30.460  32.300  1.00  0.00
ATOM    636  NE2 HIS    39      45.280  30.360  31.050  1.00  0.00
ATOM    637  HE2 HIS    39      44.374  30.655  30.686  1.00  0.00
ATOM    638  HN  HIS    39      47.030  27.370  32.690  1.00  0.00
ATOM    639  HD1 HIS    39      47.480  30.050  33.230  1.00  0.00
ATOM    642  N   ARG    40      49.510  25.660  31.630  1.00  0.00
ATOM    643  CA  ARG    40      50.730  24.820  31.660  1.00  0.00
ATOM    645  C   ARG    40      51.870  25.480  30.870  1.00  0.00
ATOM    646  O   ARG    40      52.660  24.870  30.160  1.00  0.00
ATOM    647  CB  ARG    40      50.400  23.380  31.270  1.00  0.00
ATOM    650  CG  ARG    40      51.560  22.460  31.640  1.00  0.00
ATOM    653  CD  ARG    40      51.140  21.000  31.560  1.00  0.00
ATOM    656  NE  ARG    40      50.250  20.720  32.700  1.00  0.00
ATOM    657  CZ  ARG    40      49.800  19.500  33.010  1.00  0.00
ATOM    658  NH1 ARG    40      50.040  18.460  32.200  1.00  0.00
ATOM    659  NH2 ARG    40      49.100  19.300  34.130  1.00  0.00
ATOM    660  HN  ARG    40      49.130  25.910  32.520  1.00  0.00
ATOM    661  HE  ARG    40      49.850  21.530  33.130  1.00  0.00
ATOM    662 1HH1 ARG    40      50.570  18.600  31.370  1.00  0.00
ATOM    663 2HH1 ARG    40      49.510  17.620  32.300  1.00  0.00
ATOM    664 1HH2 ARG    40      48.870  20.080  34.710  1.00  0.00
ATOM    665 2HH2 ARG    40      48.550  18.470  34.190  1.00  0.00
ATOM    666  N   SER    41      51.950  26.790  31.100  1.00  0.00
ATOM    667  CA  SER    41      52.950  27.660  30.450  1.00  0.00
ATOM    669  C   SER    41      54.400  27.380  30.910  1.00  0.00
ATOM    670  O   SER    41      55.380  27.700  30.240  1.00  0.00
ATOM    671  CB  SER    41      52.600  29.100  30.750  1.00  0.00
ATOM    674  OG  SER    41      53.500  29.920  30.020  1.00  0.00
ATOM    675  HN  SER    41      51.240  27.250  31.640  1.00  0.00
ATOM    676  HG  SER    41      53.360  30.860  30.310  1.00  0.00
ATOM    677  N   LEU    42      54.460  26.840  32.120  1.00  0.00
ATOM    678  CA  LEU    42      55.660  26.400  32.840  1.00  0.00
ATOM    680  C   LEU    42      55.560  24.880  33.010  1.00  0.00
ATOM    681  O   LEU    42      54.480  24.370  33.310  1.00  0.00
ATOM    682  CB  LEU    42      55.650  26.930  34.280  1.00  0.00
ATOM    685  CG  LEU    42      56.010  28.390  34.550  1.00  0.00
ATOM    687  CD1 LEU    42      57.440  28.690  34.110  1.00  0.00
ATOM    691  CD2 LEU    42      54.980  29.370  33.980  1.00  0.00
ATOM    695  HN  LEU    42      53.600  26.540  32.550  1.00  0.00
ATOM    696  N   GLU    43      56.730  24.300  33.210  1.00  0.00
ATOM    697  CA  GLU    43      56.840  22.940  33.750  1.00  0.00
ATOM    699  C   GLU    43      57.430  23.060  35.160  1.00  0.00
ATOM    700  O   GLU    43      58.370  23.810  35.390  1.00  0.00
ATOM    701  CB  GLU    43      57.760  22.130  32.840  1.00  0.00
ATOM    704  CG  GLU    43      57.970  20.700  33.340  1.00  0.00
ATOM    707  CD  GLU    43      58.950  19.920  32.460  1.00  0.00
ATOM    708  OE1 GLU    43      59.790  20.570  31.790  1.00  0.00
ATOM    709  OE2 GLU    43      58.860  18.680  32.510  1.00  0.00
ATOM    710  HN  GLU    43      57.600  24.730  32.960  1.00  0.00
ATOM    711  N   LEU    44      56.690  22.500  36.120  1.00  0.00
ATOM    712  CA  LEU    44      57.120  22.490  37.520  1.00  0.00
ATOM    714  C   LEU    44      57.470  21.050  37.960  1.00  0.00
ATOM    715  O   LEU    44      56.800  20.100  37.570  1.00  0.00
ATOM    716  CB  LEU    44      56.060  23.160  38.420  1.00  0.00
ATOM    719  CG  LEU    44      55.010  22.270  39.110  1.00  0.00
ATOM    721  CD1 LEU    44      54.110  23.120  40.010  1.00  0.00
ATOM    725  CD2 LEU    44      54.180  21.480  38.120  1.00  0.00
ATOM    729  HN  LEU    44      55.950  21.870  35.880  1.00  0.00
ATOM    730  N   ASN    45      58.460  20.940  38.830  1.00  0.00
ATOM    731  CA  ASN    45      58.800  19.620  39.410  1.00  0.00
ATOM    733  C   ASN    45      57.910  19.230  40.590  1.00  0.00
ATOM    734  O   ASN    45      57.290  20.070  41.250  1.00  0.00
ATOM    735  CB  ASN    45      60.270  19.570  39.810  1.00  0.00
ATOM    738  CG  ASN    45      61.200  19.700  38.600  1.00  0.00
ATOM    739  ND2 ASN    45      62.450  20.010  38.820  1.00  0.00
ATOM    740  OD1 ASN    45      60.810  19.620  37.440  1.00  0.00
ATOM    741  HN  ASN    45      59.170  21.640  38.910  1.00  0.00
ATOM    742 1HD2 ASN    45      62.830  20.140  39.740  1.00  0.00
ATOM    743 2HD2 ASN    45      62.990  20.180  38.000  1.00  0.00
ATOM    744  N   ALA    46      57.850  17.920  40.840  1.00  0.00
ATOM    745  CA  ALA    46      57.410  17.410  42.150  1.00  0.00
ATOM    747  C   ALA    46      58.420  17.880  43.200  1.00  0.00
ATOM    748  O   ALA    46      59.620  17.840  42.970  1.00  0.00
ATOM    749  CB  ALA    46      57.270  15.880  42.130  1.00  0.00
ATOM    753  HN  ALA    46      58.230  17.250  40.200  1.00  0.00
ATOM    754  N   GLY    47      57.910  18.640  44.160  1.00  0.00
ATOM    755  CA  GLY    47      58.770  19.510  45.000  1.00  0.00
ATOM    758  C   GLY    47      58.170  20.920  45.040  1.00  0.00
ATOM    759  O   GLY    47      57.370  21.220  45.920  1.00  0.00
ATOM    760  HN  GLY    47      56.950  18.550  44.440  1.00  0.00
ATOM    761  N   LEU    48      58.160  21.520  43.850  1.00  0.00
ATOM    762  CA  LEU    48      57.270  22.660  43.570  1.00  0.00
ATOM    764  C   LEU    48      55.790  22.190  43.520  1.00  0.00
ATOM    765  O   LEU    48      54.860  22.920  43.840  1.00  0.00
ATOM    766  CB  LEU    48      57.720  23.390  42.300  1.00  0.00
ATOM    769  CG  LEU    48      57.020  24.740  42.070  1.00  0.00
ATOM    771  CD1 LEU    48      57.170  25.680  43.270  1.00  0.00
ATOM    775  CD2 LEU    48      57.570  25.410  40.820  1.00  0.00
ATOM    779  HN  LEU    48      58.730  21.190  43.100  1.00  0.00
ATOM    780  N   LYS    49      55.590  20.910  43.180  1.00  0.00
ATOM    781  CA  LYS    49      54.290  20.230  43.350  1.00  0.00
ATOM    783  C   LYS    49      53.830  19.990  44.810  1.00  0.00
ATOM    784  O   LYS    49      52.640  19.830  45.030  1.00  0.00
ATOM    785  CB  LYS    49      54.230  18.940  42.520  1.00  0.00
ATOM    788  CG  LYS    49      52.880  18.480  41.940  1.00  0.00
ATOM    791  CD  LYS    49      52.550  19.080  40.560  1.00  0.00
ATOM    794  CE  LYS    49      51.710  20.340  40.740  1.00  0.00
ATOM    797  NZ  LYS    49      51.410  21.170  39.570  1.00  0.00
ATOM    798  HN  LYS    49      56.250  20.460  42.580  1.00  0.00
ATOM    799  HZ1 LYS    49      51.040  22.050  39.870  1.00  0.00
ATOM    800  HZ2 LYS    49      52.230  21.340  39.030  1.00  0.00
ATOM    801  HZ3 LYS    49      50.720  20.710  39.010  1.00  0.00
ATOM    802  N   HIS    50      54.730  20.080  45.790  1.00  0.00
ATOM    803  CA  HIS    50      54.350  20.140  47.220  1.00  0.00
ATOM    805  C   HIS    50      53.830  21.530  47.600  1.00  0.00
ATOM    806  O   HIS    50      52.700  21.660  48.070  1.00  0.00
ATOM    807  CB  HIS    50      55.510  19.810  48.160  1.00  0.00
ATOM    810  CG  HIS    50      55.910  18.350  48.040  1.00  0.00
ATOM    811  CD2 HIS    50      57.060  17.880  47.580  1.00  0.00
ATOM    812  ND1 HIS    50      55.220  17.330  48.540  1.00  0.00
ATOM    813  HD1 HIS    50      54.293  17.379  48.962  1.00  0.00
ATOM    814  CE1 HIS    50      55.960  16.230  48.390  1.00  0.00
ATOM    815  NE2 HIS    50      57.080  16.570  47.770  1.00  0.00
ATOM    816  HN  HIS    50      55.720  20.180  45.630  1.00  0.00
ATOM    819  HE2 HIS    50      57.810  15.940  47.480  1.00  0.00
ATOM    820  N   PHE    51      54.510  22.540  47.060  1.00  0.00
ATOM    821  CA  PHE    51      54.030  23.940  47.090  1.00  0.00
ATOM    823  C   PHE    51      52.680  24.040  46.360  1.00  0.00
ATOM    824  O   PHE    51      51.810  24.800  46.760  1.00  0.00
ATOM    825  CB  PHE    51      55.030  24.880  46.410  1.00  0.00
ATOM    828  CG  PHE    51      55.100  26.220  47.130  1.00  0.00
ATOM    829  CD1 PHE    51      54.140  27.200  46.920  1.00  0.00
ATOM    830  CD2 PHE    51      56.170  26.480  47.960  1.00  0.00
ATOM    831  CE1 PHE    51      54.280  28.460  47.500  1.00  0.00
ATOM    832  CE2 PHE    51      56.290  27.720  48.580  1.00  0.00
ATOM    833  CZ  PHE    51      55.350  28.720  48.340  1.00  0.00
ATOM    834  HN  PHE    51      55.420  22.410  46.650  1.00  0.00
ATOM    840  N   PHE    52      52.440  23.120  45.420  1.00  0.00
ATOM    841  CA  PHE    52      51.110  22.930  44.820  1.00  0.00
ATOM    843  C   PHE    52      49.940  22.580  45.740  1.00  0.00
ATOM    844  O   PHE    52      48.840  23.060  45.510  1.00  0.00
ATOM    845  CB  PHE    52      51.190  22.040  43.590  1.00  0.00
ATOM    848  CG  PHE    52      49.840  21.650  43.020  1.00  0.00
ATOM    849  CD1 PHE    52      49.080  22.680  42.510  1.00  0.00
ATOM    850  CD2 PHE    52      49.250  20.450  43.380  1.00  0.00
ATOM    851  CE1 PHE    52      47.730  22.510  42.350  1.00  0.00
ATOM    852  CE2 PHE    52      47.870  20.320  43.300  1.00  0.00
ATOM    853  CZ  PHE    52      47.110  21.360  42.820  1.00  0.00
ATOM    854  HN  PHE    52      53.200  22.630  45.000  1.00  0.00
ATOM    860  N   ARG    53      50.200  21.810  46.780  1.00  0.00
ATOM    861  CA  ARG    53      49.170  21.610  47.810  1.00  0.00
ATOM    863  C   ARG    53      48.900  22.900  48.590  1.00  0.00
ATOM    864  O   ARG    53      47.740  23.250  48.780  1.00  0.00
ATOM    865  CB  ARG    53      49.520  20.480  48.760  1.00  0.00
ATOM    868  CG  ARG    53      48.210  19.820  49.170  1.00  0.00
ATOM    871  CD  ARG    53      48.380  18.970  50.430  1.00  0.00
ATOM    874  NE  ARG    53      48.260  19.810  51.630  1.00  0.00
ATOM    875  CZ  ARG    53      47.100  20.110  52.250  1.00  0.00
ATOM    876  NH1 ARG    53      45.920  19.700  51.770  1.00  0.00
ATOM    877  NH2 ARG    53      47.120  20.820  53.390  1.00  0.00
ATOM    878  HN  ARG    53      51.090  21.380  46.940  1.00  0.00
ATOM    879  HE  ARG    53      49.120  20.170  51.990  1.00  0.00
ATOM    880 1HH1 ARG    53      45.890  19.170  50.920  1.00  0.00
ATOM    881 2HH1 ARG    53      45.070  19.900  52.240  1.00  0.00
ATOM    882 1HH2 ARG    53      47.980  21.140  53.790  1.00  0.00
ATOM    883 2HH2 ARG    53      46.260  21.010  53.870  1.00  0.00
ATOM    884  N   PHE    54      49.950  23.690  48.850  1.00  0.00
ATOM    885  CA  PHE    54      49.820  25.050  49.420  1.00  0.00
ATOM    887  C   PHE    54      48.980  25.930  48.480  1.00  0.00
ATOM    888  O   PHE    54      47.850  26.280  48.800  1.00  0.00
ATOM    889  CB  PHE    54      51.220  25.640  49.630  1.00  0.00
ATOM    892  CG  PHE    54      51.220  27.110  50.040  1.00  0.00
ATOM    893  CD1 PHE    54      51.090  27.420  51.380  1.00  0.00
ATOM    894  CD2 PHE    54      51.290  28.130  49.090  1.00  0.00
ATOM    895  CE1 PHE    54      51.060  28.750  51.780  1.00  0.00
ATOM    896  CE2 PHE    54      51.230  29.460  49.490  1.00  0.00
ATOM    897  CZ  PHE    54      51.110  29.770  50.840  1.00  0.00
ATOM    898  HN  PHE    54      50.870  23.450  48.560  1.00  0.00
ATOM    904  N   TRP    55      49.370  25.870  47.210  1.00  0.00
ATOM    905  CA  TRP    55      48.640  26.510  46.110  1.00  0.00
ATOM    907  C   TRP    55      47.160  26.110  46.030  1.00  0.00
ATOM    908  O   TRP    55      46.300  26.990  45.990  1.00  0.00
ATOM    909  CB  TRP    55      49.350  26.170  44.810  1.00  0.00
ATOM    912  CG  TRP    55      50.800  26.650  44.630  1.00  0.00
ATOM    913  CD1 TRP    55      51.740  26.010  43.930  1.00  0.00
ATOM    914  CD2 TRP    55      51.320  27.910  44.900  1.00  0.00
ATOM    915  CE2 TRP    55      52.590  27.950  44.340  1.00  0.00
ATOM    916  CE3 TRP    55      50.780  29.060  45.470  1.00  0.00
ATOM    917  NE1 TRP    55      52.830  26.760  43.800  1.00  0.00
ATOM    918  CZ2 TRP    55      53.320  29.130  44.340  1.00  0.00
ATOM    919  CZ3 TRP    55      51.520  30.230  45.490  1.00  0.00
ATOM    920  CH2 TRP    55      52.790  30.270  44.920  1.00  0.00
ATOM    921  HN  TRP    55      50.260  25.510  46.950  1.00  0.00
ATOM    923  HE1 TRP    55      53.710  26.450  43.440  1.00  0.00
ATOM    928  N   LEU    56      46.860  24.840  46.290  1.00  0.00
ATOM    929  CA  LEU    56      45.470  24.340  46.360  1.00  0.00
ATOM    931  C   LEU    56      44.600  25.140  47.340  1.00  0.00
ATOM    932  O   LEU    56      43.760  25.900  46.890  1.00  0.00
ATOM    933  CB  LEU    56      45.420  22.820  46.620  1.00  0.00
ATOM    936  CG  LEU    56      44.040  22.170  46.420  1.00  0.00
ATOM    938  CD1 LEU    56      43.130  22.300  47.650  1.00  0.00
ATOM    942  CD2 LEU    56      43.370  22.770  45.190  1.00  0.00
ATOM    946  HN  LEU    56      47.580  24.140  46.340  1.00  0.00
ATOM    947  N   LEU    57      45.120  25.210  48.560  1.00  0.00
ATOM    948  CA  LEU    57      44.430  25.820  49.710  1.00  0.00
ATOM    950  C   LEU    57      44.260  27.340  49.590  1.00  0.00
ATOM    951  O   LEU    57      43.220  27.880  49.940  1.00  0.00
ATOM    952  CB  LEU    57      45.170  25.480  51.010  1.00  0.00
ATOM    955  CG  LEU    57      44.850  24.090  51.580  1.00  0.00
ATOM    957  CD1 LEU    57      45.370  22.940  50.710  1.00  0.00
ATOM    961  CD2 LEU    57      45.430  23.990  52.980  1.00  0.00
ATOM    965  HN  LEU    57      46.080  24.970  48.710  1.00  0.00
ATOM    966  N   TRP    58      45.230  27.990  48.970  1.00  0.00
ATOM    967  CA  TRP    58      45.150  29.440  48.730  1.00  0.00
ATOM    969  C   TRP    58      44.210  29.820  47.570  1.00  0.00
ATOM    970  O   TRP    58      43.570  30.870  47.630  1.00  0.00
ATOM    971  CB  TRP    58      46.580  29.950  48.590  1.00  0.00
ATOM    974  CG  TRP    58      47.240  30.410  49.870  1.00  0.00
ATOM    975  CD1 TRP    58      47.550  31.670  50.170  1.00  0.00
ATOM    976  CD2 TRP    58      47.550  29.640  50.970  1.00  0.00
ATOM    977  CE2 TRP    58      47.990  30.500  51.960  1.00  0.00
ATOM    978  CE3 TRP    58      47.470  28.280  51.200  1.00  0.00
ATOM    979  NE1 TRP    58      48.010  31.720  51.420  1.00  0.00
ATOM    980  CZ2 TRP    58      48.300  29.970  53.210  1.00  0.00
ATOM    981  CZ3 TRP    58      47.790  27.750  52.430  1.00  0.00
ATOM    982  CH2 TRP    58      48.200  28.600  53.440  1.00  0.00
ATOM    983  HN  TRP    58      46.100  27.580  48.730  1.00  0.00
ATOM    985  HE1 TRP    58      48.320  32.570  51.840  1.00  0.00
ATOM    990  N   LEU    59      44.040  28.960  46.560  1.00  0.00
ATOM    991  CA  LEU    59      42.980  29.200  45.530  1.00  0.00
ATOM    993  C   LEU    59      41.610  29.200  46.170  1.00  0.00
ATOM    994  O   LEU    59      40.770  30.040  45.870  1.00  0.00
ATOM    995  CB  LEU    59      42.930  28.190  44.380  1.00  0.00
ATOM    998  CG  LEU    59      41.900  28.440  43.240  1.00  0.00
ATOM   1000  CD1 LEU    59      40.480  27.930  43.510  1.00  0.00
ATOM   1004  CD2 LEU    59      41.830  29.920  42.870  1.00  0.00
ATOM   1008  HN  LEU    59      44.650  28.190  46.420  1.00  0.00
ATOM   1009  N   THR    60      41.450  28.240  47.070  1.00  0.00
ATOM   1010  CA  THR    60      40.210  28.060  47.840  1.00  0.00
ATOM   1012  C   THR    60      39.830  29.400  48.500  1.00  0.00
ATOM   1013  O   THR    60      38.850  29.960  48.030  1.00  0.00
ATOM   1014  CB  THR    60      40.440  26.930  48.850  1.00  0.00
ATOM   1016  CG2 THR    60      39.150  26.250  49.240  1.00  0.00
ATOM   1020  OG1 THR    60      41.230  25.880  48.290  1.00  0.00
ATOM   1021  HN  THR    60      42.140  27.530  47.250  1.00  0.00
ATOM   1022  HG1 THR    60      41.230  25.150  48.970  1.00  0.00
ATOM   1023  N   THR    61      40.830  30.110  49.050  1.00  0.00
ATOM   1024  CA  THR    61      40.670  31.480  49.600  1.00  0.00
ATOM   1026  C   THR    61      40.260  32.510  48.530  1.00  0.00
ATOM   1027  O   THR    61      39.390  33.340  48.760  1.00  0.00
ATOM   1028  CB  THR    61      41.990  32.020  50.190  1.00  0.00
ATOM   1030  CG2 THR    61      41.800  33.280  51.020  1.00  0.00
ATOM   1034  OG1 THR    61      42.620  31.010  50.980  1.00  0.00
ATOM   1035  HN  THR    61      41.740  29.730  49.190  1.00  0.00
ATOM   1036  HG1 THR    61      43.250  31.460  51.620  1.00  0.00
ATOM   1037  N   ALA    62      40.910  32.440  47.370  1.00  0.00
ATOM   1038  CA  ALA    62      40.670  33.380  46.260  1.00  0.00
ATOM   1040  C   ALA    62      39.270  33.390  45.650  1.00  0.00
ATOM   1041  O   ALA    62      38.890  34.390  45.070  1.00  0.00
ATOM   1042  CB  ALA    62      41.720  33.120  45.180  1.00  0.00
ATOM   1046  HN  ALA    62      41.600  31.740  47.200  1.00  0.00
ATOM   1047  N   ALA    63      38.650  32.220  45.540  1.00  0.00
ATOM   1048  CA  ALA    63      37.330  32.060  44.870  1.00  0.00
ATOM   1050  C   ALA    63      37.100  32.430  43.390  1.00  0.00
ATOM   1051  O   ALA    63      35.940  32.640  42.980  1.00  0.00
ATOM   1052  CB  ALA    63      36.220  32.710  45.680  1.00  0.00
ATOM   1056  HN  ALA    63      39.010  31.420  46.020  1.00  0.00
ATOM   1057  N   PRO    64      38.070  32.320  42.470  1.00  0.00
ATOM   1058  CA  PRO    64      37.700  31.920  41.110  1.00  0.00
ATOM   1060  C   PRO    64      37.320  30.440  41.220  1.00  0.00
ATOM   1061  O   PRO    64      37.500  29.820  42.260  1.00  0.00
ATOM   1062  CB  PRO    64      38.900  32.230  40.210  1.00  0.00
ATOM   1065  CG  PRO    64      40.080  32.180  41.170  1.00  0.00
ATOM   1068  CD  PRO    64      39.520  32.590  42.530  1.00  0.00
ATOM   1071  N   ARG    65      36.560  29.960  40.250  1.00  0.00
ATOM   1072  CA  ARG    65      35.990  28.600  40.430  1.00  0.00
ATOM   1074  C   ARG    65      37.070  27.520  40.460  1.00  0.00
ATOM   1075  O   ARG    65      38.260  27.830  40.360  1.00  0.00
ATOM   1076  CB  ARG    65      34.860  28.240  39.460  1.00  0.00
ATOM   1079  CG  ARG    65      33.460  28.550  39.980  1.00  0.00
ATOM   1082  CD  ARG    65      33.240  30.050  40.130  1.00  0.00
ATOM   1085  NE  ARG    65      32.550  30.300  41.410  1.00  0.00
ATOM   1086  CZ  ARG    65      33.120  30.300  42.630  1.00  0.00
ATOM   1087  NH1 ARG    65      34.430  30.110  42.830  1.00  0.00
ATOM   1088  NH2 ARG    65      32.350  30.330  43.710  1.00  0.00
ATOM   1089  HN  ARG    65      36.750  30.240  39.310  1.00  0.00
ATOM   1090  HE  ARG    65      31.560  30.410  41.330  1.00  0.00
ATOM   1091 1HH1 ARG    65      35.050  29.940  42.050  1.00  0.00
ATOM   1092 2HH1 ARG    65      34.830  30.120  43.750  1.00  0.00
ATOM   1093 1HH2 ARG    65      31.350  30.350  43.610  1.00  0.00
ATOM   1094 2HH2 ARG    65      32.760  30.290  44.620  1.00  0.00
ATOM   1095  N   GLU    66      36.620  26.280  40.590  1.00  0.00
ATOM   1096  CA  GLU    66      37.480  25.080  40.590  1.00  0.00
ATOM   1098  C   GLU    66      38.490  25.250  39.470  1.00  0.00
ATOM   1099  O   GLU    66      38.150  25.400  38.300  1.00  0.00
ATOM   1100  CB  GLU    66      36.700  23.820  40.250  1.00  0.00
ATOM   1103  CG  GLU    66      35.260  23.700  40.760  1.00  0.00
ATOM   1106  CD  GLU    66      34.310  24.610  40.000  1.00  0.00
ATOM   1107  OE1 GLU    66      34.410  24.670  38.750  1.00  0.00
ATOM   1108  OE2 GLU    66      33.770  25.480  40.700  1.00  0.00
ATOM   1109  HN  GLU    66      35.640  26.080  40.660  1.00  0.00
ATOM   1110  N   TRP    67      39.740  25.140  39.880  1.00  0.00
ATOM   1111  CA  TRP    67      40.900  25.620  39.110  1.00  0.00
ATOM   1113  C   TRP    67      40.830  25.220  37.620  1.00  0.00
ATOM   1114  O   TRP    67      40.590  26.050  36.760  1.00  0.00
ATOM   1115  CB  TRP    67      42.100  24.900  39.660  1.00  0.00
ATOM   1117  CG  TRP    67      42.480  24.960  41.120  1.00  0.00
ATOM   1118  CD1 TRP    67      41.790  25.080  42.260  1.00  0.00
ATOM   1119  CD2 TRP    67      43.810  25.010  41.410  1.00  0.00
ATOM   1120  CE2 TRP    67      43.890  25.240  42.760  1.00  0.00
ATOM   1121  CE3 TRP    67      44.910  24.980  40.580  1.00  0.00
ATOM   1122  NE1 TRP    67      42.660  25.230  43.260  1.00  0.00
ATOM   1123  CZ2 TRP    67      45.130  25.520  43.300  1.00  0.00
ATOM   1124  CZ3 TRP    67      46.140  25.180  41.150  1.00  0.00
ATOM   1125  CH2 TRP    67      46.250  25.440  42.510  1.00  0.00
ATOM   1126  HN  TRP    67      39.960  24.810  40.800  1.00  0.00
ATOM   1128  HE1 TRP    67      42.420  25.510  44.190  1.00  0.00
ATOM   1133  N   THR    68      40.800  23.890  37.440  1.00  0.00
ATOM   1134  CA  THR    68      40.750  23.230  36.120  1.00  0.00
ATOM   1136  C   THR    68      39.480  23.480  35.370  1.00  0.00
ATOM   1137  O   THR    68      39.510  24.270  34.440  1.00  0.00
ATOM   1138  CB  THR    68      41.010  21.710  36.070  1.00  0.00
ATOM   1140  CG2 THR    68      40.100  20.780  36.880  1.00  0.00
ATOM   1144  OG1 THR    68      41.210  21.350  34.710  1.00  0.00
ATOM   1145  HN  THR    68      40.840  23.290  38.240  1.00  0.00
ATOM   1146  HG1 THR    68      41.760  20.520  34.630  1.00  0.00
ATOM   1147  N   ALA    69      38.450  23.310  36.190  1.00  0.00
ATOM   1148  CA  ALA    69      37.080  23.350  35.720  1.00  0.00
ATOM   1150  C   ALA    69      36.820  24.720  35.120  1.00  0.00
ATOM   1151  O   ALA    69      36.900  24.840  33.900  1.00  0.00
ATOM   1152  CB  ALA    69      36.130  22.930  36.830  1.00  0.00
ATOM   1156  HN  ALA    69      38.560  23.250  37.180  1.00  0.00
ATOM   1157  N   ASN    70      36.920  25.750  35.950  1.00  0.00
ATOM   1158  CA  ASN    70      36.610  27.100  35.480  1.00  0.00
ATOM   1160  C   ASN    70      37.570  27.640  34.430  1.00  0.00
ATOM   1161  O   ASN    70      37.120  27.950  33.340  1.00  0.00
ATOM   1162  CB  ASN    70      36.550  28.170  36.560  1.00  0.00
ATOM   1165  CG  ASN    70      35.740  29.370  36.050  1.00  0.00
ATOM   1166  ND2 ASN    70      35.270  30.180  36.950  1.00  0.00
ATOM   1167  OD1 ASN    70      35.110  29.360  35.000  1.00  0.00
ATOM   1168  HN  ASN    70      37.340  25.660  36.860  1.00  0.00
ATOM   1169 1HD2 ASN    70      35.370  29.970  37.920  1.00  0.00
ATOM   1170 2HD2 ASN    70      34.660  30.870  36.560  1.00  0.00
ATOM   1171  N   HIS    71      38.860  27.600  34.690  1.00  0.00
ATOM   1172  CA  HIS    71      39.750  28.480  33.930  1.00  0.00
ATOM   1174  C   HIS    71      39.880  28.230  32.410  1.00  0.00
ATOM   1175  O   HIS    71      39.830  29.190  31.640  1.00  0.00
ATOM   1176  CB  HIS    71      41.050  28.650  34.730  1.00  0.00
ATOM   1179  CG  HIS    71      41.710  29.930  34.260  1.00  0.00
ATOM   1180  CD2 HIS    71      42.660  29.990  33.350  1.00  0.00
ATOM   1181  ND1 HIS    71      41.290  31.170  34.530  1.00  0.00
ATOM   1182  HD1 HIS    71      40.564  31.430  35.198  1.00  0.00
ATOM   1183  CE1 HIS    71      41.990  32.000  33.770  1.00  0.00
ATOM   1184  NE2 HIS    71      42.860  31.270  33.080  1.00  0.00
ATOM   1185  HN  HIS    71      39.280  26.980  35.350  1.00  0.00
ATOM   1188  HE2 HIS    71      43.640  31.590  32.540  1.00  0.00
ATOM   1189  N   PRO    72      40.000  26.970  31.960  1.00  0.00
ATOM   1190  CA  PRO    72      39.730  26.600  30.550  1.00  0.00
ATOM   1192  C   PRO    72      38.300  26.830  30.040  1.00  0.00
ATOM   1193  O   PRO    72      38.190  27.280  28.910  1.00  0.00
ATOM   1194  CB  PRO    72      40.160  25.140  30.430  1.00  0.00
ATOM   1197  CG  PRO    72      41.380  25.120  31.330  1.00  0.00
ATOM   1200  CD  PRO    72      40.950  25.990  32.510  1.00  0.00
ATOM   1203  N   LYS    73      37.240  26.650  30.860  1.00  0.00
ATOM   1204  CA  LYS    73      35.850  27.040  30.470  1.00  0.00
ATOM   1206  C   LYS    73      35.820  28.550  30.170  1.00  0.00
ATOM   1207  O   LYS    73      35.630  28.910  29.010  1.00  0.00
ATOM   1208  CB  LYS    73      34.800  26.860  31.580  1.00  0.00
ATOM   1211  CG  LYS    73      34.560  25.460  32.170  1.00  0.00
ATOM   1214  CD  LYS    73      33.820  25.580  33.510  1.00  0.00
ATOM   1217  CE  LYS    73      33.650  24.330  34.400  1.00  0.00
ATOM   1220  NZ  LYS    73      33.260  24.460  35.830  1.00  0.00
ATOM   1221  HN  LYS    73      37.350  26.350  31.810  1.00  0.00
ATOM   1222  HZ1 LYS    73      33.390  23.580  36.290  1.00  0.00
ATOM   1223  HZ2 LYS    73      33.830  25.120  36.330  1.00  0.00
ATOM   1224  HZ3 LYS    73      32.300  24.720  35.920  1.00  0.00
ATOM   1225  N   HIS    74      36.420  29.290  31.120  1.00  0.00
ATOM   1226  CA  HIS    74      36.610  30.750  31.140  1.00  0.00
ATOM   1228  C   HIS    74      37.310  31.240  29.860  1.00  0.00
ATOM   1229  O   HIS    74      36.640  31.720  28.960  1.00  0.00
ATOM   1230  CB  HIS    74      37.320  31.120  32.470  1.00  0.00
ATOM   1233  CG  HIS    74      37.580  32.600  32.810  1.00  0.00
ATOM   1234  CD2 HIS    74      38.130  33.460  31.970  1.00  0.00
ATOM   1235  ND1 HIS    74      37.010  33.320  33.780  1.00  0.00
ATOM   1236  HD1 HIS    74      36.602  32.955  34.641  1.00  0.00
ATOM   1237  CE1 HIS    74      37.070  34.600  33.420  1.00  0.00
ATOM   1238  NE2 HIS    74      37.780  34.690  32.310  1.00  0.00
ATOM   1239  HN  HIS    74      36.720  28.840  31.960  1.00  0.00
ATOM   1242  HE2 HIS    74      37.670  35.430  31.640  1.00  0.00
ATOM   1243  N   HIS    75      38.510  30.740  29.590  1.00  0.00
ATOM   1244  CA  HIS    75      39.240  31.080  28.340  1.00  0.00
ATOM   1246  C   HIS    75      38.560  30.670  27.020  1.00  0.00
ATOM   1247  O   HIS    75      38.440  31.450  26.080  1.00  0.00
ATOM   1248  CB  HIS    75      40.650  30.510  28.300  1.00  0.00
ATOM   1251  CG  HIS    75      41.600  31.490  28.940  1.00  0.00
ATOM   1252  CD2 HIS    75      41.990  31.470  30.200  1.00  0.00
ATOM   1253  ND1 HIS    75      42.120  32.570  28.360  1.00  0.00
ATOM   1254  HD1 HIS    75      42.011  32.834  27.381  1.00  0.00
ATOM   1255  CE1 HIS    75      42.800  33.240  29.270  1.00  0.00
ATOM   1256  NE2 HIS    75      42.720  32.560  30.400  1.00  0.00
ATOM   1257  HN  HIS    75      38.980  30.120  30.230  1.00  0.00
ATOM   1260  HE2 HIS    75      43.170  32.830  31.260  1.00  0.00
ATOM   1261  N   ALA    76      38.150  29.400  26.960  1.00  0.00
ATOM   1262  CA  ALA    76      37.590  28.820  25.720  1.00  0.00
ATOM   1264  C   ALA    76      36.290  29.520  25.300  1.00  0.00
ATOM   1265  O   ALA    76      35.990  29.620  24.110  1.00  0.00
ATOM   1266  CB  ALA    76      37.290  27.330  25.910  1.00  0.00
ATOM   1270  HN  ALA    76      38.100  28.830  27.780  1.00  0.00
ATOM   1271  N   LYS    77      35.460  29.790  26.310  1.00  0.00
ATOM   1272  CA  LYS    77      34.190  30.470  26.100  1.00  0.00
ATOM   1274  C   LYS    77      34.020  31.640  27.060  1.00  0.00
ATOM   1275  O   LYS    77      33.200  31.620  27.980  1.00  0.00
ATOM   1276  CB  LYS    77      33.100  29.430  26.270  1.00  0.00
ATOM   1279  CG  LYS    77      32.400  29.210  24.940  1.00  0.00
ATOM   1282  CD  LYS    77      33.010  27.990  24.290  1.00  0.00
ATOM   1285  CE  LYS    77      32.110  27.550  23.150  1.00  0.00
ATOM   1288  NZ  LYS    77      32.750  26.370  22.600  1.00  0.00
ATOM   1289  HN  LYS    77      35.660  29.580  27.270  1.00  0.00
ATOM   1290  HZ1 LYS    77      32.210  26.020  21.830  1.00  0.00
ATOM   1291  HZ2 LYS    77      33.670  26.620  22.310  1.00  0.00
ATOM   1292  HZ3 LYS    77      32.800  25.680  23.330  1.00  0.00
ATOM   1293  N   CYS    78      34.790  32.670  26.730  1.00  0.00
ATOM   1294  CA  CYS    78      34.710  33.970  27.420  1.00  0.00
ATOM   1296  C   CYS    78      33.350  34.610  27.200  1.00  0.00
ATOM   1297  O   CYS    78      32.660  34.300  26.230  1.00  0.00
ATOM   1298  CB  CYS    78      35.810  34.940  26.970  1.00  0.00
ATOM   1301  SG  CYS    78      37.460  34.330  27.460  1.00  0.00
ATOM   1302  HN  CYS    78      35.490  32.610  26.020  1.00  0.00
ATOM   1303  HG  CYS    78      38.170  35.390  27.060  1.00  0.00
ATOM   1304  N   GLU    79      32.890  35.240  28.270  1.00  0.00
ATOM   1305  CA  GLU    79      31.680  36.090  28.260  1.00  0.00
ATOM   1307  C   GLU    79      30.400  35.460  27.650  1.00  0.00
ATOM   1308  O   GLU    79      29.590  36.080  26.970  1.00  0.00
ATOM   1309  CB  GLU    79      31.990  37.490  27.710  1.00  0.00
ATOM   1312  CG  GLU    79      32.420  37.560  26.240  1.00  0.00
ATOM   1315  CD  GLU    79      32.800  38.990  25.880  1.00  0.00
ATOM   1316  OE1 GLU    79      33.850  39.420  26.390  1.00  0.00
ATOM   1317  OE2 GLU    79      31.970  39.640  25.200  1.00  0.00
ATOM   1318  HN  GLU    79      33.350  35.110  29.150  1.00  0.00
ATOM   1319  N   THR    80      30.180  34.210  28.020  1.00  0.00
ATOM   1320  CA  THR    80      29.000  33.430  27.580  1.00  0.00
ATOM   1322  C   THR    80      28.470  32.610  28.770  1.00  0.00
ATOM   1323  O   THR    80      29.160  32.430  29.760  1.00  0.00
ATOM   1324  CB  THR    80      29.370  32.540  26.380  1.00  0.00
ATOM   1326  CG2 THR    80      30.440  31.550  26.780  1.00  0.00
ATOM   1330  OG1 THR    80      28.260  31.780  25.880  1.00  0.00
ATOM   1331  HN  THR    80      30.840  33.720  28.590  1.00  0.00
ATOM   1332  HG1 THR    80      28.640  31.110  25.240  1.00  0.00
ATOM   1333  N   VAL    81      27.440  31.840  28.470  1.00  0.00
ATOM   1334  CA  VAL    81      26.720  30.930  29.390  1.00  0.00
ATOM   1336  C   VAL    81      27.670  29.850  29.960  1.00  0.00
ATOM   1337  O   VAL    81      27.640  29.520  31.140  1.00  0.00
ATOM   1338  CB  VAL    81      25.550  30.360  28.560  1.00  0.00
ATOM   1340  CG1 VAL    81      24.620  29.510  29.410  1.00  0.00
ATOM   1344  CG2 VAL    81      24.700  31.450  27.910  1.00  0.00
ATOM   1348  HN  VAL    81      27.180  31.770  27.500  1.00  0.00
ATOM   1349  N   ASP    82      28.640  29.460  29.130  1.00  0.00
ATOM   1350  CA  ASP    82      29.760  28.540  29.440  1.00  0.00
ATOM   1352  C   ASP    82      30.800  29.030  30.470  1.00  0.00
ATOM   1353  O   ASP    82      31.490  28.240  31.130  1.00  0.00
ATOM   1354  CB  ASP    82      30.450  28.220  28.110  1.00  0.00
ATOM   1357  CG  ASP    82      29.650  27.460  27.020  1.00  0.00
ATOM   1358  OD1 ASP    82      28.740  26.700  27.370  1.00  0.00
ATOM   1359  OD2 ASP    82      30.110  27.450  25.850  1.00  0.00
ATOM   1360  HN  ASP    82      28.600  29.700  28.160  1.00  0.00
ATOM   1361  N   GLU    83      30.960  30.350  30.560  1.00  0.00
ATOM   1362  CA  GLU    83      31.830  31.020  31.540  1.00  0.00
ATOM   1364  C   GLU    83      31.150  31.000  32.920  1.00  0.00
ATOM   1365  O   GLU    83      30.160  31.670  33.150  1.00  0.00
ATOM   1366  CB  GLU    83      32.010  32.480  31.100  1.00  0.00
ATOM   1369  CG  GLU    83      32.970  33.290  31.990  1.00  0.00
ATOM   1372  CD  GLU    83      34.220  33.710  31.240  1.00  0.00
ATOM   1373  OE1 GLU    83      34.610  32.930  30.370  1.00  0.00
ATOM   1374  OE2 GLU    83      34.770  34.790  31.560  1.00  0.00
ATOM   1375  HN  GLU    83      30.390  30.970  30.030  1.00  0.00
ATOM   1376  N   ASN    84      31.870  30.470  33.920  1.00  0.00
ATOM   1377  CA  ASN    84      31.320  30.480  35.310  1.00  0.00
ATOM   1379  C   ASN    84      31.190  31.880  35.910  1.00  0.00
ATOM   1380  O   ASN    84      30.400  32.140  36.810  1.00  0.00
ATOM   1381  CB  ASN    84      32.100  29.680  36.350  1.00  0.00
ATOM   1384  CG  ASN    84      32.020  28.190  36.130  1.00  0.00
ATOM   1385  ND2 ASN    84      33.010  27.670  35.480  1.00  0.00
ATOM   1386  OD1 ASN    84      31.070  27.480  36.420  1.00  0.00
ATOM   1387  HN  ASN    84      32.750  30.040  33.730  1.00  0.00
ATOM   1388 1HD2 ASN    84      33.830  28.190  35.250  1.00  0.00
ATOM   1389 2HD2 ASN    84      32.720  26.920  34.890  1.00  0.00
ATOM   1390  N   THR    85      32.160  32.720  35.580  1.00  0.00
ATOM   1391  CA  THR    85      32.220  34.100  36.130  1.00  0.00
ATOM   1393  C   THR    85      31.830  35.120  35.060  1.00  0.00
ATOM   1394  O   THR    85      32.530  36.130  34.930  1.00  0.00
ATOM   1395  CB  THR    85      33.620  34.330  36.730  1.00  0.00
ATOM   1397  CG2 THR    85      34.760  34.150  35.750  1.00  0.00
ATOM   1401  OG1 THR    85      33.770  35.510  37.550  1.00  0.00
ATOM   1402  HN  THR    85      32.760  32.520  34.800  1.00  0.00
ATOM   1403  HG1 THR    85      33.700  36.320  36.960  1.00  0.00
ATOM   1404  N   VAL    86      30.700  34.850  34.400  1.00  0.00
ATOM   1405  CA  VAL    86      30.300  35.590  33.180  1.00  0.00
ATOM   1407  C   VAL    86      30.190  37.110  33.380  1.00  0.00
ATOM   1408  O   VAL    86      29.260  37.590  34.030  1.00  0.00
ATOM   1409  CB  VAL    86      29.080  34.930  32.500  1.00  0.00
ATOM   1411  CG1 VAL    86      27.730  35.100  33.210  1.00  0.00
ATOM   1415  CG2 VAL    86      29.010  35.370  31.050  1.00  0.00
ATOM   1419  HN  VAL    86      30.090  34.090  34.630  1.00  0.00
ATOM   1420  N   PRO    87      31.180  37.850  32.840  1.00  0.00
ATOM   1421  CA  PRO    87      31.230  39.320  32.950  1.00  0.00
ATOM   1423  C   PRO    87      30.020  40.050  32.350  1.00  0.00
ATOM   1424  O   PRO    87      29.560  41.010  32.950  1.00  0.00
ATOM   1425  CB  PRO    87      32.580  39.730  32.370  1.00  0.00
ATOM   1428  CG  PRO    87      32.890  38.620  31.380  1.00  0.00
ATOM   1431  CD  PRO    87      32.310  37.360  32.030  1.00  0.00
ATOM   1434  N   VAL    88      29.320  39.330  31.470  1.00  0.00
ATOM   1435  CA  VAL    88      28.100  39.800  30.780  1.00  0.00
ATOM   1437  C   VAL    88      26.970  40.180  31.760  1.00  0.00
ATOM   1438  O   VAL    88      26.480  41.310  31.710  1.00  0.00
ATOM   1439  CB  VAL    88      27.610  38.730  29.800  1.00  0.00
ATOM   1441  CG1 VAL    88      26.370  39.160  29.010  1.00  0.00
ATOM   1445  CG2 VAL    88      28.700  38.400  28.790  1.00  0.00
ATOM   1449  HN  VAL    88      29.630  38.430  31.190  1.00  0.00
ATOM   1450  N   ILE    89      26.710  39.340  32.760  1.00  0.00
ATOM   1451  CA  ILE    89      25.580  39.610  33.670  1.00  0.00
ATOM   1453  C   ILE    89      26.020  40.470  34.870  1.00  0.00
ATOM   1454  O   ILE    89      25.920  40.090  36.040  1.00  0.00
ATOM   1455  CB  ILE    89      24.810  38.330  34.070  1.00  0.00
ATOM   1457  CG1 ILE    89      24.610  37.320  32.930  1.00  0.00
ATOM   1460  CG2 ILE    89      23.450  38.700  34.680  1.00  0.00
ATOM   1464  CD  ILE    89      23.820  37.830  31.730  1.00  0.00
ATOM   1468  HN  ILE    89      27.300  38.570  32.990  1.00  0.00
ATOM   1469  N   LYS    90      26.400  41.710  34.530  1.00  0.00
ATOM   1470  CA  LYS    90      26.790  42.810  35.450  1.00  0.00
ATOM   1472  C   LYS    90      28.120  42.550  36.180  1.00  0.00
ATOM   1473  O   LYS    90      28.540  41.410  36.330  1.00  0.00
ATOM   1474  CB  LYS    90      25.770  43.050  36.570  1.00  0.00
ATOM   1477  CG  LYS    90      24.320  43.300  36.150  1.00  0.00
ATOM   1480  CD  LYS    90      23.460  43.060  37.390  1.00  0.00
ATOM   1483  CE  LYS    90      21.980  43.300  37.100  1.00  0.00
ATOM   1486  NZ  LYS    90      21.190  42.900  38.270  1.00  0.00
ATOM   1487  HN  LYS    90      26.600  41.870  33.560  1.00  0.00
ATOM   1488  HZ1 LYS    90      20.230  43.120  38.110  1.00  0.00
ATOM   1489  HZ2 LYS    90      21.290  41.910  38.400  1.00  0.00
ATOM   1490  HZ3 LYS    90      21.520  43.380  39.080  1.00  0.00
ATOM   1491  N   GLY    91      28.570  43.570  36.910  1.00  0.00
ATOM   1492  CA  GLY    91      29.670  43.450  37.910  1.00  0.00
ATOM   1495  C   GLY    91      29.400  42.480  39.070  1.00  0.00
ATOM   1496  O   GLY    91      30.280  41.750  39.520  1.00  0.00
ATOM   1497  HN  GLY    91      28.340  44.510  36.660  1.00  0.00
ATOM   1498  N   LEU    92      28.130  42.440  39.480  1.00  0.00
ATOM   1499  CA  LEU    92      27.640  41.630  40.620  1.00  0.00
ATOM   1501  C   LEU    92      27.820  40.100  40.450  1.00  0.00
ATOM   1502  O   LEU    92      28.260  39.440  41.390  1.00  0.00
ATOM   1503  CB  LEU    92      26.170  41.990  40.890  1.00  0.00
ATOM   1506  CG  LEU    92      25.540  41.270  42.100  1.00  0.00
ATOM   1508  CD1 LEU    92      26.180  41.700  43.410  1.00  0.00
ATOM   1512  CD2 LEU    92      24.040  41.510  42.150  1.00  0.00
ATOM   1516  HN  LEU    92      27.450  42.990  39.010  1.00  0.00
ATOM   1517  N   LEU    93      27.480  39.570  39.260  1.00  0.00
ATOM   1518  CA  LEU    93      27.590  38.120  39.020  1.00  0.00
ATOM   1520  C   LEU    93      29.060  37.660  39.090  1.00  0.00
ATOM   1521  O   LEU    93      29.360  36.830  39.960  1.00  0.00
ATOM   1522  CB  LEU    93      26.790  37.610  37.810  1.00  0.00
ATOM   1525  CG  LEU    93      26.610  36.080  37.690  1.00  0.00
ATOM   1527  CD1 LEU    93      25.580  35.760  36.620  1.00  0.00
ATOM   1531  CD2 LEU    93      27.900  35.340  37.300  1.00  0.00
ATOM   1535  HN  LEU    93      27.290  40.120  38.450  1.00  0.00
ATOM   1536  N   PRO    94      29.970  38.310  38.340  1.00  0.00
ATOM   1537  CA  PRO    94      31.410  38.150  38.560  1.00  0.00
ATOM   1539  C   PRO    94      31.830  38.470  39.970  1.00  0.00
ATOM   1540  O   PRO    94      31.190  39.150  40.760  1.00  0.00
ATOM   1541  CB  PRO    94      32.120  39.030  37.560  1.00  0.00
ATOM   1544  CG  PRO    94      31.190  38.810  36.380  1.00  0.00
ATOM   1547  CD  PRO    94      29.800  38.850  36.990  1.00  0.00
ATOM   1550  N   TYR    95      32.530  37.410  40.300  1.00  0.00
ATOM   1551  CA  TYR    95      33.100  37.090  41.600  1.00  0.00
ATOM   1553  C   TYR    95      32.160  36.750  42.760  1.00  0.00
ATOM   1554  O   TYR    95      32.320  35.670  43.310  1.00  0.00
ATOM   1555  CB  TYR    95      34.200  38.070  41.950  1.00  0.00
ATOM   1558  CG  TYR    95      34.930  37.530  43.170  1.00  0.00
ATOM   1559  CD1 TYR    95      35.760  36.440  42.990  1.00  0.00
ATOM   1560  CD2 TYR    95      34.510  37.900  44.430  1.00  0.00
ATOM   1561  CE1 TYR    95      36.140  35.700  44.090  1.00  0.00
ATOM   1562  CE2 TYR    95      34.880  37.160  45.530  1.00  0.00
ATOM   1563  CZ  TYR    95      35.720  36.070  45.370  1.00  0.00
ATOM   1564  OH  TYR    95      36.370  35.590  46.450  1.00  0.00
ATOM   1565  HN  TYR    95      32.680  36.720  39.590  1.00  0.00
ATOM   1570  HH  TYR    95      36.080  36.080  47.270  1.00  0.00
ATOM   1571  N   CYS    96      31.090  37.510  42.950  1.00  0.00
ATOM   1572  CA  CYS    96      30.220  37.210  44.100  1.00  0.00
ATOM   1574  C   CYS    96      28.950  36.420  43.790  1.00  0.00
ATOM   1575  O   CYS    96      28.860  35.290  44.260  1.00  0.00
ATOM   1576  CB  CYS    96      29.900  38.420  44.960  1.00  0.00
ATOM   1579  SG  CYS    96      31.390  39.290  45.580  1.00  0.00
ATOM   1580  HN  CYS    96      30.860  38.270  42.340  1.00  0.00
ATOM   1581  HG  CYS    96      30.790  40.400  46.010  1.00  0.00
ATOM   1582  N   ALA    97      28.120  36.880  42.850  1.00  0.00
ATOM   1583  CA  ALA    97      26.860  36.160  42.590  1.00  0.00
ATOM   1585  C   ALA    97      27.040  34.760  41.990  1.00  0.00
ATOM   1586  O   ALA    97      26.460  33.850  42.580  1.00  0.00
ATOM   1587  CB  ALA    97      25.800  36.980  41.860  1.00  0.00
ATOM   1591  HN  ALA    97      28.360  37.600  42.200  1.00  0.00
ATOM   1592  N   LYS    98      28.130  34.550  41.230  1.00  0.00
ATOM   1593  CA  LYS    98      28.530  33.210  40.750  1.00  0.00
ATOM   1595  C   LYS    98      28.740  32.170  41.880  1.00  0.00
ATOM   1596  O   LYS    98      28.770  30.970  41.650  1.00  0.00
ATOM   1597  CB  LYS    98      29.820  33.270  39.920  1.00  0.00
ATOM   1600  CG  LYS    98      31.060  33.730  40.710  1.00  0.00
ATOM   1603  CD  LYS    98      32.340  33.530  39.920  1.00  0.00
ATOM   1606  CE  LYS    98      33.620  33.770  40.740  1.00  0.00
ATOM   1609  NZ  LYS    98      34.780  34.130  39.900  1.00  0.00
ATOM   1610  HN  LYS    98      28.640  35.310  40.840  1.00  0.00
ATOM   1611  HZ1 LYS    98      34.950  35.120  39.930  1.00  0.00
ATOM   1612  HZ2 LYS    98      35.590  33.640  40.220  1.00  0.00
ATOM   1613  HZ3 LYS    98      34.580  33.910  38.950  1.00  0.00
ATOM   1614  N   GLY    99      29.170  32.670  43.050  1.00  0.00
ATOM   1615  CA  GLY    99      29.410  31.850  44.250  1.00  0.00
ATOM   1618  C   GLY    99      28.130  31.190  44.790  1.00  0.00
ATOM   1619  O   GLY    99      28.190  30.050  45.240  1.00  0.00
ATOM   1620  HN  GLY    99      29.240  33.650  43.190  1.00  0.00
ATOM   1621  N   ALA   100      27.030  31.940  44.790  1.00  0.00
ATOM   1622  CA  ALA   100      25.740  31.370  45.210  1.00  0.00
ATOM   1624  C   ALA   100      24.850  31.180  43.980  1.00  0.00
ATOM   1625  O   ALA   100      24.360  32.160  43.420  1.00  0.00
ATOM   1626  CB  ALA   100      25.070  32.250  46.260  1.00  0.00
ATOM   1630  HN  ALA   100      26.960  32.770  44.250  1.00  0.00
ATOM   1631  N   GLU   101      24.460  29.920  43.840  1.00  0.00
ATOM   1632  CA  GLU   101      23.750  29.380  42.660  1.00  0.00
ATOM   1634  C   GLU   101      22.440  30.110  42.330  1.00  0.00
ATOM   1635  O   GLU   101      22.360  30.890  41.380  1.00  0.00
ATOM   1636  CB  GLU   101      23.530  27.890  42.970  1.00  0.00
ATOM   1639  CG  GLU   101      23.170  27.050  41.740  1.00  0.00
ATOM   1642  CD  GLU   101      22.780  25.600  42.050  1.00  0.00
ATOM   1643  OE1 GLU   101      23.290  25.040  43.050  1.00  0.00
ATOM   1644  OE2 GLU   101      21.890  25.100  41.330  1.00  0.00
ATOM   1645  HN  GLU   101      24.790  29.210  44.460  1.00  0.00
ATOM   1646  N   LEU   102      21.540  30.160  43.310  1.00  0.00
ATOM   1647  CA  LEU   102      20.200  30.730  43.080  1.00  0.00
ATOM   1649  C   LEU   102      19.940  32.070  43.770  1.00  0.00
ATOM   1650  O   LEU   102      19.820  32.190  44.990  1.00  0.00
ATOM   1651  CB  LEU   102      19.120  29.690  43.380  1.00  0.00
ATOM   1654  CG  LEU   102      17.750  30.080  42.800  1.00  0.00
ATOM   1656  CD1 LEU   102      17.780  30.090  41.270  1.00  0.00
ATOM   1660  CD2 LEU   102      16.670  29.140  43.330  1.00  0.00
ATOM   1664  HN  LEU   102      21.770  29.870  44.240  1.00  0.00
ATOM   1665  N   TYR   103      19.870  33.080  42.910  1.00  0.00
ATOM   1666  CA  TYR   103      19.330  34.420  43.230  1.00  0.00
ATOM   1668  C   TYR   103      18.390  34.860  42.090  1.00  0.00
ATOM   1669  O   TYR   103      17.640  34.070  41.520  1.00  0.00
ATOM   1670  CB  TYR   103      20.450  35.460  43.360  1.00  0.00
ATOM   1673  CG  TYR   103      21.450  35.300  44.490  1.00  0.00
ATOM   1674  CD1 TYR   103      21.110  35.630  45.800  1.00  0.00
ATOM   1675  CD2 TYR   103      22.760  35.030  44.140  1.00  0.00
ATOM   1676  CE1 TYR   103      22.100  35.680  46.770  1.00  0.00
ATOM   1677  CE2 TYR   103      23.760  35.110  45.100  1.00  0.00
ATOM   1678  CZ  TYR   103      23.420  35.420  46.410  1.00  0.00
ATOM   1679  OH  TYR   103      24.360  35.450  47.370  1.00  0.00
ATOM   1680  HN  TYR   103      20.160  32.930  41.960  1.00  0.00
ATOM   1685  HH  TYR   103      25.180  35.000  47.020  1.00  0.00
ATOM   1686  N   ARG   104      18.330  36.170  41.870  1.00  0.00
ATOM   1687  CA  ARG   104      17.930  36.760  40.570  1.00  0.00
ATOM   1689  C   ARG   104      18.910  36.330  39.470  1.00  0.00
ATOM   1690  O   ARG   104      18.530  36.340  38.300  1.00  0.00
ATOM   1691  CB  ARG   104      17.940  38.290  40.630  1.00  0.00
ATOM   1694  CG  ARG   104      16.970  38.870  41.660  1.00  0.00
ATOM   1697  CD  ARG   104      15.510  38.440  41.440  1.00  0.00
ATOM   1700  NE  ARG   104      14.990  38.890  40.140  1.00  0.00
ATOM   1701  CZ  ARG   104      13.690  38.850  39.790  1.00  0.00
ATOM   1702  NH1 ARG   104      12.780  38.340  40.620  1.00  0.00
ATOM   1703  NH2 ARG   104      13.300  39.350  38.610  1.00  0.00
ATOM   1704  HN  ARG   104      18.580  36.800  42.610  1.00  0.00
ATOM   1705  HE  ARG   104      15.680  39.120  39.460  1.00  0.00
ATOM   1706 1HH1 ARG   104      13.070  37.960  41.500  1.00  0.00
ATOM   1707 2HH1 ARG   104      11.810  38.310  40.370  1.00  0.00
ATOM   1708 1HH2 ARG   104      13.950  39.750  37.970  1.00  0.00
ATOM   1709 2HH2 ARG   104      12.330  39.340  38.360  1.00  0.00
ATOM   1710  N   ALA   105      20.190  36.240  39.850  1.00  0.00
ATOM   1711  CA  ALA   105      21.260  35.660  39.010  1.00  0.00
ATOM   1713  C   ALA   105      20.960  34.170  38.830  1.00  0.00
ATOM   1714  O   ALA   105      20.410  33.540  39.740  1.00  0.00
ATOM   1715  CB  ALA   105      22.600  35.800  39.740  1.00  0.00
ATOM   1719  HN  ALA   105      20.440  36.270  40.820  1.00  0.00
ATOM   1720  N   GLU   106      21.180  33.730  37.600  1.00  0.00
ATOM   1721  CA  GLU   106      20.970  32.330  37.200  1.00  0.00
ATOM   1723  C   GLU   106      21.940  31.390  37.930  1.00  0.00
ATOM   1724  O   GLU   106      22.990  31.820  38.410  1.00  0.00
ATOM   1725  CB  GLU   106      21.100  32.210  35.680  1.00  0.00
ATOM   1728  CG  GLU   106      22.390  32.820  35.090  1.00  0.00
ATOM   1731  CD  GLU   106      22.230  33.220  33.620  1.00  0.00
ATOM   1732  OE1 GLU   106      21.080  33.550  33.230  1.00  0.00
ATOM   1733  OE2 GLU   106      23.260  33.290  32.930  1.00  0.00
ATOM   1734  HN  GLU   106      21.690  34.260  36.910  1.00  0.00
ATOM   1735  N   ALA   107      21.450  30.170  38.100  1.00  0.00
ATOM   1736  CA  ALA   107      22.230  29.030  38.620  1.00  0.00
ATOM   1738  C   ALA   107      23.400  28.730  37.670  1.00  0.00
ATOM   1739  O   ALA   107      23.330  29.160  36.510  1.00  0.00
ATOM   1740  CB  ALA   107      21.290  27.820  38.680  1.00  0.00
ATOM   1744  HN  ALA   107      20.540  29.930  37.740  1.00  0.00
ATOM   1745  N   GLU   108      24.400  27.970  38.100  1.00  0.00
ATOM   1746  CA  GLU   108      25.480  27.570  37.170  1.00  0.00
ATOM   1748  C   GLU   108      24.880  26.850  35.970  1.00  0.00
ATOM   1749  O   GLU   108      24.100  25.890  36.080  1.00  0.00
ATOM   1750  CB  GLU   108      26.550  26.640  37.750  1.00  0.00
ATOM   1753  CG  GLU   108      27.390  27.290  38.850  1.00  0.00
ATOM   1756  CD  GLU   108      26.640  27.250  40.180  1.00  0.00
ATOM   1757  OE1 GLU   108      26.320  26.120  40.600  1.00  0.00
ATOM   1758  OE2 GLU   108      26.400  28.350  40.720  1.00  0.00
ATOM   1759  HN  GLU   108      24.530  27.700  39.060  1.00  0.00
ATOM   1760  N   ASN   109      25.140  27.440  34.820  1.00  0.00
ATOM   1761  CA  ASN   109      24.520  26.960  33.580  1.00  0.00
ATOM   1763  C   ASN   109      24.890  25.520  33.220  1.00  0.00
ATOM   1764  O   ASN   109      26.040  25.090  33.340  1.00  0.00
ATOM   1765  CB  ASN   109      24.840  27.920  32.450  1.00  0.00
ATOM   1768  CG  ASN   109      24.140  29.260  32.690  1.00  0.00
ATOM   1769  ND2 ASN   109      22.870  29.360  32.360  1.00  0.00
ATOM   1770  OD1 ASN   109      24.740  30.220  33.140  1.00  0.00
ATOM   1771  HN  ASN   109      25.580  28.340  34.770  1.00  0.00
ATOM   1772 1HD2 ASN   109      22.370  28.600  31.950  1.00  0.00
ATOM   1773 2HD2 ASN   109      22.490  30.270  32.500  1.00  0.00
ATOM   1774  N   PRO   110      23.920  24.780  32.670  1.00  0.00
ATOM   1775  CA  PRO   110      24.180  23.450  32.090  1.00  0.00
ATOM   1777  C   PRO   110      25.180  23.520  30.920  1.00  0.00
ATOM   1778  O   PRO   110      25.990  22.600  30.770  1.00  0.00
ATOM   1779  CB  PRO   110      22.810  22.920  31.670  1.00  0.00
ATOM   1782  CG  PRO   110      21.990  24.180  31.440  1.00  0.00
ATOM   1785  CD  PRO   110      22.490  25.140  32.520  1.00  0.00
ATOM   1788  N   GLU   111      25.230  24.670  30.240  1.00  0.00
ATOM   1789  CA  GLU   111      26.260  24.960  29.220  1.00  0.00
ATOM   1791  C   GLU   111      27.680  24.910  29.770  1.00  0.00
ATOM   1792  O   GLU   111      28.390  24.000  29.360  1.00  0.00
ATOM   1793  CB  GLU   111      26.000  26.330  28.580  1.00  0.00
ATOM   1796  CG  GLU   111      24.890  26.320  27.530  1.00  0.00
ATOM   1799  CD  GLU   111      23.500  26.000  28.090  1.00  0.00
ATOM   1800  OE1 GLU   111      23.200  26.420  29.230  1.00  0.00
ATOM   1801  OE2 GLU   111      22.790  25.230  27.400  1.00  0.00
ATOM   1802  HN  GLU   111      24.490  25.340  30.240  1.00  0.00
ATOM   1803  N   THR   112      27.870  25.490  30.970  1.00  0.00
ATOM   1804  CA  THR   112      29.150  25.410  31.710  1.00  0.00
ATOM   1806  C   THR   112      29.580  23.960  31.930  1.00  0.00
ATOM   1807  O   THR   112      30.590  23.570  31.360  1.00  0.00
ATOM   1808  CB  THR   112      29.110  26.130  33.060  1.00  0.00
ATOM   1810  CG2 THR   112      30.480  26.170  33.710  1.00  0.00
ATOM   1814  OG1 THR   112      28.680  27.460  32.850  1.00  0.00
ATOM   1815  HN  THR   112      27.240  26.160  31.340  1.00  0.00
ATOM   1816  HG1 THR   112      28.830  28.050  33.650  1.00  0.00
ATOM   1817  N   LEU   113      28.700  23.140  32.490  1.00  0.00
ATOM   1818  CA  LEU   113      29.020  21.710  32.710  1.00  0.00
ATOM   1820  C   LEU   113      29.230  20.930  31.400  1.00  0.00
ATOM   1821  O   LEU   113      30.310  20.370  31.190  1.00  0.00
ATOM   1822  CB  LEU   113      27.990  21.030  33.610  1.00  0.00
ATOM   1825  CG  LEU   113      28.490  19.670  34.120  1.00  0.00
ATOM   1827  CD1 LEU   113      29.690  19.820  35.050  1.00  0.00
ATOM   1831  CD2 LEU   113      27.360  18.890  34.800  1.00  0.00
ATOM   1835  HN  LEU   113      27.790  23.450  32.760  1.00  0.00
ATOM   1836  N   ARG   114      28.330  21.120  30.430  1.00  0.00
ATOM   1837  CA  ARG   114      28.410  20.450  29.110  1.00  0.00
ATOM   1839  C   ARG   114      29.650  20.860  28.300  1.00  0.00
ATOM   1840  O   ARG   114      30.420  20.000  27.880  1.00  0.00
ATOM   1841  CB  ARG   114      27.130  20.690  28.320  1.00  0.00
ATOM   1844  CG  ARG   114      27.150  19.960  26.960  1.00  0.00
ATOM   1847  CD  ARG   114      25.890  20.230  26.130  1.00  0.00
ATOM   1850  NE  ARG   114      25.710  21.670  25.870  1.00  0.00
ATOM   1851  CZ  ARG   114      24.530  22.280  25.730  1.00  0.00
ATOM   1852  NH1 ARG   114      23.380  21.600  25.850  1.00  0.00
ATOM   1853  NH2 ARG   114      24.480  23.580  25.440  1.00  0.00
ATOM   1854  HN  ARG   114      27.560  21.750  30.560  1.00  0.00
ATOM   1855  HE  ARG   114      26.550  22.220  25.890  1.00  0.00
ATOM   1856 1HH1 ARG   114      23.400  20.620  26.050  1.00  0.00
ATOM   1857 2HH1 ARG   114      22.510  22.090  25.800  1.00  0.00
ATOM   1858 1HH2 ARG   114      25.310  24.130  25.320  1.00  0.00
ATOM   1859 2HH2 ARG   114      23.620  24.080  25.550  1.00  0.00
ATOM   1860  N   ILE   115      29.890  22.160  28.120  1.00  0.00
ATOM   1861  CA  ILE   115      31.070  22.640  27.360  1.00  0.00
ATOM   1863  C   ILE   115      32.390  22.290  28.070  1.00  0.00
ATOM   1864  O   ILE   115      33.350  21.860  27.430  1.00  0.00
ATOM   1865  CB  ILE   115      31.000  24.150  27.070  1.00  0.00
ATOM   1867  CG1 ILE   115      31.980  24.550  25.970  1.00  0.00
ATOM   1870  CG2 ILE   115      31.300  24.980  28.320  1.00  0.00
ATOM   1874  CD  ILE   115      31.630  23.890  24.630  1.00  0.00
ATOM   1878  HN  ILE   115      29.320  22.880  28.540  1.00  0.00
ATOM   1879  N   TYR   116      32.380  22.400  29.400  1.00  0.00
ATOM   1880  CA  TYR   116      33.510  21.980  30.230  1.00  0.00
ATOM   1882  C   TYR   116      33.800  20.500  30.080  1.00  0.00
ATOM   1883  O   TYR   116      34.960  20.150  29.840  1.00  0.00
ATOM   1884  CB  TYR   116      33.190  22.250  31.690  1.00  0.00
ATOM   1887  CG  TYR   116      34.210  21.660  32.660  1.00  0.00
ATOM   1888  CD1 TYR   116      35.550  21.990  32.600  1.00  0.00
ATOM   1889  CD2 TYR   116      33.770  20.600  33.430  1.00  0.00
ATOM   1890  CE1 TYR   116      36.470  21.220  33.300  1.00  0.00
ATOM   1891  CE2 TYR   116      34.680  19.850  34.160  1.00  0.00
ATOM   1892  CZ  TYR   116      36.030  20.170  34.100  1.00  0.00
ATOM   1893  OH  TYR   116      36.840  19.720  35.080  1.00  0.00
ATOM   1894  HN  TYR   116      31.650  22.880  29.880  1.00  0.00
ATOM   1899  HH  TYR   116      36.470  18.830  35.380  1.00  0.00
ATOM   1900  N   GLY   117      32.730  19.710  30.010  1.00  0.00
ATOM   1901  CA  GLY   117      32.810  18.260  29.780  1.00  0.00
ATOM   1904  C   GLY   117      33.650  17.900  28.550  1.00  0.00
ATOM   1905  O   GLY   117      34.380  16.920  28.570  1.00  0.00
ATOM   1906  HN  GLY   117      31.820  20.060  30.220  1.00  0.00
ATOM   1907  N   LYS   118      33.630  18.780  27.540  1.00  0.00
ATOM   1908  CA  LYS   118      34.470  18.630  26.340  1.00  0.00
ATOM   1910  C   LYS   118      35.980  18.800  26.580  1.00  0.00
ATOM   1911  O   LYS   118      36.760  18.060  25.970  1.00  0.00
ATOM   1912  CB  LYS   118      34.010  19.570  25.210  1.00  0.00
ATOM   1915  CG  LYS   118      34.800  19.250  23.940  1.00  0.00
ATOM   1918  CD  LYS   118      34.410  20.080  22.720  1.00  0.00
ATOM   1921  CE  LYS   118      35.320  19.650  21.570  1.00  0.00
ATOM   1924  NZ  LYS   118      34.820  20.190  20.310  1.00  0.00
ATOM   1925  HN  LYS   118      33.080  19.620  27.600  1.00  0.00
ATOM   1926  HZ1 LYS   118      35.440  19.930  19.570  1.00  0.00
ATOM   1927  HZ2 LYS   118      33.910  19.800  20.140  1.00  0.00
ATOM   1928  HZ3 LYS   118      34.760  21.180  20.380  1.00  0.00
ATOM   1929  N   ASN   119      36.400  19.810  27.360  1.00  0.00
ATOM   1930  CA  ASN   119      37.860  19.960  27.600  1.00  0.00
ATOM   1932  C   ASN   119      38.350  18.750  28.420  1.00  0.00
ATOM   1933  O   ASN   119      37.570  18.080  29.080  1.00  0.00
ATOM   1934  CB  ASN   119      38.280  21.290  28.240  1.00  0.00
ATOM   1937  CG  ASN   119      37.700  21.570  29.630  1.00  0.00
ATOM   1938  ND2 ASN   119      36.800  22.510  29.700  1.00  0.00
ATOM   1939  OD1 ASN   119      38.070  21.000  30.640  1.00  0.00
ATOM   1940  HN  ASN   119      35.820  20.180  28.080  1.00  0.00
ATOM   1941 1HD2 ASN   119      36.540  23.090  28.930  1.00  0.00
ATOM   1942 2HD2 ASN   119      36.240  22.450  30.530  1.00  0.00
ATOM   1943  N   CYS   120      39.600  18.380  28.170  1.00  0.00
ATOM   1944  CA  CYS   120      40.190  17.190  28.810  1.00  0.00
ATOM   1946  C   CYS   120      40.980  17.580  30.070  1.00  0.00
ATOM   1947  O   CYS   120      42.090  18.090  29.950  1.00  0.00
ATOM   1948  CB  CYS   120      41.050  16.390  27.830  1.00  0.00
ATOM   1951  SG  CYS   120      42.310  17.360  26.920  1.00  0.00
ATOM   1952  HN  CYS   120      40.230  18.930  27.630  1.00  0.00
ATOM   1953  HG  CYS   120      42.910  16.310  26.370  1.00  0.00
ATOM   1954  N   PRO   121      40.420  17.360  31.270  1.00  0.00
ATOM   1955  CA  PRO   121      41.160  17.540  32.530  1.00  0.00
ATOM   1957  C   PRO   121      42.210  16.450  32.780  1.00  0.00
ATOM   1958  O   PRO   121      42.890  16.520  33.800  1.00  0.00
ATOM   1959  CB  PRO   121      40.090  17.500  33.630  1.00  0.00
ATOM   1962  CG  PRO   121      38.800  17.860  32.900  1.00  0.00
ATOM   1965  CD  PRO   121      38.990  17.160  31.550  1.00  0.00
ATOM   1968  N   ASP   122      42.430  15.550  31.820  1.00  0.00
ATOM   1969  CA  ASP   122      43.250  14.330  32.000  1.00  0.00
ATOM   1971  C   ASP   122      44.710  14.550  32.440  1.00  0.00
ATOM   1972  O   ASP   122      45.110  14.090  33.510  1.00  0.00
ATOM   1973  CB  ASP   122      43.160  13.500  30.710  1.00  0.00
ATOM   1976  CG  ASP   122      43.580  12.030  30.900  1.00  0.00
ATOM   1977  OD1 ASP   122      43.820  11.630  32.060  1.00  0.00
ATOM   1978  OD2 ASP   122      43.620  11.340  29.860  1.00  0.00
ATOM   1979  HN  ASP   122      42.030  15.630  30.910  1.00  0.00
ATOM   1980  N   ASP   123      45.320  15.610  31.920  1.00  0.00
ATOM   1981  CA  ASP   123      46.680  16.040  32.320  1.00  0.00
ATOM   1983  C   ASP   123      46.770  16.460  33.810  1.00  0.00
ATOM   1984  O   ASP   123      47.820  16.370  34.460  1.00  0.00
ATOM   1985  CB  ASP   123      47.140  17.180  31.410  1.00  0.00
ATOM   1988  CG  ASP   123      46.360  18.480  31.610  1.00  0.00
ATOM   1989  OD1 ASP   123      45.120  18.420  31.490  1.00  0.00
ATOM   1990  OD2 ASP   123      46.950  19.430  32.160  1.00  0.00
ATOM   1991  HN  ASP   123      44.830  16.290  31.370  1.00  0.00
ATOM   1992  N   TRP   124      45.700  17.080  34.300  1.00  0.00
ATOM   1993  CA  TRP   124      45.510  17.410  35.720  1.00  0.00
ATOM   1995  C   TRP   124      45.160  16.210  36.620  1.00  0.00
ATOM   1996  O   TRP   124      45.700  16.180  37.730  1.00  0.00
ATOM   1997  CB  TRP   124      44.400  18.450  35.930  1.00  0.00
ATOM   2000  CG  TRP   124      44.700  19.860  35.440  1.00  0.00
ATOM   2001  CD1 TRP   124      44.850  20.250  34.180  1.00  0.00
ATOM   2002  CD2 TRP   124      44.400  21.010  36.130  1.00  0.00
ATOM   2003  CE2 TRP   124      44.440  22.070  35.250  1.00  0.00
ATOM   2004  CE3 TRP   124      43.990  21.210  37.430  1.00  0.00
ATOM   2005  NE1 TRP   124      44.720  21.570  34.050  1.00  0.00
ATOM   2006  CZ2 TRP   124      44.120  23.340  35.700  1.00  0.00
ATOM   2007  CZ3 TRP   124      43.760  22.490  37.900  1.00  0.00
ATOM   2008  CH2 TRP   124      43.850  23.560  37.040  1.00  0.00
ATOM   2009  HN  TRP   124      44.970  17.360  33.670  1.00  0.00
ATOM   2011  HE1 TRP   124      44.800  22.060  33.190  1.00  0.00
ATOM   2016  N   ILE   125      44.510  15.190  36.050  1.00  0.00
ATOM   2017  CA  ILE   125      43.490  14.340  36.730  1.00  0.00
ATOM   2018  C   ILE   125      43.480  14.430  38.270  1.00  0.00
ATOM   2019  O   ILE   125      42.960  15.420  38.780  1.00  0.00
ATOM   2020  CB  ILE   125      43.380  12.930  36.090  1.00  0.00
ATOM   2022  CG1 ILE   125      42.070  12.190  36.410  1.00  0.00
ATOM   2025  CG2 ILE   125      44.630  12.050  36.270  1.00  0.00
ATOM   2029  CD  ILE   125      41.910  11.600  37.820  1.00  0.00
ATOM   2033  HN  ILE   125      44.670  14.920  35.100  1.00  0.00
ATOM   2034  N   GLU   126      44.420  13.750  38.920  1.00  0.00
ATOM   2035  CA  GLU   126      44.370  13.560  40.380  1.00  0.00
ATOM   2037  C   GLU   126      44.440  14.820  41.260  1.00  0.00
ATOM   2038  O   GLU   126      43.410  15.200  41.830  1.00  0.00
ATOM   2039  CB  GLU   126      45.380  12.520  40.860  1.00  0.00
ATOM   2042  CG  GLU   126      46.830  12.860  40.500  1.00  0.00
ATOM   2045  CD  GLU   126      47.890  12.090  41.290  1.00  0.00
ATOM   2046  OE1 GLU   126      47.500  11.260  42.140  1.00  0.00
ATOM   2047  OE2 GLU   126      49.060  12.440  41.070  1.00  0.00
ATOM   2048  HN  GLU   126      45.180  13.320  38.430  1.00  0.00
ATOM   2049  N   ARG   127      45.440  15.660  41.010  1.00  0.00
ATOM   2050  CA  ARG   127      45.860  16.680  41.990  1.00  0.00
ATOM   2052  C   ARG   127      44.720  17.630  42.350  1.00  0.00
ATOM   2053  O   ARG   127      44.430  17.900  43.510  1.00  0.00
ATOM   2054  CB  ARG   127      46.990  17.620  41.530  1.00  0.00
ATOM   2057  CG  ARG   127      48.290  17.020  41.020  1.00  0.00
ATOM   2060  CD  ARG   127      48.210  16.910  39.500  1.00  0.00
ATOM   2063  NE  ARG   127      49.560  16.590  39.020  1.00  0.00
ATOM   2064  CZ  ARG   127      49.900  15.500  38.330  1.00  0.00
ATOM   2065  NH1 ARG   127      49.030  14.530  38.060  1.00  0.00
ATOM   2066  NH2 ARG   127      51.150  15.410  37.880  1.00  0.00
ATOM   2067  HN  ARG   127      45.860  15.660  40.100  1.00  0.00
ATOM   2068  HE  ARG   127      50.280  17.160  39.410  1.00  0.00
ATOM   2069 1HH1 ARG   127      48.080  14.580  38.390  1.00  0.00
ATOM   2070 2HH1 ARG   127      49.320  13.690  37.600  1.00  0.00
ATOM   2071 1HH2 ARG   127      51.830  16.130  38.060  1.00  0.00
ATOM   2072 2HH2 ARG   127      51.440  14.600  37.370  1.00  0.00
ATOM   2073  N   LYS   128      44.130  18.170  41.290  1.00  0.00
ATOM   2074  CA  LYS   128      43.060  19.130  41.470  1.00  0.00
ATOM   2076  C   LYS   128      41.680  18.510  41.320  1.00  0.00
ATOM   2077  O   LYS   128      40.860  19.040  42.030  1.00  0.00
ATOM   2078  CB  LYS   128      43.170  20.420  40.650  1.00  0.00
ATOM   2081  CG  LYS   128      44.510  21.160  40.790  1.00  0.00
ATOM   2084  CD  LYS   128      45.600  20.430  40.000  1.00  0.00
ATOM   2087  CE  LYS   128      46.660  21.300  39.340  1.00  0.00
ATOM   2090  NZ  LYS   128      46.830  20.910  37.940  1.00  0.00
ATOM   2091  HN  LYS   128      44.310  17.870  40.350  1.00  0.00
ATOM   2092  HZ1 LYS   128      47.300  21.640  37.440  1.00  0.00
ATOM   2093  HZ2 LYS   128      47.360  20.060  37.900  1.00  0.00
ATOM   2094  HZ3 LYS   128      45.950  20.750  37.500  1.00  0.00
ATOM   2095  N   LEU   129      41.490  17.300  40.790  1.00  0.00
ATOM   2096  CA  LEU   129      40.130  16.710  40.690  1.00  0.00
ATOM   2098  C   LEU   129      39.380  16.620  42.040  1.00  0.00
ATOM   2099  O   LEU   129      38.210  16.980  42.100  1.00  0.00
ATOM   2100  CB  LEU   129      40.140  15.320  40.030  1.00  0.00
ATOM   2103  CG  LEU   129      38.730  14.800  39.700  1.00  0.00
ATOM   2105  CD1 LEU   129      38.050  15.660  38.630  1.00  0.00
ATOM   2109  CD2 LEU   129      38.790  13.330  39.280  1.00  0.00
ATOM   2113  HN  LEU   129      42.220  16.680  40.480  1.00  0.00
ATOM   2114  N   TYR   130      40.140  16.460  43.130  1.00  0.00
ATOM   2115  CA  TYR   130      39.560  16.520  44.490  1.00  0.00
ATOM   2117  C   TYR   130      38.850  17.850  44.830  1.00  0.00
ATOM   2118  O   TYR   130      37.720  17.840  45.300  1.00  0.00
ATOM   2119  CB  TYR   130      40.600  16.130  45.550  1.00  0.00
ATOM   2122  CG  TYR   130      40.870  14.630  45.470  1.00  0.00
ATOM   2123  CD1 TYR   130      39.880  13.740  45.870  1.00  0.00
ATOM   2124  CD2 TYR   130      42.040  14.150  44.900  1.00  0.00
ATOM   2125  CE1 TYR   130      40.050  12.370  45.690  1.00  0.00
ATOM   2126  CE2 TYR   130      42.220  12.780  44.720  1.00  0.00
ATOM   2127  CZ  TYR   130      41.220  11.900  45.120  1.00  0.00
ATOM   2128  OH  TYR   130      41.400  10.560  45.000  1.00  0.00
ATOM   2129  HN  TYR   130      41.120  16.270  43.080  1.00  0.00
ATOM   2134  HH  TYR   130      42.270  10.370  44.540  1.00  0.00
ATOM   2135  N   THR   131      39.390  18.930  44.270  1.00  0.00
ATOM   2136  CA  THR   131      38.820  20.300  44.310  1.00  0.00
ATOM   2138  C   THR   131      37.530  20.430  43.450  1.00  0.00
ATOM   2139  O   THR   131      36.520  20.610  44.110  1.00  0.00
ATOM   2140  CB  THR   131      39.950  21.300  43.970  1.00  0.00
ATOM   2142  CG2 THR   131      39.580  22.770  43.900  1.00  0.00
ATOM   2146  OG1 THR   131      41.070  21.040  44.810  1.00  0.00
ATOM   2147  HN  THR   131      40.230  18.860  43.740  1.00  0.00
ATOM   2148  HG1 THR   131      41.700  21.820  44.740  1.00  0.00
ATOM   2149  N   PRO   132      37.450  20.200  42.110  1.00  0.00
ATOM   2150  CA  PRO   132      36.190  20.270  41.340  1.00  0.00
ATOM   2152  C   PRO   132      34.910  19.540  41.720  1.00  0.00
ATOM   2153  O   PRO   132      33.880  19.860  41.140  1.00  0.00
ATOM   2154  CB  PRO   132      36.540  19.900  39.900  1.00  0.00
ATOM   2157  CG  PRO   132      37.890  20.560  39.740  1.00  0.00
ATOM   2160  CD  PRO   132      38.520  20.300  41.100  1.00  0.00
ATOM   2163  N   TYR   133      34.960  18.600  42.650  1.00  0.00
ATOM   2164  CA  TYR   133      33.700  17.990  43.140  1.00  0.00
ATOM   2166  C   TYR   133      32.810  19.120  43.700  1.00  0.00
ATOM   2167  O   TYR   133      33.370  20.100  44.220  1.00  0.00
ATOM   2168  CB  TYR   133      34.070  16.970  44.220  1.00  0.00
ATOM   2171  CG  TYR   133      32.890  16.050  44.550  1.00  0.00
ATOM   2172  CD1 TYR   133      32.530  15.030  43.690  1.00  0.00
ATOM   2173  CD2 TYR   133      32.040  16.370  45.600  1.00  0.00
ATOM   2174  CE1 TYR   133      31.330  14.350  43.870  1.00  0.00
ATOM   2175  CE2 TYR   133      30.840  15.700  45.800  1.00  0.00
ATOM   2176  CZ  TYR   133      30.490  14.690  44.920  1.00  0.00
ATOM   2177  OH  TYR   133      29.350  13.990  45.110  1.00  0.00
ATOM   2178  HN  TYR   133      35.790  18.360  43.160  1.00  0.00
ATOM   2183  HH  TYR   133      28.840  14.380  45.890  1.00  0.00
ATOM   2184  N   PRO   134      31.470  19.010  43.680  1.00  0.00
ATOM   2185  CA  PRO   134      30.540  19.990  44.310  1.00  0.00
ATOM   2187  C   PRO   134      30.910  20.490  45.720  1.00  0.00
ATOM   2188  O   PRO   134      30.700  21.660  46.030  1.00  0.00
ATOM   2189  CB  PRO   134      29.200  19.260  44.280  1.00  0.00
ATOM   2192  CG  PRO   134      29.250  18.550  42.930  1.00  0.00
ATOM   2195  CD  PRO   134      30.710  18.080  42.820  1.00  0.00
ATOM   2198  N   LEU   135      31.750  19.720  46.420  1.00  0.00
ATOM   2199  CA  LEU   135      32.420  20.140  47.680  1.00  0.00
ATOM   2201  C   LEU   135      33.360  21.350  47.540  1.00  0.00
ATOM   2202  O   LEU   135      33.620  21.990  48.560  1.00  0.00
ATOM   2203  CB  LEU   135      33.240  19.010  48.320  1.00  0.00
ATOM   2206  CG  LEU   135      32.430  17.830  48.880  1.00  0.00
ATOM   2208  CD1 LEU   135      33.390  16.800  49.480  1.00  0.00
ATOM   2212  CD2 LEU   135      31.340  18.250  49.870  1.00  0.00
ATOM   2216  HN  LEU   135      32.080  18.860  46.030  1.00  0.00
ATOM   2217  N   LEU   136      33.830  21.710  46.340  1.00  0.00
ATOM   2218  CA  LEU   136      34.660  22.930  46.200  1.00  0.00
ATOM   2220  C   LEU   136      33.910  24.180  46.710  1.00  0.00
ATOM   2221  O   LEU   136      34.440  24.810  47.620  1.00  0.00
ATOM   2222  CB  LEU   136      35.250  23.300  44.830  1.00  0.00
ATOM   2225  CG  LEU   136      36.110  24.570  45.030  1.00  0.00
ATOM   2227  CD1 LEU   136      37.390  24.330  45.830  1.00  0.00
ATOM   2231  CD2 LEU   136      36.230  25.480  43.830  1.00  0.00
ATOM   2235  HN  LEU   136      33.710  21.160  45.510  1.00  0.00
ATOM   2236  N   GLY   137      32.660  24.370  46.290  1.00  0.00
ATOM   2237  CA  GLY   137      31.880  25.580  46.670  1.00  0.00
ATOM   2240  C   GLY   137      31.910  25.850  48.190  1.00  0.00
ATOM   2241  O   GLY   137      32.460  26.860  48.630  1.00  0.00
ATOM   2242  HN  GLY   137      32.200  23.730  45.680  1.00  0.00
ATOM   2243  N   VAL   138      31.750  24.750  48.920  1.00  0.00
ATOM   2244  CA  VAL   138      31.830  24.690  50.390  1.00  0.00
ATOM   2246  C   VAL   138      33.270  24.950  50.910  1.00  0.00
ATOM   2247  O   VAL   138      33.480  25.890  51.670  1.00  0.00
ATOM   2248  CB  VAL   138      31.310  23.330  50.890  1.00  0.00
ATOM   2250  CG1 VAL   138      31.310  23.260  52.420  1.00  0.00
ATOM   2254  CG2 VAL   138      29.890  23.050  50.370  1.00  0.00
ATOM   2258  HN  VAL   138      31.580  23.880  48.460  1.00  0.00
ATOM   2259  N   ALA   139      34.240  24.230  50.340  1.00  0.00
ATOM   2260  CA  ALA   139      35.670  24.380  50.700  1.00  0.00
ATOM   2262  C   ALA   139      36.160  25.820  50.490  1.00  0.00
ATOM   2263  O   ALA   139      36.780  26.360  51.410  1.00  0.00
ATOM   2264  CB  ALA   139      36.530  23.410  49.890  1.00  0.00
ATOM   2268  HN  ALA   139      34.060  23.610  49.580  1.00  0.00
ATOM   2269  N   ILE   140      35.770  26.470  49.380  1.00  0.00
ATOM   2270  CA  ILE   140      36.060  27.920  49.180  1.00  0.00
ATOM   2271  C   ILE   140      35.540  28.760  50.340  1.00  0.00
ATOM   2272  O   ILE   140      36.350  29.310  51.080  1.00  0.00
ATOM   2273  CB  ILE   140      35.820  28.550  47.770  1.00  0.00
ATOM   2275  CG1 ILE   140      35.260  29.980  47.750  1.00  0.00
ATOM   2278  CG2 ILE   140      34.990  27.700  46.820  1.00  0.00
ATOM   2282  CD  ILE   140      36.080  31.060  48.460  1.00  0.00
ATOM   2286  HN  ILE   140      35.250  26.010  48.660  1.00  0.00
ATOM   2287  N   MET   141      34.220  28.710  50.550  1.00  0.00
ATOM   2288  CA  MET   141      33.570  29.620  51.510  1.00  0.00
ATOM   2290  C   MET   141      34.150  29.470  52.930  1.00  0.00
ATOM   2291  O   MET   141      34.790  30.400  53.400  1.00  0.00
ATOM   2292  CB  MET   141      32.060  29.440  51.480  1.00  0.00
ATOM   2295  CG  MET   141      31.370  30.700  52.010  1.00  0.00
ATOM   2298  SD  MET   141      31.570  32.150  50.900  1.00  0.00
ATOM   2299  CE  MET   141      31.700  33.380  52.190  1.00  0.00
ATOM   2303  HN  MET   141      33.630  28.080  50.040  1.00  0.00
ATOM   2304  N   GLY   142      34.400  28.200  53.270  1.00  0.00
ATOM   2305  CA  GLY   142      35.040  27.810  54.540  1.00  0.00
ATOM   2308  C   GLY   142      36.430  28.460  54.730  1.00  0.00
ATOM   2309  O   GLY   142      36.640  29.230  55.670  1.00  0.00
ATOM   2310  HN  GLY   142      34.160  27.450  52.660  1.00  0.00
ATOM   2311  N   VAL   143      37.280  28.330  53.720  1.00  0.00
ATOM   2312  CA  VAL   143      38.650  28.890  53.780  1.00  0.00
ATOM   2314  C   VAL   143      38.660  30.440  53.850  1.00  0.00
ATOM   2315  O   VAL   143      39.280  30.970  54.780  1.00  0.00
ATOM   2316  CB  VAL   143      39.520  28.330  52.650  1.00  0.00
ATOM   2318  CG1 VAL   143      40.930  28.920  52.630  1.00  0.00
ATOM   2322  CG2 VAL   143      39.680  26.810  52.830  1.00  0.00
ATOM   2326  HN  VAL   143      37.000  27.940  52.840  1.00  0.00
ATOM   2327  N   ILE   144      37.850  31.110  53.030  1.00  0.00
ATOM   2328  CA  ILE   144      37.800  32.600  53.050  1.00  0.00
ATOM   2330  C   ILE   144      37.350  33.160  54.410  1.00  0.00
ATOM   2331  O   ILE   144      38.130  33.860  55.060  1.00  0.00
ATOM   2332  CB  ILE   144      37.050  33.190  51.840  1.00  0.00
ATOM   2334  CG1 ILE   144      37.320  34.690  51.680  1.00  0.00
ATOM   2337  CG2 ILE   144      35.530  33.000  51.880  1.00  0.00
ATOM   2341  CD  ILE   144      38.790  34.980  51.430  1.00  0.00
ATOM   2345  HN  ILE   144      37.180  30.660  52.440  1.00  0.00
ATOM   2346  N   ASP   145      36.310  32.530  54.970  1.00  0.00
ATOM   2347  CA  ASP   145      35.760  32.910  56.290  1.00  0.00
ATOM   2349  C   ASP   145      36.750  32.680  57.440  1.00  0.00
ATOM   2350  O   ASP   145      37.130  33.630  58.130  1.00  0.00
ATOM   2351  CB  ASP   145      34.430  32.170  56.530  1.00  0.00
ATOM   2354  CG  ASP   145      33.330  32.460  55.490  1.00  0.00
ATOM   2355  OD1 ASP   145      33.400  33.510  54.810  1.00  0.00
ATOM   2356  OD2 ASP   145      32.400  31.630  55.410  1.00  0.00
ATOM   2357  HN  ASP   145      35.720  31.910  54.460  1.00  0.00
ATOM   2358  N   LEU   146      37.420  31.530  57.420  1.00  0.00
ATOM   2359  CA  LEU   146      38.460  31.180  58.420  1.00  0.00
ATOM   2361  C   LEU   146      39.680  32.110  58.430  1.00  0.00
ATOM   2362  O   LEU   146      40.010  32.670  59.480  1.00  0.00
ATOM   2363  CB  LEU   146      38.900  29.720  58.300  1.00  0.00
ATOM   2366  CG  LEU   146      38.080  28.710  59.130  1.00  0.00
ATOM   2368  CD1 LEU   146      38.120  29.070  60.620  1.00  0.00
ATOM   2372  CD2 LEU   146      36.640  28.570  58.650  1.00  0.00
ATOM   2376  HN  LEU   146      37.220  30.830  56.730  1.00  0.00
ATOM   2377  N   LEU   147      40.190  32.450  57.240  1.00  0.00
ATOM   2378  CA  LEU   147      41.310  33.400  57.090  1.00  0.00
ATOM   2380  C   LEU   147      40.970  34.790  57.640  1.00  0.00
ATOM   2381  O   LEU   147      41.640  35.320  58.540  1.00  0.00
ATOM   2382  CB  LEU   147      41.730  33.580  55.630  1.00  0.00
ATOM   2385  CG  LEU   147      42.890  32.670  55.240  1.00  0.00
ATOM   2387  CD1 LEU   147      42.440  31.230  55.010  1.00  0.00
ATOM   2391  CD2 LEU   147      43.610  33.230  54.020  1.00  0.00
ATOM   2395  HN  LEU   147      39.780  32.110  56.390  1.00  0.00
ATOM   2396  N   LEU   148      39.790  35.250  57.240  1.00  0.00
ATOM   2397  CA  LEU   148      39.310  36.580  57.610  1.00  0.00
ATOM   2399  C   LEU   148      38.950  36.740  59.090  1.00  0.00
ATOM   2400  O   LEU   148      39.480  37.660  59.710  1.00  0.00
ATOM   2401  CB  LEU   148      38.250  36.990  56.580  1.00  0.00
ATOM   2404  CG  LEU   148      39.030  37.180  55.270  1.00  0.00
ATOM   2406  CD1 LEU   148      38.140  37.320  54.050  1.00  0.00
ATOM   2410  CD2 LEU   148      39.930  38.410  55.410  1.00  0.00
ATOM   2414  HN  LEU   148      39.190  34.720  56.640  1.00  0.00
ATOM   2415  N   PHE   149      38.440  35.660  59.680  1.00  0.00
ATOM   2416  CA  PHE   149      38.250  35.600  61.140  1.00  0.00
ATOM   2418  C   PHE   149      39.560  35.610  61.930  1.00  0.00
ATOM   2419  O   PHE   149      39.750  36.460  62.800  1.00  0.00
ATOM   2420  CB  PHE   149      37.380  34.430  61.610  1.00  0.00
ATOM   2423  CG  PHE   149      36.990  34.670  63.070  1.00  0.00
ATOM   2424  CD1 PHE   149      36.190  35.770  63.330  1.00  0.00
ATOM   2425  CD2 PHE   149      37.760  34.140  64.090  1.00  0.00
ATOM   2426  CE1 PHE   149      36.210  36.410  64.560  1.00  0.00
ATOM   2427  CE2 PHE   149      37.760  34.750  65.340  1.00  0.00
ATOM   2428  CZ  PHE   149      37.010  35.900  65.570  1.00  0.00
ATOM   2429  HN  PHE   149      38.050  34.910  59.160  1.00  0.00
ATOM   2435  N   GLY   150      40.490  34.780  61.470  1.00  0.00
ATOM   2436  CA  GLY   150      41.820  34.620  62.110  1.00  0.00
ATOM   2439  C   GLY   150      42.530  35.970  62.260  1.00  0.00
ATOM   2440  O   GLY   150      42.690  36.450  63.380  1.00  0.00
ATOM   2441  HN  GLY   150      40.330  34.200  60.670  1.00  0.00
ATOM   2442  N   THR   151      42.610  36.710  61.150  1.00  0.00
ATOM   2443  CA  THR   151      43.300  38.010  61.190  1.00  0.00
ATOM   2445  C   THR   151      42.540  39.060  61.990  1.00  0.00
ATOM   2446  O   THR   151      43.140  39.800  62.770  1.00  0.00
ATOM   2447  CB  THR   151      43.600  38.650  59.840  1.00  0.00
ATOM   2449  CG2 THR   151      44.690  39.690  60.090  1.00  0.00
ATOM   2453  OG1 THR   151      44.020  37.690  58.870  1.00  0.00
ATOM   2454  HN  THR   151      42.240  36.410  60.270  1.00  0.00
ATOM   2455  HG1 THR   151      43.960  38.100  57.960  1.00  0.00
ATOM   2456  N   ILE   152      41.220  39.050  61.890  1.00  0.00
ATOM   2457  CA  ILE   152      40.420  39.920  62.750  1.00  0.00
ATOM   2459  C   ILE   152      40.640  39.630  64.240  1.00  0.00
ATOM   2460  O   ILE   152      40.970  40.580  64.950  1.00  0.00
ATOM   2461  CB  ILE   152      38.970  39.840  62.320  1.00  0.00
ATOM   2463  CG1 ILE   152      38.870  40.530  60.950  1.00  0.00
ATOM   2466  CG2 ILE   152      37.990  40.320  63.390  1.00  0.00
ATOM   2470  CD  ILE   152      39.460  41.940  60.880  1.00  0.00
ATOM   2474  HN  ILE   152      40.700  38.490  61.250  1.00  0.00
ATOM   2475  N   GLY   153      40.730  38.350  64.580  1.00  0.00
ATOM   2476  CA  GLY   153      41.110  37.850  65.920  1.00  0.00
ATOM   2479  C   GLY   153      42.310  38.600  66.530  1.00  0.00
ATOM   2480  O   GLY   153      42.160  39.320  67.520  1.00  0.00
ATOM   2481  HN  GLY   153      40.450  37.640  63.930  1.00  0.00
ATOM   2482  N   ILE   154      43.350  38.720  65.700  1.00  0.00
ATOM   2483  CA  ILE   154      44.600  39.440  66.050  1.00  0.00
ATOM   2485  C   ILE   154      44.390  40.970  66.170  1.00  0.00
ATOM   2486  O   ILE   154      44.720  41.550  67.200  1.00  0.00
ATOM   2487  CB  ILE   154      45.730  39.060  65.060  1.00  0.00
ATOM   2489  CG1 ILE   154      46.270  37.650  65.330  1.00  0.00
ATOM   2492  CG2 ILE   154      46.920  40.030  65.110  1.00  0.00
ATOM   2496  CD  ILE   154      45.400  36.510  64.790  1.00  0.00
ATOM   2500  HN  ILE   154      43.290  38.340  64.780  1.00  0.00
ATOM   2501  N   THR   155      43.700  41.550  65.190  1.00  0.00
ATOM   2502  CA  THR   155      43.360  42.990  65.150  1.00  0.00
ATOM   2504  C   THR   155      42.660  43.440  66.450  1.00  0.00
ATOM   2505  O   THR   155      43.140  44.340  67.140  1.00  0.00
ATOM   2506  CB  THR   155      42.430  43.240  63.950  1.00  0.00
ATOM   2508  CG2 THR   155      41.760  44.600  63.950  1.00  0.00
ATOM   2512  OG1 THR   155      43.120  43.000  62.730  1.00  0.00
ATOM   2513  HN  THR   155      43.400  41.030  64.390  1.00  0.00
ATOM   2514  HG1 THR   155      42.620  43.380  61.940  1.00  0.00
ATOM   2515  N   ILE   156      41.630  42.680  66.820  1.00  0.00
ATOM   2516  CA  ILE   156      40.800  42.860  68.040  1.00  0.00
ATOM   2518  C   ILE   156      41.660  42.930  69.300  1.00  0.00
ATOM   2519  O   ILE   156      41.550  43.900  70.030  1.00  0.00
ATOM   2520  CB  ILE   156      39.910  41.620  68.200  1.00  0.00
ATOM   2522  CG1 ILE   156      39.000  41.490  67.000  1.00  0.00
ATOM   2525  CG2 ILE   156      39.140  41.530  69.520  1.00  0.00
ATOM   2529  CD  ILE   156      38.710  39.990  66.900  1.00  0.00
ATOM   2533  HN  ILE   156      41.390  41.880  66.270  1.00  0.00
ATOM   2534  N   TRP   157      42.540  41.950  69.460  1.00  0.00
ATOM   2535  CA  TRP   157      43.410  41.860  70.650  1.00  0.00
ATOM   2537  C   TRP   157      44.250  43.140  70.830  1.00  0.00
ATOM   2538  O   TRP   157      44.210  43.750  71.890  1.00  0.00
ATOM   2539  CB  TRP   157      44.280  40.610  70.530  1.00  0.00
ATOM   2542  CG  TRP   157      45.330  40.550  71.630  1.00  0.00
ATOM   2543  CD1 TRP   157      45.120  40.260  72.920  1.00  0.00
ATOM   2544  CD2 TRP   157      46.630  41.000  71.520  1.00  0.00
ATOM   2545  CE2 TRP   157      47.180  40.950  72.790  1.00  0.00
ATOM   2546  CE3 TRP   157      47.360  41.500  70.450  1.00  0.00
ATOM   2547  NE1 TRP   157      46.230  40.510  73.610  1.00  0.00
ATOM   2548  CZ2 TRP   157      48.490  41.370  72.980  1.00  0.00
ATOM   2549  CZ3 TRP   157      48.670  41.920  70.650  1.00  0.00
ATOM   2550  CH2 TRP   157      49.240  41.850  71.910  1.00  0.00
ATOM   2551  HN  TRP   157      42.640  41.200  68.800  1.00  0.00
ATOM   2553  HE1 TRP   157      46.310  40.420  74.600  1.00  0.00
ATOM   2558  N   ALA   158      44.800  43.620  69.720  1.00  0.00
ATOM   2559  CA  ALA   158      45.570  44.880  69.710  1.00  0.00
ATOM   2561  C   ALA   158      44.710  46.130  69.980  1.00  0.00
ATOM   2562  O   ALA   158      45.100  46.980  70.790  1.00  0.00
ATOM   2563  CB  ALA   158      46.320  45.010  68.380  1.00  0.00
ATOM   2567  HN  ALA   158      44.710  43.150  68.840  1.00  0.00
ATOM   2568  N   ILE   159      43.560  46.230  69.300  1.00  0.00
ATOM   2569  CA  ILE   159      42.640  47.390  69.440  1.00  0.00
ATOM   2571  C   ILE   159      41.430  47.300  70.410  1.00  0.00
ATOM   2572  O   ILE   159      41.330  48.140  71.310  1.00  0.00
ATOM   2573  CB  ILE   159      42.240  47.910  68.050  1.00  0.00
ATOM   2575  CG1 ILE   159      41.510  49.260  68.190  1.00  0.00
ATOM   2578  CG2 ILE   159      41.440  46.890  67.220  1.00  0.00
ATOM   2582  CD  ILE   159      41.010  49.870  66.880  1.00  0.00
ATOM   2586  HN  ILE   159      43.360  45.580  68.570  1.00  0.00
ATOM   2587  N   GLN   160      40.540  46.310  70.250  1.00  0.00
ATOM   2588  CA  GLN   160      39.160  46.290  70.830  1.00  0.00
ATOM   2590  C   GLN   160      38.320  45.000  70.640  1.00  0.00
ATOM   2591  O   GLN   160      38.570  44.010  71.320  1.00  0.00
ATOM   2592  CB  GLN   160      38.350  47.540  70.450  1.00  0.00
ATOM   2595  CG  GLN   160      38.200  47.750  68.940  1.00  0.00
ATOM   2598  CD  GLN   160      37.110  48.760  68.670  1.00  0.00
ATOM   2599  NE2 GLN   160      37.510  49.960  68.350  1.00  0.00
ATOM   2600  OE1 GLN   160      35.920  48.470  68.690  1.00  0.00
ATOM   2601  HN  GLN   160      40.900  45.400  70.060  1.00  0.00
ATOM   2602 1HE2 GLN   160      38.490  50.160  68.270  1.00  0.00
ATOM   2603 2HE2 GLN   160      36.800  50.620  68.120  1.00  0.00
ATOM   2604  N   MET   161      37.320  44.980  69.740  1.00  0.00
ATOM   2605  CA  MET   161      36.310  43.890  69.630  1.00  0.00
ATOM   2607  C   MET   161      36.110  43.240  68.240  1.00  0.00
ATOM   2608  O   MET   161      36.170  43.900  67.200  1.00  0.00
ATOM   2609  CB  MET   161      34.990  44.370  70.230  1.00  0.00
ATOM   2612  CG  MET   161      33.930  43.280  70.480  1.00  0.00
ATOM   2615  SD  MET   161      34.170  42.110  71.880  1.00  0.00
ATOM   2616  CE  MET   161      35.540  41.010  71.570  1.00  0.00
ATOM   2620  HN  MET   161      37.180  45.750  69.130  1.00  0.00
ATOM   2621  N   MET   162      35.720  41.980  68.330  1.00  0.00
ATOM   2622  CA  MET   162      35.500  40.900  67.340  1.00  0.00
ATOM   2623  C   MET   162      34.600  40.900  66.100  1.00  0.00
ATOM   2624  O   MET   162      35.090  40.730  64.980  1.00  0.00
ATOM   2625  CB  MET   162      35.330  39.620  68.180  1.00  0.00
ATOM   2628  CG  MET   162      35.260  38.310  67.390  1.00  0.00
ATOM   2631  SD  MET   162      34.970  36.870  68.470  1.00  0.00
ATOM   2632  CE  MET   162      34.040  35.850  67.350  1.00  0.00
ATOM   2636  HN  MET   162      35.710  41.610  69.260  1.00  0.00
ATOM   2637  N   TRP   163      33.310  40.770  66.360  1.00  0.00
ATOM   2638  CA  TRP   163      32.340  40.320  65.340  1.00  0.00
ATOM   2640  C   TRP   163      32.230  41.200  64.090  1.00  0.00
ATOM   2641  O   TRP   163      32.480  40.720  62.980  1.00  0.00
ATOM   2642  CB  TRP   163      30.990  40.080  66.010  1.00  0.00
ATOM   2645  CG  TRP   163      30.060  39.360  65.030  1.00  0.00
ATOM   2646  CD1 TRP   163      29.180  39.950  64.220  1.00  0.00
ATOM   2647  CD2 TRP   163      30.070  38.010  64.730  1.00  0.00
ATOM   2648  CE2 TRP   163      29.140  37.830  63.720  1.00  0.00
ATOM   2649  CE3 TRP   163      30.810  36.930  65.200  1.00  0.00
ATOM   2650  NE1 TRP   163      28.620  39.030  63.430  1.00  0.00
ATOM   2651  CZ2 TRP   163      28.920  36.560  63.200  1.00  0.00
ATOM   2652  CZ3 TRP   163      30.600  35.670  64.680  1.00  0.00
ATOM   2653  CH2 TRP   163      29.650  35.480  63.680  1.00  0.00
ATOM   2654  HN  TRP   163      32.960  40.820  67.290  1.00  0.00
ATOM   2656  HE1 TRP   163      27.960  39.220  62.710  1.00  0.00
ATOM   2661  N   ILE   164      32.130  42.510  64.310  1.00  0.00
ATOM   2662  CA  ILE   164      32.130  43.500  63.200  1.00  0.00
ATOM   2664  C   ILE   164      33.400  43.410  62.320  1.00  0.00
ATOM   2665  O   ILE   164      33.220  43.080  61.150  1.00  0.00
ATOM   2666  CB  ILE   164      31.680  44.940  63.590  1.00  0.00
ATOM   2668  CG1 ILE   164      31.970  46.020  62.520  1.00  0.00
ATOM   2671  CG2 ILE   164      32.110  45.370  65.000  1.00  0.00
ATOM   2675  CD  ILE   164      33.390  46.590  62.440  1.00  0.00
ATOM   2679  HN  ILE   164      32.060  42.880  65.230  1.00  0.00
ATOM   2680  N   PRO   165      34.630  43.470  62.860  1.00  0.00
ATOM   2681  CA  PRO   165      35.830  43.410  62.020  1.00  0.00
ATOM   2683  C   PRO   165      35.900  42.100  61.220  1.00  0.00
ATOM   2684  O   PRO   165      36.350  42.160  60.080  1.00  0.00
ATOM   2685  CB  PRO   165      37.040  43.560  62.940  1.00  0.00
ATOM   2688  CG  PRO   165      36.460  44.280  64.150  1.00  0.00
ATOM   2691  CD  PRO   165      35.040  43.730  64.260  1.00  0.00
ATOM   2694  N   PHE   166      35.370  40.990  61.750  1.00  0.00
ATOM   2695  CA  PHE   166      35.290  39.730  60.990  1.00  0.00
ATOM   2697  C   PHE   166      34.530  39.900  59.690  1.00  0.00
ATOM   2698  O   PHE   166      35.110  39.730  58.610  1.00  0.00
ATOM   2699  CB  PHE   166      34.670  38.560  61.770  1.00  0.00
ATOM   2702  CG  PHE   166      34.380  37.360  60.840  1.00  0.00
ATOM   2703  CD1 PHE   166      35.330  36.900  59.940  1.00  0.00
ATOM   2704  CD2 PHE   166      33.080  36.870  60.780  1.00  0.00
ATOM   2705  CE1 PHE   166      35.000  35.930  59.000  1.00  0.00
ATOM   2706  CE2 PHE   166      32.750  35.920  59.830  1.00  0.00
ATOM   2707  CZ  PHE   166      33.710  35.430  58.950  1.00  0.00
ATOM   2708  HN  PHE   166      35.080  40.930  62.710  1.00  0.00
ATOM   2714  N   TRP   167      33.280  40.280  59.870  1.00  0.00
ATOM   2715  CA  TRP   167      32.390  40.450  58.720  1.00  0.00
ATOM   2717  C   TRP   167      32.960  41.490  57.740  1.00  0.00
ATOM   2718  O   TRP   167      33.270  41.090  56.620  1.00  0.00
ATOM   2719  CB  TRP   167      30.970  40.800  59.150  1.00  0.00
ATOM   2722  CG  TRP   167      29.990  40.350  58.060  1.00  0.00
ATOM   2723  CD1 TRP   167      30.260  40.050  56.790  1.00  0.00
ATOM   2724  CD2 TRP   167      28.630  40.150  58.230  1.00  0.00
ATOM   2725  CE2 TRP   167      28.130  39.750  57.010  1.00  0.00
ATOM   2726  CE3 TRP   167      27.790  40.310  59.320  1.00  0.00
ATOM   2727  NE1 TRP   167      29.160  39.680  56.170  1.00  0.00
ATOM   2728  CZ2 TRP   167      26.770  39.550  56.840  1.00  0.00
ATOM   2729  CZ3 TRP   167      26.430  40.080  59.160  1.00  0.00
ATOM   2730  CH2 TRP   167      25.920  39.710  57.920  1.00  0.00
ATOM   2731  HN  TRP   167      32.900  40.500  60.770  1.00  0.00
ATOM   2733  HE1 TRP   167      29.130  39.470  55.190  1.00  0.00
ATOM   2738  N   ALA   168      33.570  42.520  58.350  1.00  0.00
ATOM   2739  CA  ALA   168      34.340  43.540  57.630  1.00  0.00
ATOM   2741  C   ALA   168      35.400  42.960  56.690  1.00  0.00
ATOM   2742  O   ALA   168      35.150  42.860  55.490  1.00  0.00
ATOM   2743  CB  ALA   168      34.910  44.600  58.570  1.00  0.00
ATOM   2747  HN  ALA   168      33.350  42.740  59.300  1.00  0.00
ATOM   2748  N   ALA   169      36.300  42.200  57.290  1.00  0.00
ATOM   2749  CA  ALA   169      37.400  41.530  56.560  1.00  0.00
ATOM   2751  C   ALA   169      36.900  40.550  55.490  1.00  0.00
ATOM   2752  O   ALA   169      37.290  40.670  54.320  1.00  0.00
ATOM   2753  CB  ALA   169      38.280  40.780  57.540  1.00  0.00
ATOM   2757  HN  ALA   169      36.220  41.990  58.260  1.00  0.00
ATOM   2758  N   GLY   170      35.880  39.770  55.870  1.00  0.00
ATOM   2759  CA  GLY   170      35.260  38.720  55.040  1.00  0.00
ATOM   2762  C   GLY   170      34.800  39.260  53.690  1.00  0.00
ATOM   2763  O   GLY   170      35.350  38.980  52.620  1.00  0.00
ATOM   2764  HN  GLY   170      35.440  39.900  56.760  1.00  0.00
ATOM   2765  N   VAL   171      34.010  40.310  53.830  1.00  0.00
ATOM   2766  CA  VAL   171      33.390  40.910  52.660  1.00  0.00
ATOM   2768  C   VAL   171      34.250  41.860  51.810  1.00  0.00
ATOM   2769  O   VAL   171      34.170  41.760  50.580  1.00  0.00
ATOM   2770  CB  VAL   171      32.070  41.500  53.110  1.00  0.00
ATOM   2772  CG1 VAL   171      32.280  42.800  53.890  1.00  0.00
ATOM   2776  CG2 VAL   171      31.170  41.570  51.880  1.00  0.00
ATOM   2780  HN  VAL   171      33.840  40.750  54.710  1.00  0.00
ATOM   2781  N   ILE   172      35.160  42.620  52.430  1.00  0.00
ATOM   2782  CA  ILE   172      36.060  43.490  51.630  1.00  0.00
ATOM   2784  C   ILE   172      36.920  42.630  50.690  1.00  0.00
ATOM   2785  O   ILE   172      36.990  42.930  49.500  1.00  0.00
ATOM   2786  CB  ILE   172      37.030  44.380  52.420  1.00  0.00
ATOM   2788  CG1 ILE   172      36.610  44.820  53.820  1.00  0.00
ATOM   2791  CG2 ILE   172      37.320  45.630  51.600  1.00  0.00
ATOM   2795  CD  ILE   172      37.830  44.820  54.750  1.00  0.00
ATOM   2799  HN  ILE   172      35.190  42.740  53.420  1.00  0.00
ATOM   2800  N   ASN   173      37.350  41.440  51.150  1.00  0.00
ATOM   2801  CA  ASN   173      38.110  40.510  50.290  1.00  0.00
ATOM   2803  C   ASN   173      37.300  39.920  49.130  1.00  0.00
ATOM   2804  O   ASN   173      37.730  39.990  47.980  1.00  0.00
ATOM   2805  CB  ASN   173      38.760  39.370  51.080  1.00  0.00
ATOM   2808  CG  ASN   173      39.900  38.740  50.260  1.00  0.00
ATOM   2809  ND2 ASN   173      40.370  37.600  50.680  1.00  0.00
ATOM   2810  OD1 ASN   173      40.430  39.280  49.310  1.00  0.00
ATOM   2811  HN  ASN   173      37.210  41.160  52.100  1.00  0.00
ATOM   2812 1HD2 ASN   173      40.010  37.120  51.480  1.00  0.00
ATOM   2813 2HD2 ASN   173      41.180  37.270  50.190  1.00  0.00
ATOM   2814  N   GLY   174      36.040  39.620  49.440  1.00  0.00
ATOM   2815  CA  GLY   174      35.040  39.230  48.420  1.00  0.00
ATOM   2818  C   GLY   174      34.940  40.290  47.310  1.00  0.00
ATOM   2819  O   GLY   174      35.350  40.060  46.170  1.00  0.00
ATOM   2820  HN  GLY   174      35.740  39.590  50.390  1.00  0.00
ATOM   2821  N   LEU   175      34.750  41.530  47.740  1.00  0.00
ATOM   2822  CA  LEU   175      34.680  42.690  46.820  1.00  0.00
ATOM   2824  C   LEU   175      36.000  43.020  46.110  1.00  0.00
ATOM   2825  O   LEU   175      36.020  43.370  44.940  1.00  0.00
ATOM   2826  CB  LEU   175      34.120  43.920  47.540  1.00  0.00
ATOM   2829  CG  LEU   175      32.590  43.930  47.570  1.00  0.00
ATOM   2831  CD1 LEU   175      31.990  42.830  48.450  1.00  0.00
ATOM   2835  CD2 LEU   175      32.100  45.310  48.010  1.00  0.00
ATOM   2839  HN  LEU   175      34.730  41.740  48.710  1.00  0.00
ATOM   2840  N   GLY   176      37.100  42.760  46.810  1.00  0.00
ATOM   2841  CA  GLY   176      38.460  42.830  46.250  1.00  0.00
ATOM   2844  C   GLY   176      38.710  41.800  45.140  1.00  0.00
ATOM   2845  O   GLY   176      39.350  42.150  44.150  1.00  0.00
ATOM   2846  HN  GLY   176      37.070  42.650  47.800  1.00  0.00
ATOM   2847  N   HIS   177      38.310  40.540  45.290  1.00  0.00
ATOM   2848  CA  HIS   177      38.430  39.570  44.170  1.00  0.00
ATOM   2850  C   HIS   177      37.410  39.860  43.050  1.00  0.00
ATOM   2851  O   HIS   177      37.630  39.540  41.880  1.00  0.00
ATOM   2852  CB  HIS   177      38.310  38.140  44.670  1.00  0.00
ATOM   2855  CG  HIS   177      39.120  37.180  43.800  1.00  0.00
ATOM   2856  CD2 HIS   177      40.310  36.740  44.180  1.00  0.00
ATOM   2857  ND1 HIS   177      38.840  36.630  42.610  1.00  0.00
ATOM   2858  HD1 HIS   177      37.982  36.752  42.073  1.00  0.00
ATOM   2859  CE1 HIS   177      39.900  35.890  42.260  1.00  0.00
ATOM   2860  NE2 HIS   177      40.810  35.970  43.220  1.00  0.00
ATOM   2861  HN  HIS   177      37.970  40.190  46.160  1.00  0.00
ATOM   2864  HE2 HIS   177      41.730  35.570  43.220  1.00  0.00
ATOM   2865  N   ALA   178      36.350  40.590  43.410  1.00  0.00
ATOM   2866  CA  ALA   178      35.440  41.230  42.430  1.00  0.00
ATOM   2868  C   ALA   178      36.070  42.280  41.510  1.00  0.00
ATOM   2869  O   ALA   178      35.560  42.480  40.410  1.00  0.00
ATOM   2870  CB  ALA   178      34.150  41.730  43.080  1.00  0.00
ATOM   2874  HN  ALA   178      36.060  40.610  44.360  1.00  0.00
ATOM   2875  N   VAL   179      37.280  42.730  41.850  1.00  0.00
ATOM   2876  CA  VAL   179      38.160  43.450  40.890  1.00  0.00
ATOM   2878  C   VAL   179      38.580  42.580  39.680  1.00  0.00
ATOM   2879  O   VAL   179      38.780  43.120  38.590  1.00  0.00
ATOM   2880  CB  VAL   179      39.340  44.150  41.570  1.00  0.00
ATOM   2882  CG1 VAL   179      40.640  43.330  41.630  1.00  0.00
ATOM   2886  CG2 VAL   179      39.550  45.500  40.890  1.00  0.00
ATOM   2890  HN  VAL   179      37.610  42.710  42.800  1.00  0.00
ATOM   2891  N   GLY   180      38.380  41.260  39.800  1.00  0.00
ATOM   2892  CA  GLY   180      38.350  40.310  38.660  1.00  0.00
ATOM   2895  C   GLY   180      37.140  40.510  37.720  1.00  0.00
ATOM   2896  O   GLY   180      36.580  39.510  37.250  1.00  0.00
ATOM   2897  HN  GLY   180      38.250  40.830  40.690  1.00  0.00
ATOM   2898  N   TYR   181      36.580  41.720  37.770  1.00  0.00
ATOM   2899  CA  TYR   181      35.580  42.350  36.870  1.00  0.00
ATOM   2901  C   TYR   181      36.020  42.620  35.420  1.00  0.00
ATOM   2902  O   TYR   181      35.190  42.380  34.550  1.00  0.00
ATOM   2903  CB  TYR   181      35.090  43.660  37.490  1.00  0.00
ATOM   2906  CG  TYR   181      34.010  44.280  36.610  1.00  0.00
ATOM   2907  CD1 TYR   181      32.780  43.630  36.540  1.00  0.00
ATOM   2908  CD2 TYR   181      34.370  45.180  35.610  1.00  0.00
ATOM   2909  CE1 TYR   181      31.930  43.880  35.470  1.00  0.00
ATOM   2910  CE2 TYR   181      33.510  45.430  34.550  1.00  0.00
ATOM   2911  CZ  TYR   181      32.280  44.800  34.500  1.00  0.00
ATOM   2912  OH  TYR   181      31.300  45.310  33.710  1.00  0.00
ATOM   2913  HN  TYR   181      36.740  42.250  38.600  1.00  0.00
ATOM   2918  HH  TYR   181      31.750  45.670  32.890  1.00  0.00
ATOM   2919  N   ARG   182      37.230  43.180  35.200  1.00  0.00
ATOM   2920  CA  ARG   182      37.950  43.140  33.890  1.00  0.00
ATOM   2922  C   ARG   182      37.850  44.150  32.680  1.00  0.00
ATOM   2923  O   ARG   182      36.740  44.640  32.480  1.00  0.00
ATOM   2924  CB  ARG   182      37.760  41.700  33.380  1.00  0.00
ATOM   2927  CG  ARG   182      38.040  40.480  34.280  1.00  0.00
ATOM   2930  CD  ARG   182      37.360  39.220  33.740  1.00  0.00
ATOM   2933  NE  ARG   182      37.570  38.170  34.750  1.00  0.00
ATOM   2934  CZ  ARG   182      36.630  37.390  35.280  1.00  0.00
ATOM   2935  NH1 ARG   182      35.330  37.500  34.930  1.00  0.00
ATOM   2936  NH2 ARG   182      36.990  36.550  36.260  1.00  0.00
ATOM   2937  HN  ARG   182      37.770  43.540  35.950  1.00  0.00
ATOM   2938  HE  ARG   182      38.490  38.170  35.150  1.00  0.00
ATOM   2939 1HH1 ARG   182      35.060  38.220  34.290  1.00  0.00
ATOM   2940 2HH1 ARG   182      34.640  36.830  35.200  1.00  0.00
ATOM   2941 1HH2 ARG   182      37.920  36.550  36.600  1.00  0.00
ATOM   2942 2HH2 ARG   182      36.330  35.870  36.610  1.00  0.00
ATOM   2943  N   ASN   183      38.990  44.650  32.110  1.00  0.00
ATOM   2944  CA  ASN   183      39.200  45.250  30.730  1.00  0.00
ATOM   2946  C   ASN   183      40.570  45.840  30.230  1.00  0.00
ATOM   2947  O   ASN   183      40.980  46.890  30.730  1.00  0.00
ATOM   2948  CB  ASN   183      38.100  46.260  30.350  1.00  0.00
ATOM   2951  CG  ASN   183      37.930  46.290  28.830  1.00  0.00
ATOM   2952  ND2 ASN   183      38.600  47.180  28.150  1.00  0.00
ATOM   2953  OD1 ASN   183      37.350  45.420  28.210  1.00  0.00
ATOM   2954  HN  ASN   183      39.820  44.670  32.670  1.00  0.00
ATOM   2955 1HD2 ASN   183      39.210  47.840  28.590  1.00  0.00
ATOM   2956 2HD2 ASN   183      38.530  47.060  27.160  1.00  0.00
ATOM   2957  N   PHE   184      41.210  45.310  29.160  1.00  0.00
ATOM   2958  CA  PHE   184      42.310  45.950  28.350  1.00  0.00
ATOM   2960  C   PHE   184      42.110  45.960  26.820  1.00  0.00
ATOM   2961  O   PHE   184      42.010  47.060  26.280  1.00  0.00
ATOM   2962  CB  PHE   184      43.720  45.400  28.620  1.00  0.00
ATOM   2965  CG  PHE   184      44.940  45.840  27.790  1.00  0.00
ATOM   2966  CD1 PHE   184      45.310  47.180  27.700  1.00  0.00
ATOM   2967  CD2 PHE   184      45.730  44.870  27.180  1.00  0.00
ATOM   2968  CE1 PHE   184      46.440  47.550  26.980  1.00  0.00
ATOM   2969  CE2 PHE   184      46.860  45.250  26.470  1.00  0.00
ATOM   2970  CZ  PHE   184      47.210  46.590  26.350  1.00  0.00
ATOM   2971  HN  PHE   184      40.970  44.380  28.870  1.00  0.00
ATOM   2977  N   GLU   185      42.270  44.830  26.100  1.00  0.00
ATOM   2978  CA  GLU   185      41.890  44.780  24.670  1.00  0.00
ATOM   2980  C   GLU   185      40.370  44.960  24.670  1.00  0.00
ATOM   2981  O   GLU   185      39.670  44.330  25.470  1.00  0.00
ATOM   2982  CB  GLU   185      42.250  43.450  24.010  1.00  0.00
ATOM   2985  CG  GLU   185      41.940  43.440  22.510  1.00  0.00
ATOM   2988  CD  GLU   185      42.420  42.160  21.800  1.00  0.00
ATOM   2989  OE1 GLU   185      42.780  41.200  22.520  1.00  0.00
ATOM   2990  OE2 GLU   185      42.610  42.250  20.570  1.00  0.00
ATOM   2991  HN  GLU   185      42.420  43.930  26.500  1.00  0.00
ATOM   2992  N   CYS   186      39.970  46.020  23.990  1.00  0.00
ATOM   2993  CA  CYS   186      38.600  46.560  24.100  1.00  0.00
ATOM   2995  C   CYS   186      37.480  45.560  23.790  1.00  0.00
ATOM   2996  O   CYS   186      36.380  45.710  24.320  1.00  0.00
ATOM   2997  CB  CYS   186      38.400  47.790  23.200  1.00  0.00
ATOM   3000  SG  CYS   186      38.500  47.440  21.410  1.00  0.00
ATOM   3001  HN  CYS   186      40.590  46.470  23.350  1.00  0.00
ATOM   3002  HG  CYS   186      38.210  48.680  21.030  1.00  0.00
ATOM   3003  N   ARG   187      37.740  44.710  22.800  1.00  0.00
ATOM   3004  CA  ARG   187      36.800  43.670  22.340  1.00  0.00
ATOM   3006  C   ARG   187      36.450  42.640  23.420  1.00  0.00
ATOM   3007  O   ARG   187      35.270  42.510  23.740  1.00  0.00
ATOM   3008  CB  ARG   187      37.380  42.930  21.130  1.00  0.00
ATOM   3011  CG  ARG   187      37.150  43.680  19.810  1.00  0.00
ATOM   3014  CD  ARG   187      35.660  43.700  19.450  1.00  0.00
ATOM   3017  NE  ARG   187      35.450  44.290  18.120  1.00  0.00
ATOM   3018  CZ  ARG   187      35.500  45.590  17.800  1.00  0.00
ATOM   3019  NH1 ARG   187      35.770  46.520  18.730  1.00  0.00
ATOM   3020  NH2 ARG   187      35.230  45.990  16.550  1.00  0.00
ATOM   3021  HN  ARG   187      38.650  44.670  22.380  1.00  0.00
ATOM   3022  HE  ARG   187      35.320  43.610  17.390  1.00  0.00
ATOM   3023 1HH1 ARG   187      35.960  46.240  19.670  1.00  0.00
ATOM   3024 2HH1 ARG   187      35.820  47.490  18.490  1.00  0.00
ATOM   3025 1HH2 ARG   187      35.000  45.310  15.850  1.00  0.00
ATOM   3026 2HH2 ARG   187      35.280  46.950  16.310  1.00  0.00
ATOM   3027  N   ASP   188      37.490  42.200  24.120  1.00  0.00
ATOM   3028  CA  ASP   188      37.390  41.080  25.070  1.00  0.00
ATOM   3030  C   ASP   188      37.210  41.480  26.530  1.00  0.00
ATOM   3031  O   ASP   188      37.880  42.390  27.050  1.00  0.00
ATOM   3032  CB  ASP   188      38.620  40.180  24.910  1.00  0.00
ATOM   3035  CG  ASP   188      38.750  39.480  23.540  1.00  0.00
ATOM   3036  OD1 ASP   188      37.860  39.630  22.680  1.00  0.00
ATOM   3037  OD2 ASP   188      39.750  38.760  23.410  1.00  0.00
ATOM   3038  HN  ASP   188      38.440  42.400  23.860  1.00  0.00
ATOM   3039  N   ALA   189      36.640  40.510  27.230  1.00  0.00
ATOM   3040  CA  ALA   189      36.260  40.610  28.650  1.00  0.00
ATOM   3042  C   ALA   189      37.340  40.840  29.710  1.00  0.00
ATOM   3043  O   ALA   189      37.020  41.450  30.710  1.00  0.00
ATOM   3044  CB  ALA   189      35.500  39.340  29.030  1.00  0.00
ATOM   3048  HN  ALA   189      36.180  39.770  26.730  1.00  0.00
ATOM   3049  N   ALA   190      38.550  40.310  29.540  1.00  0.00
ATOM   3050  CA  ALA   190      39.610  40.160  30.590  1.00  0.00
ATOM   3052  C   ALA   190      40.220  41.380  31.320  1.00  0.00
ATOM   3053  O   ALA   190      40.210  42.450  30.730  1.00  0.00
ATOM   3054  CB  ALA   190      40.710  39.470  29.860  1.00  0.00
ATOM   3058  HN  ALA   190      38.800  40.000  28.630  1.00  0.00
ATOM   3059  N   THR   191      41.010  41.230  32.400  1.00  0.00
ATOM   3060  CA  THR   191      41.410  42.350  33.310  1.00  0.00
ATOM   3062  C   THR   191      42.650  43.180  32.990  1.00  0.00
ATOM   3063  O   THR   191      43.720  42.620  32.850  1.00  0.00
ATOM   3064  CB  THR   191      41.600  41.990  34.800  1.00  0.00
ATOM   3066  CG2 THR   191      41.070  43.140  35.660  1.00  0.00
ATOM   3070  OG1 THR   191      40.950  40.780  35.200  1.00  0.00
ATOM   3071  HN  THR   191      41.470  40.360  32.610  1.00  0.00
ATOM   3072  HG1 THR   191      41.160  40.740  36.170  1.00  0.00
ATOM   3073  N   ASN   192      42.560  44.490  33.130  1.00  0.00
ATOM   3074  CA  ASN   192      43.810  45.270  33.200  1.00  0.00
ATOM   3076  C   ASN   192      43.750  46.470  34.140  1.00  0.00
ATOM   3077  O   ASN   192      42.920  47.360  33.980  1.00  0.00
ATOM   3078  CB  ASN   192      44.340  45.700  31.840  1.00  0.00
ATOM   3081  CG  ASN   192      45.840  46.000  31.810  1.00  0.00
ATOM   3082  ND2 ASN   192      46.230  46.840  30.890  1.00  0.00
ATOM   3083  OD1 ASN   192      46.680  45.430  32.480  1.00  0.00
ATOM   3084  HN  ASN   192      41.730  45.010  33.340  1.00  0.00
ATOM   3085 1HD2 ASN   192      45.580  47.230  30.240  1.00  0.00
ATOM   3086 2HD2 ASN   192      47.210  47.080  30.900  1.00  0.00
ATOM   3087  N   LEU   193      44.680  46.400  35.080  1.00  0.00
ATOM   3088  CA  LEU   193      45.010  47.540  35.950  1.00  0.00
ATOM   3090  C   LEU   193      46.340  47.370  36.680  1.00  0.00
ATOM   3091  O   LEU   193      46.500  46.520  37.550  1.00  0.00
ATOM   3092  CB  LEU   193      43.860  47.820  36.940  1.00  0.00
ATOM   3095  CG  LEU   193      43.890  49.250  37.500  1.00  0.00
ATOM   3097  CD1 LEU   193      43.970  50.300  36.390  1.00  0.00
ATOM   3101  CD2 LEU   193      42.650  49.520  38.340  1.00  0.00
ATOM   3105  HN  LEU   193      45.110  45.520  35.290  1.00  0.00
ATOM   3106  N   MET   194      47.200  48.370  36.500  1.00  0.00
ATOM   3107  CA  MET   194      48.510  48.400  37.170  1.00  0.00
ATOM   3109  C   MET   194      48.400  48.500  38.710  1.00  0.00
ATOM   3110  O   MET   194      48.950  47.620  39.370  1.00  0.00
ATOM   3111  CB  MET   194      49.470  49.440  36.580  1.00  0.00
ATOM   3114  CG  MET   194      50.890  49.290  37.150  1.00  0.00
ATOM   3117  SD  MET   194      51.960  50.730  36.820  1.00  0.00
ATOM   3118  CE  MET   194      51.270  51.900  37.970  1.00  0.00
ATOM   3122  HN  MET   194      46.960  49.160  35.930  1.00  0.00
ATOM   3123  N   PRO   195      47.560  49.390  39.280  1.00  0.00
ATOM   3124  CA  PRO   195      47.240  49.370  40.720  1.00  0.00
ATOM   3126  C   PRO   195      46.700  48.030  41.200  1.00  0.00
ATOM   3127  O   PRO   195      47.210  47.520  42.190  1.00  0.00
ATOM   3128  CB  PRO   195      46.220  50.480  40.940  1.00  0.00
ATOM   3131  CG  PRO   195      46.720  51.530  39.960  1.00  0.00
ATOM   3134  CD  PRO   195      47.140  50.710  38.740  1.00  0.00
ATOM   3137  N   TRP   196      45.850  47.370  40.420  1.00  0.00
ATOM   3138  CA  TRP   196      45.380  46.060  40.910  1.00  0.00
ATOM   3139  C   TRP   196      46.380  44.920  40.780  1.00  0.00
ATOM   3140  O   TRP   196      46.640  44.320  41.810  1.00  0.00
ATOM   3141  CB  TRP   196      43.870  45.850  40.830  1.00  0.00
ATOM   3144  CG  TRP   196      43.140  47.000  41.550  1.00  0.00
ATOM   3145  CD1 TRP   196      42.140  47.660  40.990  1.00  0.00
ATOM   3146  CD2 TRP   196      43.560  47.800  42.630  1.00  0.00
ATOM   3147  CE2 TRP   196      42.800  48.950  42.590  1.00  0.00
ATOM   3148  CE3 TRP   196      44.570  47.700  43.560  1.00  0.00
ATOM   3149  NE1 TRP   196      41.930  48.830  41.600  1.00  0.00
ATOM   3150  CZ2 TRP   196      43.080  50.000  43.480  1.00  0.00
ATOM   3151  CZ3 TRP   196      44.870  48.730  44.440  1.00  0.00
ATOM   3152  CH2 TRP   196      44.120  49.890  44.390  1.00  0.00
ATOM   3153  HN  TRP   196      45.460  47.650  39.540  1.00  0.00
ATOM   3155  HE1 TRP   196      41.240  49.490  41.330  1.00  0.00
ATOM   3160  N   GLY   197      47.290  45.100  39.820  1.00  0.00
ATOM   3161  CA  GLY   197      48.550  44.330  39.700  1.00  0.00
ATOM   3164  C   GLY   197      49.500  44.510  40.890  1.00  0.00
ATOM   3165  O   GLY   197      50.200  43.570  41.230  1.00  0.00
ATOM   3166  HN  GLY   197      47.060  45.650  39.020  1.00  0.00
ATOM   3167  N   ILE   198      49.420  45.660  41.570  1.00  0.00
ATOM   3168  CA  ILE   198      50.170  45.920  42.820  1.00  0.00
ATOM   3170  C   ILE   198      49.620  45.050  43.970  1.00  0.00
ATOM   3171  O   ILE   198      50.430  44.430  44.660  1.00  0.00
ATOM   3172  CB  ILE   198      50.170  47.410  43.230  1.00  0.00
ATOM   3174  CG1 ILE   198      50.670  48.340  42.110  1.00  0.00
ATOM   3177  CG2 ILE   198      50.910  47.680  44.540  1.00  0.00
ATOM   3181  CD  ILE   198      52.060  48.010  41.580  1.00  0.00
ATOM   3185  HN  ILE   198      48.820  46.390  41.260  1.00  0.00
ATOM   3186  N   ILE   199      48.300  44.930  44.110  1.00  0.00
ATOM   3187  CA  ILE   199      47.760  43.910  45.040  1.00  0.00
ATOM   3189  C   ILE   199      48.060  42.530  44.440  1.00  0.00
ATOM   3190  O   ILE   199      48.860  41.790  45.010  1.00  0.00
ATOM   3191  CB  ILE   199      46.250  43.910  45.350  1.00  0.00
ATOM   3193  CG1 ILE   199      45.620  45.260  45.660  1.00  0.00
ATOM   3196  CG2 ILE   199      46.100  43.060  46.620  1.00  0.00
ATOM   3200  CD  ILE   199      44.090  45.150  45.650  1.00  0.00
ATOM   3204  HN  ILE   199      47.640  45.370  43.490  1.00  0.00
ATOM   3205  N   VAL   200      47.710  42.380  43.160  1.00  0.00
ATOM   3206  CA  VAL   200      47.740  41.110  42.420  1.00  0.00
ATOM   3207  C   VAL   200      49.100  40.500  42.040  1.00  0.00
ATOM   3208  O   VAL   200      49.190  39.430  41.440  1.00  0.00
ATOM   3209  CB  VAL   200      46.580  40.920  41.410  1.00  0.00
ATOM   3211  CG1 VAL   200      46.160  39.450  41.360  1.00  0.00
ATOM   3215  CG2 VAL   200      45.290  41.610  41.870  1.00  0.00
ATOM   3219  HN  VAL   200      47.270  43.130  42.660  1.00  0.00
ATOM   3220  N   GLY   201      50.170  41.140  42.520  1.00  0.00
ATOM   3221  CA  GLY   201      51.560  40.720  42.290  1.00  0.00
ATOM   3224  C   GLY   201      51.830  40.370  40.820  1.00  0.00
ATOM   3225  O   GLY   201      52.430  39.320  40.570  1.00  0.00
ATOM   3226  HN  GLY   201      50.070  41.970  43.070  1.00  0.00
ATOM   3227  N   GLY   202      51.200  41.140  39.940  1.00  0.00
ATOM   3228  CA  GLY   202      51.310  40.980  38.480  1.00  0.00
ATOM   3231  C   GLY   202      50.150  40.350  37.700  1.00  0.00
ATOM   3232  O   GLY   202      50.010  40.670  36.520  1.00  0.00
ATOM   3233  HN  GLY   202      50.750  41.970  40.260  1.00  0.00
ATOM   3234  N   GLU   203      49.190  39.700  38.370  1.00  0.00
ATOM   3235  CA  GLU   203      48.040  39.110  37.630  1.00  0.00
ATOM   3237  C   GLU   203      47.140  40.110  36.900  1.00  0.00
ATOM   3238  O   GLU   203      46.590  39.780  35.860  1.00  0.00
ATOM   3239  CB  GLU   203      47.070  38.280  38.450  1.00  0.00
ATOM   3242  CG  GLU   203      47.490  36.850  38.700  1.00  0.00
ATOM   3245  CD  GLU   203      46.490  35.910  38.040  1.00  0.00
ATOM   3246  OE1 GLU   203      46.670  35.600  36.850  1.00  0.00
ATOM   3247  OE2 GLU   203      45.520  35.500  38.710  1.00  0.00
ATOM   3248  HN  GLU   203      49.230  39.510  39.350  1.00  0.00
ATOM   3249  N   GLU   204      47.070  41.350  37.370  1.00  0.00
ATOM   3250  CA  GLU   204      46.170  42.330  36.730  1.00  0.00
ATOM   3252  C   GLU   204      46.550  42.850  35.350  1.00  0.00
ATOM   3253  O   GLU   204      45.820  43.650  34.780  1.00  0.00
ATOM   3254  CB  GLU   204      45.750  43.470  37.630  1.00  0.00
ATOM   3257  CG  GLU   204      44.750  42.970  38.660  1.00  0.00
ATOM   3260  CD  GLU   204      43.330  42.960  38.110  1.00  0.00
ATOM   3261  OE1 GLU   204      42.870  41.860  37.740  1.00  0.00
ATOM   3262  OE2 GLU   204      42.740  44.070  38.090  1.00  0.00
ATOM   3263  HN  GLU   204      47.600  41.660  38.160  1.00  0.00
ATOM   3264  N   LEU   205      47.630  42.330  34.780  1.00  0.00
ATOM   3265  CA  LEU   205      47.790  42.330  33.310  1.00  0.00
ATOM   3267  C   LEU   205      47.020  41.150  32.670  1.00  0.00
ATOM   3268  O   LEU   205      47.290  40.780  31.530  1.00  0.00
ATOM   3269  CB  LEU   205      49.250  42.340  32.860  1.00  0.00
ATOM   3272  CG  LEU   205      50.040  43.530  33.410  1.00  0.00
ATOM   3274  CD1 LEU   205      50.680  43.120  34.740  1.00  0.00
ATOM   3278  CD2 LEU   205      51.110  44.000  32.420  1.00  0.00
ATOM   3282  HN  LEU   205      48.350  41.880  35.290  1.00  0.00
ATOM   3283  N   HIS   206      45.870  40.830  33.240  1.00  0.00
ATOM   3284  CA  HIS   206      45.050  39.660  32.870  1.00  0.00
ATOM   3286  C   HIS   206      44.390  39.740  31.480  1.00  0.00
ATOM   3287  O   HIS   206      43.940  38.730  30.930  1.00  0.00
ATOM   3288  CB  HIS   206      44.020  39.390  33.970  1.00  0.00
ATOM   3291  CG  HIS   206      43.250  38.100  33.740  1.00  0.00
ATOM   3292  CD2 HIS   206      41.970  37.980  33.400  1.00  0.00
ATOM   3293  ND1 HIS   206      43.730  36.880  33.960  1.00  0.00
ATOM   3294  HD1 HIS   206      44.693  36.654  34.210  1.00  0.00
ATOM   3295  CE1 HIS   206      42.750  36.010  33.800  1.00  0.00
ATOM   3296  NE2 HIS   206      41.670  36.690  33.450  1.00  0.00
ATOM   3297  HN  HIS   206      45.450  41.430  33.920  1.00  0.00
ATOM   3300  HE2 HIS   206      40.790  36.280  33.190  1.00  0.00
ATOM   3301  N   ASN   207      44.200  40.940  30.960  1.00  0.00
ATOM   3302  CA  ASN   207      43.750  41.080  29.570  1.00  0.00
ATOM   3304  C   ASN   207      44.840  40.840  28.530  1.00  0.00
ATOM   3305  O   ASN   207      44.640  39.960  27.710  1.00  0.00
ATOM   3306  CB  ASN   207      42.860  42.290  29.350  1.00  0.00
ATOM   3309  CG  ASN   207      42.100  42.270  28.020  1.00  0.00
ATOM   3310  ND2 ASN   207      40.790  42.430  28.010  1.00  0.00
ATOM   3311  OD1 ASN   207      42.730  42.330  26.990  1.00  0.00
ATOM   3312  HN  ASN   207      44.150  41.740  31.560  1.00  0.00
ATOM   3313 1HD2 ASN   207      40.240  42.510  28.840  1.00  0.00
ATOM   3314 2HD2 ASN   207      40.300  42.420  27.140  1.00  0.00
ATOM   3315  N   ASN   208      46.060  41.210  28.920  1.00  0.00
ATOM   3316  CA  ASN   208      47.270  40.720  28.230  1.00  0.00
ATOM   3318  C   ASN   208      47.340  39.180  28.330  1.00  0.00
ATOM   3319  O   ASN   208      47.640  38.530  27.330  1.00  0.00
ATOM   3320  CB  ASN   208      48.570  41.280  28.820  1.00  0.00
ATOM   3323  CG  ASN   208      48.640  42.790  28.690  1.00  0.00
ATOM   3324  ND2 ASN   208      48.460  43.490  29.790  1.00  0.00
ATOM   3325  OD1 ASN   208      48.860  43.330  27.630  1.00  0.00
ATOM   3326  HN  ASN   208      46.210  41.670  29.790  1.00  0.00
ATOM   3327 1HD2 ASN   208      48.350  43.050  30.680  1.00  0.00
ATOM   3328 2HD2 ASN   208      48.400  44.490  29.690  1.00  0.00
ATOM   3329  N   HIS   209      46.930  38.630  29.460  1.00  0.00
ATOM   3330  CA  HIS   209      46.770  37.170  29.590  1.00  0.00
ATOM   3332  C   HIS   209      45.680  36.570  28.690  1.00  0.00
ATOM   3333  O   HIS   209      45.890  35.480  28.170  1.00  0.00
ATOM   3334  CB  HIS   209      46.500  36.760  31.030  1.00  0.00
ATOM   3337  CG  HIS   209      46.450  35.240  31.140  1.00  0.00
ATOM   3338  CD2 HIS   209      45.350  34.510  31.000  1.00  0.00
ATOM   3339  ND1 HIS   209      47.500  34.430  31.060  1.00  0.00
ATOM   3340  HD1 HIS   209      48.479  34.703  31.152  1.00  0.00
ATOM   3341  CE1 HIS   209      47.050  33.210  30.840  1.00  0.00
ATOM   3342  NE2 HIS   209      45.720  33.260  30.770  1.00  0.00
ATOM   3343  HN  HIS   209      46.850  39.140  30.310  1.00  0.00
ATOM   3346  HE2 HIS   209      45.160  32.500  30.440  1.00  0.00
ATOM   3347  N   HIS   210      44.470  37.120  28.660  1.00  0.00
ATOM   3348  CA  HIS   210      43.440  36.580  27.750  1.00  0.00
ATOM   3350  C   HIS   210      43.790  36.610  26.270  1.00  0.00
ATOM   3351  O   HIS   210      43.730  35.570  25.620  1.00  0.00
ATOM   3352  CB  HIS   210      42.070  37.200  27.910  1.00  0.00
ATOM   3355  CG  HIS   210      41.270  36.410  28.930  1.00  0.00
ATOM   3356  CD2 HIS   210      41.360  36.470  30.250  1.00  0.00
ATOM   3357  ND1 HIS   210      40.160  35.760  28.620  1.00  0.00
ATOM   3358  HD1 HIS   210      39.839  35.550  27.675  1.00  0.00
ATOM   3359  CE1 HIS   210      39.540  35.430  29.730  1.00  0.00
ATOM   3360  NE2 HIS   210      40.270  35.880  30.740  1.00  0.00
ATOM   3361  HN  HIS   210      44.210  37.890  29.240  1.00  0.00
ATOM   3364  HE2 HIS   210      39.920  35.990  31.670  1.00  0.00
ATOM   3365  N   THR   211      44.440  37.700  25.880  1.00  0.00
ATOM   3366  CA  THR   211      45.040  37.790  24.530  1.00  0.00
ATOM   3368  C   THR   211      46.170  36.760  24.370  1.00  0.00
ATOM   3369  O   THR   211      46.310  36.140  23.320  1.00  0.00
ATOM   3370  CB  THR   211      45.700  39.150  24.260  1.00  0.00
ATOM   3372  CG2 THR   211      45.820  39.380  22.760  1.00  0.00
ATOM   3376  OG1 THR   211      45.010  40.250  24.870  1.00  0.00
ATOM   3377  HN  THR   211      44.360  38.560  26.380  1.00  0.00
ATOM   3378  HG1 THR   211      44.280  40.550  24.260  1.00  0.00
ATOM   3379  N   TYR   212      47.010  36.620  25.400  1.00  0.00
ATOM   3380  CA  TYR   212      48.130  35.660  25.370  1.00  0.00
ATOM   3382  C   TYR   212      48.080  34.620  26.500  1.00  0.00
ATOM   3383  O   TYR   212      48.970  34.600  27.370  1.00  0.00
ATOM   3384  CB  TYR   212      49.500  36.370  25.370  1.00  0.00
ATOM   3387  CG  TYR   212      49.590  37.510  24.360  1.00  0.00
ATOM   3388  CD1 TYR   212      49.690  37.240  23.000  1.00  0.00
ATOM   3389  CD2 TYR   212      49.450  38.810  24.800  1.00  0.00
ATOM   3390  CE1 TYR   212      49.640  38.280  22.090  1.00  0.00
ATOM   3391  CE2 TYR   212      49.390  39.860  23.900  1.00  0.00
ATOM   3392  CZ  TYR   212      49.490  39.590  22.540  1.00  0.00
ATOM   3393  OH  TYR   212      49.540  40.570  21.610  1.00  0.00
ATOM   3394  HN  TYR   212      46.960  37.210  26.200  1.00  0.00
ATOM   3399  HH  TYR   212      49.510  41.490  22.010  1.00  0.00
ATOM   3400  N   PRO   213      47.160  33.640  26.420  1.00  0.00
ATOM   3401  CA  PRO   213      47.220  32.470  27.300  1.00  0.00
ATOM   3403  C   PRO   213      48.460  31.670  26.890  1.00  0.00
ATOM   3404  O   PRO   213      49.080  31.910  25.850  1.00  0.00
ATOM   3405  CB  PRO   213      45.890  31.740  27.090  1.00  0.00
ATOM   3408  CG  PRO   213      45.520  32.080  25.650  1.00  0.00
ATOM   3411  CD  PRO   213      46.050  33.500  25.460  1.00  0.00
ATOM   3414  N   ASN   214      48.980  30.940  27.870  1.00  0.00
ATOM   3415  CA  ASN   214      50.280  30.230  27.760  1.00  0.00
ATOM   3417  C   ASN   214      51.520  31.150  27.680  1.00  0.00
ATOM   3418  O   ASN   214      52.600  30.770  27.230  1.00  0.00
ATOM   3419  CB  ASN   214      50.310  29.210  26.610  1.00  0.00
ATOM   3422  CG  ASN   214      49.250  28.120  26.760  1.00  0.00
ATOM   3423  ND2 ASN   214      49.050  27.330  25.740  1.00  0.00
ATOM   3424  OD1 ASN   214      48.490  28.050  27.710  1.00  0.00
ATOM   3425  HN  ASN   214      48.460  30.760  28.700  1.00  0.00
ATOM   3426 1HD2 ASN   214      49.520  27.470  24.860  1.00  0.00
ATOM   3427 2HD2 ASN   214      48.400  26.590  25.900  1.00  0.00
ATOM   3428  N   SER   215      51.350  32.380  28.150  1.00  0.00
ATOM   3429  CA  SER   215      52.470  33.290  28.430  1.00  0.00
ATOM   3431  C   SER   215      52.760  33.200  29.930  1.00  0.00
ATOM   3432  O   SER   215      51.900  33.450  30.760  1.00  0.00
ATOM   3433  CB  SER   215      52.110  34.730  28.050  1.00  0.00
ATOM   3436  OG  SER   215      53.210  35.640  28.170  1.00  0.00
ATOM   3437  HN  SER   215      50.430  32.770  28.280  1.00  0.00
ATOM   3438  HG  SER   215      52.730  36.490  28.390  1.00  0.00
ATOM   3439  N   ALA   216      53.970  32.750  30.260  1.00  0.00
ATOM   3440  CA  ALA   216      54.390  32.400  31.630  1.00  0.00
ATOM   3442  C   ALA   216      54.250  33.510  32.680  1.00  0.00
ATOM   3443  O   ALA   216      53.760  33.270  33.780  1.00  0.00
ATOM   3444  CB  ALA   216      55.830  31.890  31.580  1.00  0.00
ATOM   3448  HN  ALA   216      54.630  32.520  29.540  1.00  0.00
ATOM   3449  N   LYS   217      54.710  34.670  32.250  1.00  0.00
ATOM   3450  CA  LYS   217      54.630  35.910  33.040  1.00  0.00
ATOM   3452  C   LYS   217      53.240  36.570  33.070  1.00  0.00
ATOM   3453  O   LYS   217      53.110  37.570  33.750  1.00  0.00
ATOM   3454  CB  LYS   217      55.730  36.890  32.630  1.00  0.00
ATOM   3457  CG  LYS   217      55.550  37.730  31.360  1.00  0.00
ATOM   3460  CD  LYS   217      55.400  36.940  30.070  1.00  0.00
ATOM   3463  CE  LYS   217      56.070  37.700  28.920  1.00  0.00
ATOM   3466  NZ  LYS   217      55.420  37.390  27.650  1.00  0.00
ATOM   3467  HN  LYS   217      55.210  34.740  31.390  1.00  0.00
ATOM   3468  HZ1 LYS   217      56.070  37.500  26.900  1.00  0.00
ATOM   3469  HZ2 LYS   217      55.050  36.460  27.680  1.00  0.00
ATOM   3470  HZ3 LYS   217      54.660  38.030  27.510  1.00  0.00
ATOM   3471  N   LEU   218      52.360  36.210  32.130  1.00  0.00
ATOM   3472  CA  LEU   218      50.960  36.740  32.080  1.00  0.00
ATOM   3474  C   LEU   218      50.860  38.270  31.840  1.00  0.00
ATOM   3475  O   LEU   218      49.780  38.800  31.560  1.00  0.00
ATOM   3476  CB  LEU   218      50.390  36.230  33.420  1.00  0.00
ATOM   3479  CG  LEU   218      48.900  36.190  33.680  1.00  0.00
ATOM   3481  CD1 LEU   218      48.680  35.130  34.750  1.00  0.00
ATOM   3485  CD2 LEU   218      48.360  37.540  34.150  1.00  0.00
ATOM   3489  HN  LEU   218      52.470  35.380  31.580  1.00  0.00
ATOM   3490  N   SER   219      52.000  38.790  31.390  1.00  0.00
ATOM   3491  CA  SER   219      52.280  40.230  31.250  1.00  0.00
ATOM   3493  C   SER   219      53.180  40.560  30.060  1.00  0.00
ATOM   3494  O   SER   219      53.740  39.670  29.410  1.00  0.00
ATOM   3495  CB  SER   219      52.980  40.700  32.540  1.00  0.00
ATOM   3498  OG  SER   219      51.990  40.680  33.560  1.00  0.00
ATOM   3499  HN  SER   219      52.810  38.200  31.400  1.00  0.00
ATOM   3500  HG  SER   219      52.400  40.590  34.470  1.00  0.00
ATOM   3501  N   VAL   220      53.220  41.840  29.700  1.00  0.00
ATOM   3502  CA  VAL   220      54.160  42.340  28.670  1.00  0.00
ATOM   3504  C   VAL   220      55.620  42.190  29.140  1.00  0.00
ATOM   3505  O   VAL   220      56.380  41.380  28.590  1.00  0.00
ATOM   3506  CB  VAL   220      53.830  43.790  28.250  1.00  0.00
ATOM   3508  CG1 VAL   220      54.800  44.300  27.170  1.00  0.00
ATOM   3512  CG2 VAL   220      52.400  43.890  27.710  1.00  0.00
ATOM   3516  HN  VAL   220      52.530  42.490  30.020  1.00  0.00
ATOM   3517  N   LYS   221      55.930  42.780  30.300  1.00  0.00
ATOM   3518  CA  LYS   221      57.260  42.620  30.920  1.00  0.00
ATOM   3520  C   LYS   221      57.180  41.590  32.050  1.00  0.00
ATOM   3521  O   LYS   221      56.230  41.550  32.810  1.00  0.00
ATOM   3522  CB  LYS   221      57.800  43.970  31.400  1.00  0.00
ATOM   3525  CG  LYS   221      59.230  43.810  31.940  1.00  0.00
ATOM   3528  CD  LYS   221      59.950  45.120  32.230  1.00  0.00
ATOM   3531  CE  LYS   221      61.280  44.850  32.960  1.00  0.00
ATOM   3534  NZ  LYS   221      62.130  43.930  32.190  1.00  0.00
ATOM   3535  HN  LYS   221      55.240  43.220  30.880  1.00  0.00
ATOM   3536  HZ1 LYS   221      62.990  43.780  32.680  1.00  0.00
ATOM   3537  HZ2 LYS   221      61.640  43.060  32.090  1.00  0.00
ATOM   3538  HZ3 LYS   221      62.310  44.320  31.290  1.00  0.00
ATOM   3539  N   LYS   222      58.230  40.780  32.110  1.00  0.00
ATOM   3540  CA  LYS   222      58.400  39.730  33.120  1.00  0.00
ATOM   3542  C   LYS   222      58.380  40.200  34.590  1.00  0.00
ATOM   3543  O   LYS   222      57.580  39.720  35.370  1.00  0.00
ATOM   3544  CB  LYS   222      59.640  38.880  32.800  1.00  0.00
ATOM   3547  CG  LYS   222      59.360  37.920  31.640  1.00  0.00
ATOM   3550  CD  LYS   222      60.470  36.890  31.450  1.00  0.00
ATOM   3553  CE  LYS   222      61.740  37.490  30.840  1.00  0.00
ATOM   3556  NZ  LYS   222      62.840  36.520  30.880  1.00  0.00
ATOM   3557  HN  LYS   222      58.900  40.790  31.360  1.00  0.00
ATOM   3558  HZ1 LYS   222      63.600  36.860  30.330  1.00  0.00
ATOM   3559  HZ2 LYS   222      63.140  36.400  31.830  1.00  0.00
ATOM   3560  HZ3 LYS   222      62.530  35.640  30.520  1.00  0.00
ATOM   3561  N   TRP   223      59.330  41.050  34.960  1.00  0.00
ATOM   3562  CA  TRP   223      59.430  41.570  36.340  1.00  0.00
ATOM   3564  C   TRP   223      58.540  42.750  36.750  1.00  0.00
ATOM   3565  O   TRP   223      58.260  42.910  37.940  1.00  0.00
ATOM   3566  CB  TRP   223      60.890  41.900  36.660  1.00  0.00
ATOM   3569  CG  TRP   223      61.690  40.690  37.140  1.00  0.00
ATOM   3570  CD1 TRP   223      61.480  39.400  36.860  1.00  0.00
ATOM   3571  CD2 TRP   223      62.710  40.720  38.080  1.00  0.00
ATOM   3572  CE2 TRP   223      63.050  39.410  38.340  1.00  0.00
ATOM   3573  CE3 TRP   223      63.420  41.760  38.680  1.00  0.00
ATOM   3574  NE1 TRP   223      62.290  38.630  37.590  1.00  0.00
ATOM   3575  CZ2 TRP   223      64.110  39.110  39.190  1.00  0.00
ATOM   3576  CZ3 TRP   223      64.480  41.460  39.530  1.00  0.00
ATOM   3577  CH2 TRP   223      64.830  40.140  39.780  1.00  0.00
ATOM   3578  HN  TRP   223      60.130  41.230  34.390  1.00  0.00
ATOM   3580  HE1 TRP   223      62.480  37.660  37.440  1.00  0.00
ATOM   3585  N   GLU   224      58.150  43.580  35.780  1.00  0.00
ATOM   3586  CA  GLU   224      57.470  44.860  36.060  1.00  0.00
ATOM   3588  C   GLU   224      56.140  44.630  36.770  1.00  0.00
ATOM   3589  O   GLU   224      55.290  43.900  36.260  1.00  0.00
ATOM   3590  CB  GLU   224      57.220  45.620  34.760  1.00  0.00
ATOM   3593  CG  GLU   224      56.910  47.100  35.030  1.00  0.00
ATOM   3596  CD  GLU   224      56.810  47.840  33.700  1.00  0.00
ATOM   3597  OE1 GLU   224      57.860  47.880  33.010  1.00  0.00
ATOM   3598  OE2 GLU   224      55.680  48.230  33.360  1.00  0.00
ATOM   3599  HN  GLU   224      58.010  43.250  34.850  1.00  0.00
ATOM   3600  N   PHE   225      56.220  44.950  38.060  1.00  0.00
ATOM   3601  CA  PHE   225      55.180  44.760  39.090  1.00  0.00
ATOM   3603  C   PHE   225      54.570  43.340  39.130  1.00  0.00
ATOM   3604  O   PHE   225      53.440  43.150  39.570  1.00  0.00
ATOM   3605  CB  PHE   225      54.140  45.900  39.070  1.00  0.00
ATOM   3608  CG  PHE   225      53.220  45.970  37.840  1.00  0.00
ATOM   3609  CD1 PHE   225      53.640  46.600  36.670  1.00  0.00
ATOM   3610  CD2 PHE   225      51.940  45.440  37.930  1.00  0.00
ATOM   3611  CE1 PHE   225      52.800  46.650  35.570  1.00  0.00
ATOM   3612  CE2 PHE   225      51.090  45.530  36.840  1.00  0.00
ATOM   3613  CZ  PHE   225      51.520  46.130  35.660  1.00  0.00
ATOM   3614  HN  PHE   225      57.090  45.300  38.420  1.00  0.00
ATOM   3620  N   ASP   226      55.440  42.350  38.890  1.00  0.00
ATOM   3621  CA  ASP   226      55.030  40.940  38.850  1.00  0.00
ATOM   3623  C   ASP   226      55.800  40.040  39.830  1.00  0.00
ATOM   3624  O   ASP   226      56.870  39.470  39.570  1.00  0.00
ATOM   3625  CB  ASP   226      55.070  40.390  37.410  1.00  0.00
ATOM   3628  CG  ASP   226      54.340  39.050  37.260  1.00  0.00
ATOM   3629  OD1 ASP   226      54.030  38.400  38.290  1.00  0.00
ATOM   3630  OD2 ASP   226      54.250  38.600  36.110  1.00  0.00
ATOM   3631  HN  ASP   226      56.390  42.520  38.650  1.00  0.00
ATOM   3632  N   LEU   227      55.190  39.980  41.000  1.00  0.00
ATOM   3633  CA  LEU   227      55.660  39.120  42.110  1.00  0.00
ATOM   3635  C   LEU   227      55.500  37.640  41.790  1.00  0.00
ATOM   3636  O   LEU   227      56.440  36.870  41.970  1.00  0.00
ATOM   3637  CB  LEU   227      54.950  39.420  43.440  1.00  0.00
ATOM   3640  CG  LEU   227      55.450  40.660  44.190  1.00  0.00
ATOM   3642  CD1 LEU   227      56.960  40.610  44.430  1.00  0.00
ATOM   3646  CD2 LEU   227      55.010  41.960  43.520  1.00  0.00
ATOM   3650  HN  LEU   227      54.270  40.340  41.090  1.00  0.00
ATOM   3651  N   GLY   228      54.390  37.280  41.140  1.00  0.00
ATOM   3652  CA  GLY   228      54.130  35.880  40.780  1.00  0.00
ATOM   3655  C   GLY   228      55.120  35.310  39.760  1.00  0.00
ATOM   3656  O   GLY   228      55.650  34.210  39.960  1.00  0.00
ATOM   3657  HN  GLY   228      53.770  37.940  40.720  1.00  0.00
ATOM   3658  N   TRP   229      55.460  36.090  38.740  1.00  0.00
ATOM   3659  CA  TRP   229      56.570  35.740  37.840  1.00  0.00
ATOM   3661  C   TRP   229      57.930  35.700  38.550  1.00  0.00
ATOM   3662  O   TRP   229      58.630  34.700  38.430  1.00  0.00
ATOM   3663  CB  TRP   229      56.630  36.650  36.610  1.00  0.00
ATOM   3666  CG  TRP   229      57.860  36.360  35.750  1.00  0.00
ATOM   3667  CD1 TRP   229      59.000  37.040  35.810  1.00  0.00
ATOM   3668  CD2 TRP   229      58.100  35.210  35.020  1.00  0.00
ATOM   3669  CE2 TRP   229      59.420  35.280  34.640  1.00  0.00
ATOM   3670  CE3 TRP   229      57.320  34.100  34.780  1.00  0.00
ATOM   3671  NE1 TRP   229      59.960  36.380  35.150  1.00  0.00
ATOM   3672  CZ2 TRP   229      59.970  34.210  33.950  1.00  0.00
ATOM   3673  CZ3 TRP   229      57.870  33.020  34.110  1.00  0.00
ATOM   3674  CH2 TRP   229      59.190  33.100  33.690  1.00  0.00
ATOM   3675  HN  TRP   229      54.930  36.900  38.490  1.00  0.00
ATOM   3677  HE1 TRP   229      60.940  36.560  35.240  1.00  0.00
ATOM   3682  N   ALA   230      58.220  36.690  39.400  1.00  0.00
ATOM   3683  CA  ALA   230      59.460  36.690  40.210  1.00  0.00
ATOM   3685  C   ALA   230      59.560  35.440  41.120  1.00  0.00
ATOM   3686  O   ALA   230      60.550  34.710  41.050  1.00  0.00
ATOM   3687  CB  ALA   230      59.540  37.960  41.050  1.00  0.00
ATOM   3691  HN  ALA   230      57.640  37.500  39.460  1.00  0.00
ATOM   3692  N   TRP   231      58.420  35.050  41.680  1.00  0.00
ATOM   3693  CA  TRP   231      58.220  33.800  42.470  1.00  0.00
ATOM   3695  C   TRP   231      58.550  32.560  41.620  1.00  0.00
ATOM   3696  O   TRP   231      59.440  31.770  41.960  1.00  0.00
ATOM   3697  CB  TRP   231      56.750  33.710  42.870  1.00  0.00
ATOM   3700  CG  TRP   231      56.480  33.440  44.350  1.00  0.00
ATOM   3701  CD1 TRP   231      56.500  32.260  44.960  1.00  0.00
ATOM   3702  CD2 TRP   231      55.960  34.360  45.240  1.00  0.00
ATOM   3703  CE2 TRP   231      55.680  33.670  46.400  1.00  0.00
ATOM   3704  CE3 TRP   231      55.680  35.720  45.140  1.00  0.00
ATOM   3705  NE1 TRP   231      56.020  32.400  46.200  1.00  0.00
ATOM   3706  CZ2 TRP   231      55.110  34.340  47.480  1.00  0.00
ATOM   3707  CZ3 TRP   231      55.110  36.390  46.220  1.00  0.00
ATOM   3708  CH2 TRP   231      54.830  35.700  47.390  1.00  0.00
ATOM   3709  HN  TRP   231      57.620  35.650  41.660  1.00  0.00
ATOM   3711  HE1 TRP   231      55.950  31.670  46.880  1.00  0.00
ATOM   3716  N   ILE   232      57.950  32.470  40.440  1.00  0.00
ATOM   3717  CA  ILE   232      58.230  31.380  39.480  1.00  0.00
ATOM   3719  C   ILE   232      59.700  31.390  38.990  1.00  0.00
ATOM   3720  O   ILE   232      60.330  30.340  38.950  1.00  0.00
ATOM   3721  CB  ILE   232      57.270  31.430  38.280  1.00  0.00
ATOM   3723  CG1 ILE   232      55.810  31.340  38.710  1.00  0.00
ATOM   3726  CG2 ILE   232      57.570  30.270  37.320  1.00  0.00
ATOM   3730  CD  ILE   232      54.900  31.890  37.610  1.00  0.00
ATOM   3734  HN  ILE   232      57.280  33.160  40.160  1.00  0.00
ATOM   3735  N   GLU   233      60.230  32.570  38.660  1.00  0.00
ATOM   3736  CA  GLU   233      61.640  32.710  38.220  1.00  0.00
ATOM   3738  C   GLU   233      62.670  32.380  39.320  1.00  0.00
ATOM   3739  O   GLU   233      63.610  31.630  39.050  1.00  0.00
ATOM   3740  CB  GLU   233      61.870  34.100  37.610  1.00  0.00
ATOM   3743  CG  GLU   233      63.110  34.110  36.700  1.00  0.00
ATOM   3746  CD  GLU   233      63.350  35.490  36.090  1.00  0.00
ATOM   3747  OE1 GLU   233      63.700  36.380  36.880  1.00  0.00
ATOM   3748  OE2 GLU   233      63.080  35.670  34.870  1.00  0.00
ATOM   3749  HN  GLU   233      59.690  33.400  38.630  1.00  0.00
ATOM   3750  N   LEU   234      62.320  32.660  40.580  1.00  0.00
ATOM   3751  CA  LEU   234      63.080  32.170  41.760  1.00  0.00
ATOM   3753  C   LEU   234      63.170  30.630  41.740  1.00  0.00
ATOM   3754  O   LEU   234      64.260  30.050  41.630  1.00  0.00
ATOM   3755  CB  LEU   234      62.390  32.660  43.040  1.00  0.00
ATOM   3758  CG  LEU   234      63.000  32.150  44.350  1.00  0.00
ATOM   3760  CD1 LEU   234      64.400  32.730  44.590  1.00  0.00
ATOM   3764  CD2 LEU   234      62.060  32.430  45.520  1.00  0.00
ATOM   3768  HN  LEU   234      61.610  33.340  40.780  1.00  0.00
ATOM   3769  N   PHE   235      62.020  30.000  41.520  1.00  0.00
ATOM   3770  CA  PHE   235      61.920  28.530  41.360  1.00  0.00
ATOM   3772  C   PHE   235      62.580  27.960  40.090  1.00  0.00
ATOM   3773  O   PHE   235      63.090  26.830  40.120  1.00  0.00
ATOM   3774  CB  PHE   235      60.460  28.090  41.480  1.00  0.00
ATOM   3777  CG  PHE   235      60.120  27.920  42.960  1.00  0.00
ATOM   3778  CD1 PHE   235      59.620  28.970  43.730  1.00  0.00
ATOM   3779  CD2 PHE   235      60.390  26.710  43.580  1.00  0.00
ATOM   3780  CE1 PHE   235      59.400  28.810  45.090  1.00  0.00
ATOM   3781  CE2 PHE   235      60.170  26.540  44.930  1.00  0.00
ATOM   3782  CZ  PHE   235      59.660  27.580  45.690  1.00  0.00
ATOM   3783  HN  PHE   235      61.160  30.510  41.490  1.00  0.00
ATOM   3789  N   SER   236      62.600  28.730  39.010  1.00  0.00
ATOM   3790  CA  SER   236      63.350  28.370  37.780  1.00  0.00
ATOM   3792  C   SER   236      64.870  28.380  37.990  1.00  0.00
ATOM   3793  O   SER   236      65.540  27.410  37.640  1.00  0.00
ATOM   3794  CB  SER   236      62.980  29.210  36.540  1.00  0.00
ATOM   3797  OG  SER   236      63.820  30.360  36.400  1.00  0.00
ATOM   3798  HN  SER   236      62.060  29.570  38.970  1.00  0.00
ATOM   3799  HG  SER   236      63.330  31.100  35.930  1.00  0.00
ATOM   3800  N   PHE   237      65.360  29.350  38.770  1.00  0.00
ATOM   3801  CA  PHE   237      66.780  29.370  39.170  1.00  0.00
ATOM   3803  C   PHE   237      67.130  28.190  40.100  1.00  0.00
ATOM   3804  O   PHE   237      68.090  27.470  39.850  1.00  0.00
ATOM   3805  CB  PHE   237      67.230  30.680  39.830  1.00  0.00
ATOM   3808  CG  PHE   237      68.760  30.660  39.910  1.00  0.00
ATOM   3809  CD1 PHE   237      69.490  30.910  38.750  1.00  0.00
ATOM   3810  CD2 PHE   237      69.410  30.140  41.030  1.00  0.00
ATOM   3811  CE1 PHE   237      70.850  30.640  38.700  1.00  0.00
ATOM   3812  CE2 PHE   237      70.770  29.870  40.980  1.00  0.00
ATOM   3813  CZ  PHE   237      71.490  30.120  39.820  1.00  0.00
ATOM   3814  HN  PHE   237      64.830  30.170  38.980  1.00  0.00
ATOM   3820  N   LEU   238      66.220  27.900  41.040  1.00  0.00
ATOM   3821  CA  LEU   238      66.330  26.700  41.900  1.00  0.00
ATOM   3823  C   LEU   238      66.280  25.360  41.130  1.00  0.00
ATOM   3824  O   LEU   238      66.490  24.300  41.720  1.00  0.00
ATOM   3825  CB  LEU   238      65.230  26.700  42.960  1.00  0.00
ATOM   3828  CG  LEU   238      65.250  27.870  43.960  1.00  0.00
ATOM   3830  CD1 LEU   238      64.060  27.730  44.900  1.00  0.00
ATOM   3834  CD2 LEU   238      66.560  27.940  44.750  1.00  0.00
ATOM   3838  HN  LEU   238      65.500  28.550  41.270  1.00  0.00
ATOM   3839  N   ARG   239      65.980  25.420  39.830  1.00  0.00
ATOM   3840  CA  ARG   239      65.830  24.290  38.860  1.00  0.00
ATOM   3842  C   ARG   239      64.520  23.500  39.050  1.00  0.00
ATOM   3843  O   ARG   239      64.270  22.500  38.370  1.00  0.00
ATOM   3844  CB  ARG   239      67.010  23.300  38.860  1.00  0.00
ATOM   3847  CG  ARG   239      68.410  23.920  38.900  1.00  0.00
ATOM   3850  CD  ARG   239      69.080  24.120  37.540  1.00  0.00
ATOM   3853  NE  ARG   239      70.400  24.740  37.780  1.00  0.00
ATOM   3854  CZ  ARG   239      70.650  26.070  37.780  1.00  0.00
ATOM   3855  NH1 ARG   239      69.670  26.950  37.570  1.00  0.00
ATOM   3856  NH2 ARG   239      71.870  26.530  38.030  1.00  0.00
ATOM   3857  HN  ARG   239      65.810  26.310  39.410  1.00  0.00
ATOM   3858  HE  ARG   239      71.130  24.110  38.020  1.00  0.00
ATOM   3859 1HH1 ARG   239      68.730  26.630  37.430  1.00  0.00
ATOM   3860 2HH1 ARG   239      69.810  27.930  37.720  1.00  0.00
ATOM   3861 1HH2 ARG   239      72.640  25.910  38.210  1.00  0.00
ATOM   3862 2HH2 ARG   239      72.030  27.510  38.090  1.00  0.00
ATOM   3863  N   LEU   240      63.640  23.990  39.930  1.00  0.00
ATOM   3864  CA  LEU   240      62.310  23.390  40.190  1.00  0.00
ATOM   3866  C   LEU   240      61.280  23.670  39.090  1.00  0.00
ATOM   3867  O   LEU   240      60.300  22.940  38.970  1.00  0.00
ATOM   3868  CB  LEU   240      61.730  23.830  41.540  1.00  0.00
ATOM   3871  CG  LEU   240      62.280  23.060  42.740  1.00  0.00
ATOM   3873  CD1 LEU   240      63.690  23.500  43.130  1.00  0.00
ATOM   3877  CD2 LEU   240      61.340  23.220  43.940  1.00  0.00
ATOM   3881  HN  LEU   240      63.820  24.860  40.400  1.00  0.00
ATOM   3882  N   ALA   241      61.410  24.820  38.440  1.00  0.00
ATOM   3883  CA  ALA   241      60.600  25.160  37.260  1.00  0.00
ATOM   3885  C   ALA   241      61.460  25.300  36.010  1.00  0.00
ATOM   3886  O   ALA   241      62.630  25.670  36.070  1.00  0.00
ATOM   3887  CB  ALA   241      59.800  26.450  37.520  1.00  0.00
ATOM   3891  HN  ALA   241      62.140  25.480  38.660  1.00  0.00
ATOM   3892  N   LYS   242      60.870  24.970  34.870  1.00  0.00
ATOM   3893  CA  LYS   242      61.520  25.090  33.550  1.00  0.00
ATOM   3895  C   LYS   242      60.490  25.230  32.410  1.00  0.00
ATOM   3896  O   LYS   242      59.300  25.370  32.680  1.00  0.00
ATOM   3897  CB  LYS   242      62.470  23.910  33.290  1.00  0.00
ATOM   3900  CG  LYS   242      61.760  22.550  33.220  1.00  0.00
ATOM   3903  CD  LYS   242      62.670  21.380  32.820  1.00  0.00
ATOM   3906  CE  LYS   242      63.120  21.370  31.360  1.00  0.00
ATOM   3909  NZ  LYS   242      64.180  22.360  31.110  1.00  0.00
ATOM   3910  HN  LYS   242      59.960  24.560  34.880  1.00  0.00
ATOM   3911  HZ1 LYS   242      64.410  22.400  30.140  1.00  0.00
ATOM   3912  HZ2 LYS   242      63.860  23.260  31.420  1.00  0.00
ATOM   3913  HZ3 LYS   242      64.990  22.110  31.640  1.00  0.00
ATOM   3914  N   VAL   243      61.030  25.510  31.230  1.00  0.00
ATOM   3915  CA  VAL   243      60.290  25.670  29.950  1.00  0.00
ATOM   3917  C   VAL   243      59.200  26.750  30.070  1.00  0.00
ATOM   3918  O   VAL   243      58.000  26.500  29.950  1.00  0.00
ATOM   3919  CB  VAL   243      59.760  24.320  29.390  1.00  0.00
ATOM   3921  CG1 VAL   243      59.110  24.470  28.010  1.00  0.00
ATOM   3925  CG2 VAL   243      60.890  23.310  29.260  1.00  0.00
ATOM   3929  HN  VAL   243      62.010  25.720  31.160  1.00  0.00
ATOM   3930  N   GLN   244      59.630  27.900  30.580  1.00  0.00
ATOM   3931  CA  GLN   244      58.770  29.090  30.630  1.00  0.00
ATOM   3933  C   GLN   244      58.540  29.610  29.200  1.00  0.00
ATOM   3934  O   GLN   244      59.480  29.670  28.400  1.00  0.00
ATOM   3935  CB  GLN   244      59.410  30.120  31.570  1.00  0.00
ATOM   3938  CG  GLN   244      60.630  30.900  31.050  1.00  0.00
ATOM   3941  CD  GLN   244      60.180  32.150  30.290  1.00  0.00
ATOM   3942  NE2 GLN   244      60.840  32.450  29.200  1.00  0.00
ATOM   3943  OE1 GLN   244      59.200  32.820  30.570  1.00  0.00
ATOM   3944  HN  GLN   244      60.530  28.010  30.990  1.00  0.00
ATOM   3945 1HE2 GLN   244      61.580  31.860  28.880  1.00  0.00
ATOM   3946 2HE2 GLN   244      60.410  33.150  28.630  1.00  0.00
ATOM   3947  N   ARG   245      57.280  29.840  28.860  1.00  0.00
ATOM   3948  CA  ARG   245      57.010  30.420  27.540  1.00  0.00
ATOM   3950  C   ARG   245      56.610  31.900  27.580  1.00  0.00
ATOM   3951  O   ARG   245      55.860  32.380  28.420  1.00  0.00
ATOM   3952  CB  ARG   245      56.090  29.520  26.700  1.00  0.00
ATOM   3955  CG  ARG   245      55.930  30.070  25.280  1.00  0.00
ATOM   3958  CD  ARG   245      55.670  29.000  24.230  1.00  0.00
ATOM   3961  NE  ARG   245      56.930  28.360  23.800  1.00  0.00
ATOM   3962  CZ  ARG   245      57.060  27.610  22.690  1.00  0.00
ATOM   3963  NH1 ARG   245      56.010  27.400  21.880  1.00  0.00
ATOM   3964  NH2 ARG   245      58.250  27.090  22.360  1.00  0.00
ATOM   3965  HN  ARG   245      56.500  29.490  29.370  1.00  0.00
ATOM   3966  HE  ARG   245      57.710  28.530  24.390  1.00  0.00
ATOM   3967 1HH1 ARG   245      55.130  27.810  22.110  1.00  0.00
ATOM   3968 2HH1 ARG   245      56.090  26.840  21.060  1.00  0.00
ATOM   3969 1HH2 ARG   245      59.060  27.250  22.920  1.00  0.00
ATOM   3970 2HH2 ARG   245      58.330  26.530  21.530  1.00  0.00
ATOM   3971  N   VAL   246      57.350  32.640  26.760  1.00  0.00
ATOM   3972  CA  VAL   246      57.120  34.060  26.460  1.00  0.00
ATOM   3974  C   VAL   246      56.690  34.110  24.980  1.00  0.00
ATOM   3975  O   VAL   246      57.190  33.340  24.170  1.00  0.00
ATOM   3976  CB  VAL   246      58.430  34.840  26.720  1.00  0.00
ATOM   3978  CG1 VAL   246      58.400  36.280  26.210  1.00  0.00
ATOM   3982  CG2 VAL   246      58.710  34.880  28.220  1.00  0.00
ATOM   3986  HN  VAL   246      58.000  32.190  26.150  1.00  0.00
ATOM   3987  N   ALA   247      55.780  35.040  24.690  1.00  0.00
ATOM   3988  CA  ALA   247      55.260  35.280  23.340  1.00  0.00
ATOM   3990  C   ALA   247      55.600  36.720  22.910  1.00  0.00
ATOM   3991  O   ALA   247      55.820  37.560  23.790  1.00  0.00
ATOM   3992  CB  ALA   247      53.740  35.100  23.360  1.00  0.00
ATOM   3996  HN  ALA   247      55.430  35.690  25.360  1.00  0.00
ATOM   3997  N   PRO   248      55.870  36.910  21.600  1.00  0.00
ATOM   3998  CA  PRO   248      55.900  38.230  20.960  1.00  0.00
ATOM   4000  C   PRO   248      54.490  38.830  21.040  1.00  0.00
ATOM   4001  O   PRO   248      53.510  38.100  21.010  1.00  0.00
ATOM   4002  CB  PRO   248      56.250  37.940  19.500  1.00  0.00
ATOM   4005  CG  PRO   248      57.100  36.670  19.590  1.00  0.00
ATOM   4008  CD  PRO   248      56.420  35.870  20.700  1.00  0.00
ATOM   4011  N   ILE   249      54.430  40.150  21.210  1.00  0.00
ATOM   4012  CA  ILE   249      53.140  40.860  21.400  1.00  0.00
ATOM   4014  C   ILE   249      52.930  41.810  20.210  1.00  0.00
ATOM   4015  O   ILE   249      53.750  42.700  20.000  1.00  0.00
ATOM   4016  CB  ILE   249      53.150  41.650  22.720  1.00  0.00
ATOM   4018  CG1 ILE   249      53.550  40.820  23.950  1.00  0.00
ATOM   4021  CG2 ILE   249      51.820  42.380  22.970  1.00  0.00
ATOM   4025  CD  ILE   249      52.770  39.520  24.160  1.00  0.00
ATOM   4029  HN  ILE   249      55.220  40.750  21.120  1.00  0.00
ATOM   4030  N   ALA   250      52.020  41.410  19.320  1.00  0.00
ATOM   4031  CA  ALA   250      51.550  42.300  18.240  1.00  0.00
ATOM   4033  C   ALA   250      50.590  43.350  18.830  1.00  0.00
ATOM   4034  O   ALA   250      50.110  43.190  19.960  1.00  0.00
ATOM   4035  CB  ALA   250      50.850  41.480  17.170  1.00  0.00
ATOM   4039  HN  ALA   250      51.440  40.620  19.490  1.00  0.00
ATOM   4040  N   HIS   251      50.400  44.450  18.110  1.00  0.00
ATOM   4041  CA  HIS   251      49.420  45.480  18.500  1.00  0.00
ATOM   4043  C   HIS   251      48.010  44.900  18.300  1.00  0.00
ATOM   4044  O   HIS   251      47.760  44.250  17.280  1.00  0.00
ATOM   4045  CB  HIS   251      49.590  46.700  17.590  1.00  0.00
ATOM   4048  CG  HIS   251      49.120  47.990  18.270  1.00  0.00
ATOM   4049  CD2 HIS   251      47.860  48.410  18.410  1.00  0.00
ATOM   4050  ND1 HIS   251      49.910  48.850  18.900  1.00  0.00
ATOM   4051  HD1 HIS   251      50.926  48.791  18.969  1.00  0.00
ATOM   4052  CE1 HIS   251      49.140  49.810  19.430  1.00  0.00
ATOM   4053  NE2 HIS   251      47.880  49.530  19.120  1.00  0.00
ATOM   4054  HN  HIS   251      50.790  44.570  17.200  1.00  0.00
ATOM   4057  HE2 HIS   251      47.070  50.040  19.430  1.00  0.00
ATOM   4058  N   ARG   252      47.140  45.180  19.260  1.00  0.00
ATOM   4059  CA  ARG   252      45.720  44.780  19.270  1.00  0.00
ATOM   4061  C   ARG   252      45.020  45.630  20.350  1.00  0.00
ATOM   4062  CB  ARG   252      45.600  43.260  19.520  1.00  0.00
ATOM   4065  CG  ARG   252      45.780  42.720  20.950  1.00  0.00
ATOM   4068  CD  ARG   252      47.130  42.990  21.620  1.00  0.00
ATOM   4071  NE  ARG   252      47.120  42.440  22.990  1.00  0.00
ATOM   4072  CZ  ARG   252      46.450  42.950  24.030  1.00  0.00
ATOM   4073  NH1 ARG   252      45.600  43.980  23.920  1.00  0.00
ATOM   4074  NH2 ARG   252      46.650  42.410  25.240  1.00  0.00
ATOM   4075  O1  ARG   252      45.740  46.040  21.300  1.00  0.00
ATOM   4076  O2  ARG   252      43.880  46.050  20.100  1.00  0.00
ATOM   4077  HN  ARG   252      47.350  45.690  20.100  1.00  0.00
ATOM   4078  HE  ARG   252      47.460  41.500  23.050  1.00  0.00
ATOM   4079 1HH1 ARG   252      45.440  44.390  23.020  1.00  0.00
ATOM   4080 2HH1 ARG   252      45.070  44.290  24.700  1.00  0.00
ATOM   4081 1HH2 ARG   252      47.260  41.620  25.360  1.00  0.00
ATOM   4082 2HH2 ARG   252      46.060  42.660  26.000  1.00  0.00
TER    4083      ARG   252 
HETATM    1  C   UNK     1      34.283  35.789  50.294  1.00  0.00
HETATM    2  C   UNK     1      34.140  35.380  48.825  1.00  0.00
HETATM    3  C   UNK     1      34.056  33.867  48.614  1.00  0.00
HETATM    4  C   UNK     1      33.091  33.523  47.477  1.00  0.00
HETATM    5  C   UNK     1      32.487  34.787  46.862  1.00  0.00
HETATM    6  C   UNK     1      31.007  34.986  47.202  1.00  0.00
HETATM    7  C   UNK     1      30.544  36.439  47.362  1.00  0.00
HETATM    8  C   UNK     1      30.851  37.030  48.741  1.00  0.00
HETATM    9  C   UNK     1      31.686  38.313  48.677  1.00  0.00
HETATM   10  C   UNK     1      31.065  39.482  49.425  1.00  0.00
HETATM   11  C   UNK     1      32.978  36.126  51.025  1.00  0.00
HETATM   12  C   UNK     1      32.977  37.515  51.668  1.00  0.00
HETATM   13  C   UNK     1      31.767  37.704  52.585  1.00  0.00
HETATM   14  C   UNK     1      30.741  36.568  52.494  1.00  0.00
HETATM   15  C   UNK     1      29.551  36.711  53.443  1.00  0.00
HETATM   16  C   UNK     1      28.795  38.009  53.304  1.00  0.00
HETATM   17  O   UNK     1      29.318  39.075  53.004  1.00  0.00
HETATM   18  O   UNK     1      27.474  37.882  53.579  1.00  0.00
HETATM   19  H   UNK     1      27.234  36.958  53.808  1.00  0.00
