# Supplementary material for: Homology modeling and docking studies of a Δ9-fatty acid desaturase from a Cold-tolerant Pseudomonas sp. AMS8
Source: PeerJ. 2018 Mar 19;6:e4347. doi: 10.7717/peerj.4347 (PMC5863719; doi:10.7717/peerj.4347)
Supplement: Data S1 [file peerj-06-4347-s001.zip › model+palmitate+iron/model+ligandonly.pdb]

TITLE     Great Red Owns Many ACres of Sand 
MODEL        1
ATOM      1  N   MET     1      21.105  42.387  43.029  1.00  0.00           N
ATOM      2  CA  MET     1      22.111  42.376  41.935  1.00  0.00           C
ATOM      3  C   MET     1      22.376  43.827  41.507  1.00  0.00           C
ATOM      4  O   MET     1      22.458  44.620  42.424  1.00  0.00           O
ATOM      5  CB  MET     1      21.689  41.428  40.805  1.00  0.00           C
ATOM      6  CG  MET     1      21.843  39.964  41.226  1.00  0.00           C
ATOM      7  SD  MET     1      21.302  38.858  39.885  1.00  0.00           S
ATOM      8  CE  MET     1      21.383  37.282  40.714  1.00  0.00           C
ATOM      9  HN1 MET     1      21.465  42.939  43.785  1.00  0.00           H
ATOM     10  HN2 MET     1      20.915  41.466  43.351  1.00  0.00           H
ATOM     11  HN3 MET     1      20.260  42.817  42.698  1.00  0.00           H
ATOM     12  N   TRP     2      22.077  44.249  40.268  1.00  0.00           N
ATOM     13  CA  TRP     2      22.381  45.619  39.800  1.00  0.00           C
ATOM     14  C   TRP     2      21.987  46.816  40.676  1.00  0.00           C
ATOM     15  O   TRP     2      22.833  47.647  40.998  1.00  0.00           O
ATOM     16  CB  TRP     2      21.791  45.845  38.408  1.00  0.00           C
ATOM     17  CG  TRP     2      22.744  45.365  37.320  1.00  0.00           C
ATOM     18  CD1 TRP     2      23.005  44.104  37.003  1.00  0.00           C
ATOM     19  CD2 TRP     2      23.326  46.167  36.349  1.00  0.00           C
ATOM     20  CE2 TRP     2      23.914  45.308  35.437  1.00  0.00           C
ATOM     21  CE3 TRP     2      23.340  47.528  36.109  1.00  0.00           C
ATOM     22  NE1 TRP     2      23.691  44.077  35.856  1.00  0.00           N
ATOM     23  CZ2 TRP     2      24.505  45.791  34.284  1.00  0.00           C
ATOM     24  CZ3 TRP     2      23.941  48.021  34.956  1.00  0.00           C
ATOM     25  CH2 TRP     2      24.519  47.153  34.044  1.00  0.00           C
ATOM     26  HN  TRP     2      21.755  43.647  39.542  1.00  0.00           H
ATOM     27  HE1 TRP     2      23.956  43.248  35.362  1.00  0.00           H
ATOM     28  N   TYR     3      20.783  46.753  41.249  1.00  0.00           N
ATOM     29  CA  TYR     3      20.267  47.811  42.143  1.00  0.00           C
ATOM     30  C   TYR     3      21.122  48.014  43.410  1.00  0.00           C
ATOM     31  O   TYR     3      21.601  49.118  43.661  1.00  0.00           O
ATOM     32  CB  TYR     3      18.784  47.572  42.474  1.00  0.00           C
ATOM     33  CG  TYR     3      18.489  46.646  43.655  1.00  0.00           C
ATOM     34  CD1 TYR     3      18.377  45.268  43.484  1.00  0.00           C
ATOM     35  CD2 TYR     3      18.425  47.187  44.929  1.00  0.00           C
ATOM     36  CE1 TYR     3      18.203  44.451  44.587  1.00  0.00           C
ATOM     37  CE2 TYR     3      18.262  46.380  46.042  1.00  0.00           C
ATOM     38  CZ  TYR     3      18.151  45.002  45.861  1.00  0.00           C
ATOM     39  OH  TYR     3      18.008  44.175  46.915  1.00  0.00           O
ATOM     40  HN  TYR     3      20.109  46.081  40.940  1.00  0.00           H
ATOM     41  HH  TYR     3      17.968  44.720  47.758  1.00  0.00           H
ATOM     42  N   THR     4      21.499  46.897  44.034  1.00  0.00           N
ATOM     43  CA  THR     4      22.372  46.880  45.239  1.00  0.00           C
ATOM     44  C   THR     4      23.807  47.300  44.861  1.00  0.00           C
ATOM     45  O   THR     4      24.263  48.262  45.450  1.00  0.00           O
ATOM     46  CB  THR     4      22.185  45.576  46.049  1.00  0.00           C
ATOM     47  CG2 THR     4      22.688  44.327  45.343  1.00  0.00           C
ATOM     48  OG1 THR     4      22.648  45.591  47.392  1.00  0.00           O
ATOM     49  HN  THR     4      21.273  45.991  43.656  1.00  0.00           H
ATOM     50  HG1 THR     4      23.638  45.662  47.508  1.00  0.00           H
ATOM     51  N   GLY     5      24.153  47.087  43.591  1.00  0.00           N
ATOM     52  CA  GLY     5      25.400  47.550  42.951  1.00  0.00           C
ATOM     53  C   GLY     5      25.654  49.047  43.064  1.00  0.00           C
ATOM     54  O   GLY     5      26.694  49.464  43.573  1.00  0.00           O
ATOM     55  HN  GLY     5      23.572  46.556  42.974  1.00  0.00           H
ATOM     56  N   PHE     6      24.652  49.829  42.674  1.00  0.00           N
ATOM     57  CA  PHE     6      24.714  51.287  42.895  1.00  0.00           C
ATOM     58  C   PHE     6      24.518  51.658  44.376  1.00  0.00           C
ATOM     59  O   PHE     6      25.263  52.478  44.907  1.00  0.00           O
ATOM     60  CB  PHE     6      23.746  52.092  42.035  1.00  0.00           C
ATOM     61  CG  PHE     6      24.259  53.538  41.979  1.00  0.00           C
ATOM     62  CD1 PHE     6      24.001  54.422  43.023  1.00  0.00           C
ATOM     63  CD2 PHE     6      25.237  53.846  41.046  1.00  0.00           C
ATOM     64  CE1 PHE     6      24.751  55.585  43.147  1.00  0.00           C
ATOM     65  CE2 PHE     6      25.967  55.019  41.160  1.00  0.00           C
ATOM     66  CZ  PHE     6      25.729  55.893  42.214  1.00  0.00           C
ATOM     67  HN  PHE     6      23.832  49.459  42.226  1.00  0.00           H
ATOM     68  N   LEU     7      23.539  51.042  45.046  1.00  0.00           N
ATOM     69  CA  LEU     7      23.204  51.384  46.447  1.00  0.00           C
ATOM     70  C   LEU     7      24.387  51.167  47.412  1.00  0.00           C
ATOM     71  O   LEU     7      24.598  51.948  48.349  1.00  0.00           O
ATOM     72  CB  LEU     7      21.975  50.571  46.885  1.00  0.00           C
ATOM     73  CG  LEU     7      21.332  51.118  48.174  1.00  0.00           C
ATOM     74  CD1 LEU     7      20.816  52.544  47.972  1.00  0.00           C
ATOM     75  CD2 LEU     7      20.221  50.194  48.651  1.00  0.00           C
ATOM     76  HN  LEU     7      23.114  50.207  44.688  1.00  0.00           H
ATOM     77  N   ASP     8      25.261  50.262  47.011  1.00  0.00           N
ATOM     78  CA  ASP     8      26.494  49.916  47.716  1.00  0.00           C
ATOM     79  C   ASP     8      27.674  50.858  47.369  1.00  0.00           C
ATOM     80  O   ASP     8      28.607  50.556  46.632  1.00  0.00           O
ATOM     81  CB  ASP     8      26.702  48.436  47.446  1.00  0.00           C
ATOM     82  CG  ASP     8      25.680  47.559  48.203  1.00  0.00           C
ATOM     83  OD1 ASP     8      25.258  47.965  49.305  1.00  0.00           O
ATOM     84  OD2 ASP     8      25.354  46.446  47.714  1.00  0.00           O
ATOM     85  HN  ASP     8      25.060  49.619  46.275  1.00  0.00           H
ATOM     86  N   LEU     9      27.532  52.035  47.957  1.00  0.00           N
ATOM     87  CA  LEU     9      28.531  53.127  47.951  1.00  0.00           C
ATOM     88  C   LEU     9      29.833  52.620  48.615  1.00  0.00           C
ATOM     89  O   LEU     9      29.830  51.664  49.388  1.00  0.00           O
ATOM     90  CB  LEU     9      27.927  54.306  48.726  1.00  0.00           C
ATOM     91  CG  LEU     9      28.777  55.588  48.860  1.00  0.00           C
ATOM     92  CD1 LEU     9      28.992  56.276  47.517  1.00  0.00           C
ATOM     93  CD2 LEU     9      28.210  56.525  49.914  1.00  0.00           C
ATOM     94  HN  LEU     9      26.681  52.219  48.453  1.00  0.00           H
ATOM     95  N   SER    10      30.950  53.283  48.316  1.00  0.00           N
ATOM     96  CA  SER    10      32.205  53.166  49.102  1.00  0.00           C
ATOM     97  C   SER    10      31.910  53.578  50.554  1.00  0.00           C
ATOM     98  O   SER    10      31.939  54.755  50.902  1.00  0.00           O
ATOM     99  CB  SER    10      33.317  54.100  48.605  1.00  0.00           C
ATOM    100  OG  SER    10      33.671  53.777  47.266  1.00  0.00           O
ATOM    101  HN  SER    10      31.001  53.888  47.521  1.00  0.00           H
ATOM    102  HG  SER    10      34.398  54.402  46.964  1.00  0.00           H
ATOM    103  N   ALA    11      31.427  52.597  51.304  1.00  0.00           N
ATOM    104  CA  ALA    11      31.121  52.769  52.743  1.00  0.00           C
ATOM    105  C   ALA    11      32.371  53.242  53.504  1.00  0.00           C
ATOM    106  O   ALA    11      32.365  54.287  54.142  1.00  0.00           O
ATOM    107  CB  ALA    11      30.625  51.419  53.281  1.00  0.00           C
ATOM    108  HN  ALA    11      31.003  51.803  50.866  1.00  0.00           H
ATOM    109  N   TRP    12      33.477  52.605  53.156  1.00  0.00           N
ATOM    110  CA  TRP    12      34.816  52.869  53.726  1.00  0.00           C
ATOM    111  C   TRP    12      35.861  52.778  52.611  1.00  0.00           C
ATOM    112  O   TRP    12      35.681  52.046  51.645  1.00  0.00           O
ATOM    113  CB  TRP    12      35.191  51.837  54.811  1.00  0.00           C
ATOM    114  CG  TRP    12      34.109  50.844  55.257  1.00  0.00           C
ATOM    115  CD1 TRP    12      34.120  49.536  55.027  1.00  0.00           C
ATOM    116  CD2 TRP    12      32.986  51.088  56.052  1.00  0.00           C
ATOM    117  CE2 TRP    12      32.375  49.862  56.260  1.00  0.00           C
ATOM    118  CE3 TRP    12      32.325  52.251  56.397  1.00  0.00           C
ATOM    119  NE1 TRP    12      33.110  48.940  55.647  1.00  0.00           N
ATOM    120  CZ2 TRP    12      31.091  49.819  56.792  1.00  0.00           C
ATOM    121  CZ3 TRP    12      31.022  52.219  56.859  1.00  0.00           C
ATOM    122  CH2 TRP    12      30.400  50.993  57.066  1.00  0.00           C
ATOM    123  HN  TRP    12      33.444  51.870  52.481  1.00  0.00           H
ATOM    124  HE1 TRP    12      32.971  47.950  55.729  1.00  0.00           H
ATOM    125  N   GLN    13      37.035  53.336  52.872  1.00  0.00           N
ATOM    126  CA  GLN    13      38.189  53.173  51.957  1.00  0.00           C
ATOM    127  C   GLN    13      38.587  51.679  51.849  1.00  0.00           C
ATOM    128  O   GLN    13      38.638  51.127  50.756  1.00  0.00           O
ATOM    129  CB  GLN    13      39.374  54.018  52.431  1.00  0.00           C
ATOM    130  CG  GLN    13      40.295  54.459  51.280  1.00  0.00           C
ATOM    131  CD  GLN    13      40.998  53.308  50.555  1.00  0.00           C
ATOM    132  NE2 GLN    13      40.654  53.070  49.311  1.00  0.00           N
ATOM    133  OE1 GLN    13      41.779  52.577  51.124  1.00  0.00           O
ATOM    134  HN  GLN    13      37.176  53.939  53.658  1.00  0.00           H
ATOM    135 1HE2 GLN    13      39.971  53.630  48.831  1.00  0.00           H
ATOM    136 2HE2 GLN    13      41.059  52.250  48.898  1.00  0.00           H
ATOM    137  N   LEU    14      38.424  51.002  52.973  1.00  0.00           N
ATOM    138  CA  LEU    14      38.640  49.550  53.134  1.00  0.00           C
ATOM    139  C   LEU    14      37.698  48.694  52.252  1.00  0.00           C
ATOM    140  O   LEU    14      38.195  47.846  51.519  1.00  0.00           O
ATOM    141  CB  LEU    14      38.519  49.180  54.620  1.00  0.00           C
ATOM    142  CG  LEU    14      39.509  49.824  55.601  1.00  0.00           C
ATOM    143  CD1 LEU    14      39.149  51.265  55.969  1.00  0.00           C
ATOM    144  CD2 LEU    14      39.554  48.984  56.875  1.00  0.00           C
ATOM    145  HN  LEU    14      38.204  51.479  53.825  1.00  0.00           H
ATOM    146  N   VAL    15      36.433  49.107  52.098  1.00  0.00           N
ATOM    147  CA  VAL    15      35.502  48.431  51.138  1.00  0.00           C
ATOM    148  C   VAL    15      35.882  48.659  49.651  1.00  0.00           C
ATOM    149  O   VAL    15      35.829  47.735  48.844  1.00  0.00           O
ATOM    150  CB  VAL    15      34.012  48.723  51.411  1.00  0.00           C
ATOM    151  CG1 VAL    15      33.518  50.042  50.827  1.00  0.00           C
ATOM    152  CG2 VAL    15      33.126  47.584  50.908  1.00  0.00           C
ATOM    153  HN  VAL    15      36.067  49.906  52.562  1.00  0.00           H
ATOM    154  N   ALA    16      36.405  49.847  49.343  1.00  0.00           N
ATOM    155  CA  ALA    16      36.936  50.152  47.988  1.00  0.00           C
ATOM    156  C   ALA    16      38.190  49.314  47.660  1.00  0.00           C
ATOM    157  O   ALA    16      38.240  48.691  46.595  1.00  0.00           O
ATOM    158  CB  ALA    16      37.239  51.651  47.890  1.00  0.00           C
ATOM    159  HN  ALA    16      36.457  50.591  50.008  1.00  0.00           H
ATOM    160  N   VAL    17      39.062  49.139  48.653  1.00  0.00           N
ATOM    161  CA  VAL    17      40.245  48.239  48.563  1.00  0.00           C
ATOM    162  C   VAL    17      39.804  46.785  48.270  1.00  0.00           C
ATOM    163  O   VAL    17      40.165  46.239  47.229  1.00  0.00           O
ATOM    164  CB  VAL    17      41.108  48.242  49.839  1.00  0.00           C
ATOM    165  CG1 VAL    17      42.361  47.372  49.700  1.00  0.00           C
ATOM    166  CG2 VAL    17      41.518  49.646  50.252  1.00  0.00           C
ATOM    167  HN  VAL    17      38.962  49.623  49.517  1.00  0.00           H
ATOM    168  N   THR    18      38.825  46.328  49.061  1.00  0.00           N
ATOM    169  CA  THR    18      38.174  44.994  48.918  1.00  0.00           C
ATOM    170  C   THR    18      37.751  44.729  47.473  1.00  0.00           C
ATOM    171  O   THR    18      38.185  43.749  46.869  1.00  0.00           O
ATOM    172  CB  THR    18      36.928  44.899  49.810  1.00  0.00           C
ATOM    173  CG2 THR    18      36.029  43.689  49.546  1.00  0.00           C
ATOM    174  OG1 THR    18      37.311  44.985  51.183  1.00  0.00           O
ATOM    175  HN  THR    18      38.555  46.814  49.893  1.00  0.00           H
ATOM    176  HG1 THR    18      36.674  44.467  51.746  1.00  0.00           H
ATOM    177  N   LEU    19      37.033  45.709  46.907  1.00  0.00           N
ATOM    178  CA  LEU    19      36.569  45.613  45.513  1.00  0.00           C
ATOM    179  C   LEU    19      37.734  45.481  44.529  1.00  0.00           C
ATOM    180  O   LEU    19      37.799  44.495  43.802  1.00  0.00           O
ATOM    181  CB  LEU    19      35.693  46.784  45.086  1.00  0.00           C
ATOM    182  CG  LEU    19      35.028  46.591  43.701  1.00  0.00           C
ATOM    183  CD1 LEU    19      35.860  47.022  42.488  1.00  0.00           C
ATOM    184  CD2 LEU    19      34.567  45.145  43.538  1.00  0.00           C
ATOM    185  HN  LEU    19      36.726  46.508  47.421  1.00  0.00           H
ATOM    186  N   LEU    20      38.671  46.411  44.621  1.00  0.00           N
ATOM    187  CA  LEU    20      39.798  46.448  43.658  1.00  0.00           C
ATOM    188  C   LEU    20      40.546  45.102  43.633  1.00  0.00           C
ATOM    189  O   LEU    20      40.597  44.469  42.578  1.00  0.00           O
ATOM    190  CB  LEU    20      40.716  47.638  43.982  1.00  0.00           C
ATOM    191  CG  LEU    20      41.736  48.008  42.881  1.00  0.00           C
ATOM    192  CD1 LEU    20      42.938  47.048  42.850  1.00  0.00           C
ATOM    193  CD2 LEU    20      41.074  48.093  41.506  1.00  0.00           C
ATOM    194  HN  LEU    20      38.655  47.127  45.316  1.00  0.00           H
ATOM    195  N   MET    21      40.764  44.541  44.820  1.00  0.00           N
ATOM    196  CA  MET    21      41.453  43.235  44.944  1.00  0.00           C
ATOM    197  C   MET    21      40.636  42.096  44.311  1.00  0.00           C
ATOM    198  O   MET    21      41.192  41.257  43.598  1.00  0.00           O
ATOM    199  CB  MET    21      41.670  42.813  46.383  1.00  0.00           C
ATOM    200  CG  MET    21      42.184  43.861  47.363  1.00  0.00           C
ATOM    201  SD  MET    21      41.939  43.349  49.107  1.00  0.00           S
ATOM    202  CE  MET    21      40.838  41.951  48.932  1.00  0.00           C
ATOM    203  HN  MET    21      40.443  44.968  45.671  1.00  0.00           H
ATOM    204  N   THR    22      39.324  42.066  44.553  1.00  0.00           N
ATOM    205  CA  THR    22      38.468  41.008  43.960  1.00  0.00           C
ATOM    206  C   THR    22      38.288  41.160  42.440  1.00  0.00           C
ATOM    207  O   THR    22      38.434  40.164  41.734  1.00  0.00           O
ATOM    208  CB  THR    22      37.132  40.844  44.682  1.00  0.00           C
ATOM    209  CG2 THR    22      36.184  42.005  44.415  1.00  0.00           C
ATOM    210  OG1 THR    22      36.524  39.602  44.319  1.00  0.00           O
ATOM    211  HN  THR    22      38.858  42.786  45.066  1.00  0.00           H
ATOM    212  HG1 THR    22      35.659  39.526  44.813  1.00  0.00           H
ATOM    213  N   HIS    23      38.242  42.395  41.939  1.00  0.00           N
ATOM    214  CA  HIS    23      38.262  42.605  40.490  1.00  0.00           C
ATOM    215  C   HIS    23      39.622  42.197  39.886  1.00  0.00           C
ATOM    216  O   HIS    23      39.657  41.192  39.179  1.00  0.00           O
ATOM    217  CB  HIS    23      37.787  44.013  40.088  1.00  0.00           C
ATOM    218  CG  HIS    23      37.295  44.008  38.635  1.00  0.00           C
ATOM    219  CD2 HIS    23      36.101  44.421  38.212  1.00  0.00           C
ATOM    220  ND1 HIS    23      37.978  43.619  37.566  1.00  0.00           N
ATOM    221  CE1 HIS    23      37.236  43.813  36.484  1.00  0.00           C
ATOM    222  NE2 HIS    23      36.077  44.310  36.890  1.00  0.00           N
ATOM    223  HN  HIS    23      38.116  43.212  42.504  1.00  0.00           H
ATOM    224  HD1 HIS    23      38.922  43.233  37.575  1.00  0.00           H
ATOM    225  HE2 HIS    23      35.293  44.513  36.297  1.00  0.00           H
ATOM    226  N   VAL    24      40.721  42.543  40.565  1.00  0.00           N
ATOM    227  CA  VAL    24      42.069  42.074  40.149  1.00  0.00           C
ATOM    228  C   VAL    24      42.266  40.532  40.209  1.00  0.00           C
ATOM    229  O   VAL    24      42.955  39.921  39.398  1.00  0.00           O
ATOM    230  CB  VAL    24      43.193  42.879  40.822  1.00  0.00           C
ATOM    231  CG1 VAL    24      43.800  42.225  42.070  1.00  0.00           C
ATOM    232  CG2 VAL    24      44.282  43.198  39.790  1.00  0.00           C
ATOM    233  HN  VAL    24      40.683  43.218  41.299  1.00  0.00           H
ATOM    234  N   THR    25      41.574  39.871  41.131  1.00  0.00           N
ATOM    235  CA  THR    25      41.581  38.381  41.210  1.00  0.00           C
ATOM    236  C   THR    25      40.842  37.736  40.030  1.00  0.00           C
ATOM    237  O   THR    25      41.419  36.895  39.318  1.00  0.00           O
ATOM    238  CB  THR    25      41.089  37.925  42.603  1.00  0.00           C
ATOM    239  CG2 THR    25      39.615  37.517  42.702  1.00  0.00           C
ATOM    240  OG1 THR    25      41.857  36.824  43.070  1.00  0.00           O
ATOM    241  HN  THR    25      41.104  40.360  41.861  1.00  0.00           H
ATOM    242  HG1 THR    25      41.309  36.444  43.813  1.00  0.00           H
ATOM    243  N   ILE    26      39.709  38.328  39.658  1.00  0.00           N
ATOM    244  CA  ILE    26      38.872  37.864  38.530  1.00  0.00           C
ATOM    245  C   ILE    26      39.581  38.048  37.185  1.00  0.00           C
ATOM    246  O   ILE    26      39.498  37.195  36.298  1.00  0.00           O
ATOM    247  CB  ILE    26      37.437  38.447  38.546  1.00  0.00           C
ATOM    248  CG1 ILE    26      37.181  39.921  38.205  1.00  0.00           C
ATOM    249  CG2 ILE    26      36.797  38.182  39.910  1.00  0.00           C
ATOM    250  CD  ILE    26      37.383  40.330  36.749  1.00  0.00           C
ATOM    251  HN  ILE    26      39.384  39.168  40.102  1.00  0.00           H
ATOM    252  N   ILE    27      40.381  39.101  37.107  1.00  0.00           N
ATOM    253  CA  ILE    27      41.201  39.412  35.924  1.00  0.00           C
ATOM    254  C   ILE    27      42.344  38.435  35.644  1.00  0.00           C
ATOM    255  O   ILE    27      42.525  37.911  34.551  1.00  0.00           O
ATOM    256  CB  ILE    27      41.713  40.848  36.008  1.00  0.00           C
ATOM    257  CG1 ILE    27      43.012  41.190  36.758  1.00  0.00           C
ATOM    258  CG2 ILE    27      40.598  41.794  36.458  1.00  0.00           C
ATOM    259  CD  ILE    27      44.343  40.904  36.064  1.00  0.00           C
ATOM    260  HN  ILE    27      40.244  39.868  37.732  1.00  0.00           H
ATOM    261  N   GLY    28      43.034  38.120  36.746  1.00  0.00           N
ATOM    262  CA  GLY    28      44.257  37.289  36.727  1.00  0.00           C
ATOM    263  C   GLY    28      43.918  35.917  36.145  1.00  0.00           C
ATOM    264  O   GLY    28      44.560  35.408  35.225  1.00  0.00           O
ATOM    265  HN  GLY    28      42.823  38.576  37.607  1.00  0.00           H
ATOM    266  N   VAL    29      42.742  35.464  36.565  1.00  0.00           N
ATOM    267  CA  VAL    29      42.204  34.253  35.973  1.00  0.00           C
ATOM    268  C   VAL    29      41.744  34.398  34.521  1.00  0.00           C
ATOM    269  O   VAL    29      42.131  33.540  33.727  1.00  0.00           O
ATOM    270  CB  VAL    29      41.104  33.656  36.823  1.00  0.00           C
ATOM    271  CG1 VAL    29      39.741  34.339  36.759  1.00  0.00           C
ATOM    272  CG2 VAL    29      41.054  32.179  36.461  1.00  0.00           C
ATOM    273  HN  VAL    29      42.163  35.964  37.205  1.00  0.00           H
ATOM    274  N   THR    30      41.006  35.467  34.215  1.00  0.00           N
ATOM    275  CA  THR    30      40.405  35.632  32.882  1.00  0.00           C
ATOM    276  C   THR    30      41.421  35.581  31.747  1.00  0.00           C
ATOM    277  O   THR    30      41.366  34.567  31.030  1.00  0.00           O
ATOM    278  CB  THR    30      39.345  36.732  32.754  1.00  0.00           C
ATOM    279  CG2 THR    30      38.067  36.397  33.535  1.00  0.00           C
ATOM    280  OG1 THR    30      39.874  38.004  33.126  1.00  0.00           O
ATOM    281  HN  THR    30      40.819  36.224  34.839  1.00  0.00           H
ATOM    282  HG1 THR    30      39.964  38.520  32.271  1.00  0.00           H
ATOM    283  N   VAL    31      42.603  36.118  32.068  1.00  0.00           N
ATOM    284  CA  VAL    31      43.777  35.994  31.175  1.00  0.00           C
ATOM    285  C   VAL    31      44.216  34.532  30.956  1.00  0.00           C
ATOM    286  O   VAL    31      44.219  34.050  29.823  1.00  0.00           O
ATOM    287  CB  VAL    31      45.002  36.801  31.617  1.00  0.00           C
ATOM    288  CG1 VAL    31      45.999  36.801  30.453  1.00  0.00           C
ATOM    289  CG2 VAL    31      44.673  38.230  32.036  1.00  0.00           C
ATOM    290  HN  VAL    31      42.695  36.732  32.844  1.00  0.00           H
ATOM    291  N   TYR    32      44.453  33.782  32.043  1.00  0.00           N
ATOM    292  CA  TYR    32      44.812  32.350  31.884  1.00  0.00           C
ATOM    293  C   TYR    32      43.760  31.606  31.052  1.00  0.00           C
ATOM    294  O   TYR    32      44.118  30.818  30.169  1.00  0.00           O
ATOM    295  CB  TYR    32      44.977  31.589  33.199  1.00  0.00           C
ATOM    296  CG  TYR    32      44.945  30.061  32.969  1.00  0.00           C
ATOM    297  CD1 TYR    32      45.963  29.427  32.299  1.00  0.00           C
ATOM    298  CD2 TYR    32      43.768  29.360  33.126  1.00  0.00           C
ATOM    299  CE1 TYR    32      45.825  28.152  31.759  1.00  0.00           C
ATOM    300  CE2 TYR    32      43.620  28.095  32.586  1.00  0.00           C
ATOM    301  CZ  TYR    32      44.629  27.481  31.878  1.00  0.00           C
ATOM    302  OH  TYR    32      44.411  26.227  31.407  1.00  0.00           O
ATOM    303  HN  TYR    32      44.240  34.107  32.963  1.00  0.00           H
ATOM    304  HH  TYR    32      43.429  26.104  31.581  1.00  0.00           H
ATOM    305  N   LEU    33      42.547  31.642  31.606  1.00  0.00           N
ATOM    306  CA  LEU    33      41.501  30.714  31.162  1.00  0.00           C
ATOM    307  C   LEU    33      41.191  30.778  29.691  1.00  0.00           C
ATOM    308  O   LEU    33      41.546  29.840  28.967  1.00  0.00           O
ATOM    309  CB  LEU    33      40.236  30.769  32.016  1.00  0.00           C
ATOM    310  CG  LEU    33      39.518  32.084  32.081  1.00  0.00           C
ATOM    311  CD1 LEU    33      38.263  32.142  31.214  1.00  0.00           C
ATOM    312  CD2 LEU    33      39.282  32.347  33.551  1.00  0.00           C
ATOM    313  HN  LEU    33      42.309  32.329  32.290  1.00  0.00           H
ATOM    314  N   HIS    34      41.164  32.031  29.300  1.00  0.00           N
ATOM    315  CA  HIS    34      40.855  32.424  27.942  1.00  0.00           C
ATOM    316  C   HIS    34      41.977  32.011  26.984  1.00  0.00           C
ATOM    317  O   HIS    34      41.753  31.078  26.207  1.00  0.00           O
ATOM    318  CB  HIS    34      40.737  33.913  28.122  1.00  0.00           C
ATOM    319  CG  HIS    34      40.109  34.468  26.891  1.00  0.00           C
ATOM    320  CD2 HIS    34      38.954  35.118  26.920  1.00  0.00           C
ATOM    321  ND1 HIS    34      40.838  34.859  25.869  1.00  0.00           N
ATOM    322  CE1 HIS    34      40.200  35.899  25.352  1.00  0.00           C
ATOM    323  NE2 HIS    34      39.028  36.034  25.966  1.00  0.00           N
ATOM    324  HN  HIS    34      41.306  32.795  29.927  1.00  0.00           H
ATOM    325  HD1 HIS    34      41.713  34.447  25.542  1.00  0.00           H
ATOM    326  HE2 HIS    34      38.445  36.840  25.899  1.00  0.00           H
ATOM    327  N   ARG    35      43.218  32.377  27.354  1.00  0.00           N
ATOM    328  CA  ARG    35      44.410  32.083  26.519  1.00  0.00           C
ATOM    329  C   ARG    35      44.589  30.593  26.220  1.00  0.00           C
ATOM    330  O   ARG    35      44.441  30.153  25.076  1.00  0.00           O
ATOM    331  CB  ARG    35      45.723  32.708  27.031  1.00  0.00           C
ATOM    332  CG  ARG    35      46.352  32.292  28.382  1.00  0.00           C
ATOM    333  CD  ARG    35      47.281  31.073  28.409  1.00  0.00           C
ATOM    334  NE  ARG    35      47.871  30.869  29.741  1.00  0.00           N
ATOM    335  CZ  ARG    35      48.439  29.740  30.236  1.00  0.00           C
ATOM    336  NH1 ARG    35      48.351  28.555  29.627  1.00  0.00           N
ATOM    337  NH2 ARG    35      49.042  29.776  31.430  1.00  0.00           N
ATOM    338  HN  ARG    35      43.350  33.020  28.100  1.00  0.00           H
ATOM    339  HE  ARG    35      47.745  31.656  30.346  1.00  0.00           H
ATOM    340 1HH1 ARG    35      47.846  28.456  28.773  1.00  0.00           H
ATOM    341 2HH1 ARG    35      48.722  27.739  30.063  1.00  0.00           H
ATOM    342 1HH2 ARG    35      49.097  30.632  31.936  1.00  0.00           H
ATOM    343 2HH2 ARG    35      49.382  28.939  31.856  1.00  0.00           H
ATOM    344  N   TYR    36      44.656  29.805  27.285  1.00  0.00           N
ATOM    345  CA  TYR    36      45.024  28.393  27.116  1.00  0.00           C
ATOM    346  C   TYR    36      43.870  27.537  26.633  1.00  0.00           C
ATOM    347  O   TYR    36      44.054  26.509  25.997  1.00  0.00           O
ATOM    348  CB  TYR    36      45.561  27.759  28.415  1.00  0.00           C
ATOM    349  CG  TYR    36      46.000  26.317  28.157  1.00  0.00           C
ATOM    350  CD1 TYR    36      46.954  26.085  27.181  1.00  0.00           C
ATOM    351  CD2 TYR    36      45.119  25.292  28.505  1.00  0.00           C
ATOM    352  CE1 TYR    36      47.037  24.859  26.552  1.00  0.00           C
ATOM    353  CE2 TYR    36      45.212  24.056  27.876  1.00  0.00           C
ATOM    354  CZ  TYR    36      46.186  23.824  26.919  1.00  0.00           C
ATOM    355  OH  TYR    36      46.625  22.551  26.783  1.00  0.00           O
ATOM    356  HN  TYR    36      44.374  30.141  28.185  1.00  0.00           H
ATOM    357  HH  TYR    36      45.880  21.898  26.654  1.00  0.00           H
ATOM    358  N   SER    37      42.817  27.740  27.388  1.00  0.00           N
ATOM    359  CA  SER    37      41.709  26.801  27.336  1.00  0.00           C
ATOM    360  C   SER    37      40.967  26.887  26.011  1.00  0.00           C
ATOM    361  O   SER    37      41.154  25.980  25.216  1.00  0.00           O
ATOM    362  CB  SER    37      40.903  27.038  28.602  1.00  0.00           C
ATOM    363  OG  SER    37      41.572  26.544  29.763  1.00  0.00           O
ATOM    364  HN  SER    37      42.661  28.558  27.944  1.00  0.00           H
ATOM    365  HG  SER    37      41.052  26.933  30.513  1.00  0.00           H
ATOM    366  N   ALA    38      40.359  28.033  25.706  1.00  0.00           N
ATOM    367  CA  ALA    38      39.528  28.200  24.493  1.00  0.00           C
ATOM    368  C   ALA    38      40.346  28.332  23.208  1.00  0.00           C
ATOM    369  O   ALA    38      40.393  27.418  22.402  1.00  0.00           O
ATOM    370  CB  ALA    38      38.627  29.407  24.686  1.00  0.00           C
ATOM    371  HN  ALA    38      40.493  28.879  26.233  1.00  0.00           H
ATOM    372  N   HIS    39      41.225  29.324  23.261  1.00  0.00           N
ATOM    373  CA  HIS    39      42.084  29.676  22.118  1.00  0.00           C
ATOM    374  C   HIS    39      43.197  28.657  21.878  1.00  0.00           C
ATOM    375  O   HIS    39      43.591  28.362  20.757  1.00  0.00           O
ATOM    376  CB  HIS    39      42.675  31.078  22.342  1.00  0.00           C
ATOM    377  CG  HIS    39      41.573  32.107  22.583  1.00  0.00           C
ATOM    378  CD2 HIS    39      40.571  32.382  21.739  1.00  0.00           C
ATOM    379  ND1 HIS    39      41.220  32.550  23.784  1.00  0.00           N
ATOM    380  CE1 HIS    39      39.995  33.033  23.681  1.00  0.00           C
ATOM    381  NE2 HIS    39      39.581  32.946  22.427  1.00  0.00           N
ATOM    382  HN  HIS    39      41.295  29.928  24.055  1.00  0.00           H
ATOM    383  HD1 HIS    39      41.766  32.600  24.618  1.00  0.00           H
ATOM    384  HE2 HIS    39      38.680  33.251  22.060  1.00  0.00           H
ATOM    385  N   ARG    40      43.767  28.204  22.998  1.00  0.00           N
ATOM    386  CA  ARG    40      44.978  27.354  23.028  1.00  0.00           C
ATOM    387  C   ARG    40      46.129  28.008  22.250  1.00  0.00           C
ATOM    388  O   ARG    40      46.918  27.397  21.540  1.00  0.00           O
ATOM    389  CB  ARG    40      44.638  25.919  22.626  1.00  0.00           C
ATOM    390  CG  ARG    40      45.788  24.987  22.996  1.00  0.00           C
ATOM    391  CD  ARG    40      45.355  23.530  22.902  1.00  0.00           C
ATOM    392  NE  ARG    40      44.457  23.250  24.035  1.00  0.00           N
ATOM    393  CZ  ARG    40      43.994  22.031  24.334  1.00  0.00           C
ATOM    394  NH1 ARG    40      44.230  20.996  23.518  1.00  0.00           N
ATOM    395  NH2 ARG    40      43.286  21.830  25.448  1.00  0.00           N
ATOM    396  HN  ARG    40      43.383  28.451  23.887  1.00  0.00           H
ATOM    397  HE  ARG    40      44.062  24.061  24.469  1.00  0.00           H
ATOM    398 1HH1 ARG    40      44.765  21.137  22.691  1.00  0.00           H
ATOM    399 2HH1 ARG    40      43.692  20.159  23.608  1.00  0.00           H
ATOM    400 1HH2 ARG    40      43.059  22.608  26.033  1.00  0.00           H
ATOM    401 2HH2 ARG    40      42.728  21.005  25.499  1.00  0.00           H
ATOM    402  N   SER    41      46.219  29.316  22.489  1.00  0.00           N
ATOM    403  CA  SER    41      47.231  30.182  21.852  1.00  0.00           C
ATOM    404  C   SER    41      48.675  29.887  22.318  1.00  0.00           C
ATOM    405  O   SER    41      49.662  30.203  21.656  1.00  0.00           O
ATOM    406  CB  SER    41      46.891  31.623  22.160  1.00  0.00           C
ATOM    407  OG  SER    41      47.803  32.440  21.442  1.00  0.00           O
ATOM    408  HN  SER    41      45.510  29.779  23.029  1.00  0.00           H
ATOM    409  HG  SER    41      47.670  33.380  21.738  1.00  0.00           H
ATOM    410  N   LEU    42      48.723  29.337  23.524  1.00  0.00           N
ATOM    411  CA  LEU    42      49.915  28.881  24.248  1.00  0.00           C
ATOM    412  C   LEU    42      49.802  27.361  24.407  1.00  0.00           C
ATOM    413  O   LEU    42      48.715  26.858  24.696  1.00  0.00           O
ATOM    414  CB  LEU    42      49.901  29.401  25.692  1.00  0.00           C
ATOM    415  CG  LEU    42      50.273  30.856  25.975  1.00  0.00           C
ATOM    416  CD1 LEU    42      51.707  31.146  25.545  1.00  0.00           C
ATOM    417  CD2 LEU    42      49.255  31.849  25.406  1.00  0.00           C
ATOM    418  HN  LEU    42      47.858  29.041  23.947  1.00  0.00           H
ATOM    419  N   GLU    43      50.965  26.769  24.609  1.00  0.00           N
ATOM    420  CA  GLU    43      51.060  25.404  25.140  1.00  0.00           C
ATOM    421  C   GLU    43      51.643  25.509  26.554  1.00  0.00           C
ATOM    422  O   GLU    43      52.587  26.249  26.795  1.00  0.00           O
ATOM    423  CB  GLU    43      51.978  24.593  24.228  1.00  0.00           C
ATOM    424  CG  GLU    43      52.172  23.157  24.720  1.00  0.00           C
ATOM    425  CD  GLU    43      53.150  22.375  23.840  1.00  0.00           C
ATOM    426  OE1 GLU    43      54.000  23.023  23.179  1.00  0.00           O
ATOM    427  OE2 GLU    43      53.050  21.136  23.880  1.00  0.00           O
ATOM    428  HN  GLU    43      51.840  27.193  24.367  1.00  0.00           H
ATOM    429  N   LEU    44      50.892  24.948  27.505  1.00  0.00           N
ATOM    430  CA  LEU    44      51.313  24.924  28.908  1.00  0.00           C
ATOM    431  C   LEU    44      51.649  23.478  29.340  1.00  0.00           C
ATOM    432  O   LEU    44      50.973  22.537  28.939  1.00  0.00           O
ATOM    433  CB  LEU    44      50.255  25.597  29.807  1.00  0.00           C
ATOM    434  CG  LEU    44      49.193  24.711  30.484  1.00  0.00           C
ATOM    435  CD1 LEU    44      48.295  25.563  31.385  1.00  0.00           C
ATOM    436  CD2 LEU    44      48.362  23.936  29.484  1.00  0.00           C
ATOM    437  HN  LEU    44      50.148  24.327  27.257  1.00  0.00           H
ATOM    438  N   ASN    45      52.632  23.353  30.214  1.00  0.00           N
ATOM    439  CA  ASN    45      52.957  22.026  30.786  1.00  0.00           C
ATOM    440  C   ASN    45      52.058  21.636  31.959  1.00  0.00           C
ATOM    441  O   ASN    45      51.441  22.475  32.620  1.00  0.00           O
ATOM    442  CB  ASN    45      54.424  21.960  31.195  1.00  0.00           C
ATOM    443  CG  ASN    45      55.363  22.091  29.990  1.00  0.00           C
ATOM    444  ND2 ASN    45      56.614  22.388  30.220  1.00  0.00           N
ATOM    445  OD1 ASN    45      54.978  22.022  28.828  1.00  0.00           O
ATOM    446  HN  ASN    45      53.348  24.046  30.303  1.00  0.00           H
ATOM    447 1HD2 ASN    45      56.990  22.508  31.143  1.00  0.00           H
ATOM    448 2HD2 ASN    45      57.160  22.559  29.405  1.00  0.00           H
ATOM    449  N   ALA    46      51.984  20.324  32.198  1.00  0.00           N
ATOM    450  CA  ALA    46      51.533  19.809  33.502  1.00  0.00           C
ATOM    451  C   ALA    46      52.540  20.262  34.561  1.00  0.00           C
ATOM    452  O   ALA    46      53.741  20.213  34.338  1.00  0.00           O
ATOM    453  CB  ALA    46      51.379  18.280  33.470  1.00  0.00           C
ATOM    454  HN  ALA    46      52.362  19.656  31.556  1.00  0.00           H
ATOM    455  N   GLY    47      52.031  21.020  35.524  1.00  0.00           N
ATOM    456  CA  GLY    47      52.894  21.876  36.376  1.00  0.00           C
ATOM    457  C   GLY    47      52.306  23.291  36.422  1.00  0.00           C
ATOM    458  O   GLY    47      51.503  23.591  37.299  1.00  0.00           O
ATOM    459  HN  GLY    47      51.069  20.936  35.798  1.00  0.00           H
ATOM    460  N   LEU    48      52.308  23.900  35.237  1.00  0.00           N
ATOM    461  CA  LEU    48      51.430  25.050  34.959  1.00  0.00           C
ATOM    462  C   LEU    48      49.946  24.593  34.897  1.00  0.00           C
ATOM    463  O   LEU    48      49.021  25.328  35.218  1.00  0.00           O
ATOM    464  CB  LEU    48      51.894  25.784  33.697  1.00  0.00           C
ATOM    465  CG  LEU    48      51.207  27.143  33.473  1.00  0.00           C
ATOM    466  CD1 LEU    48      51.359  28.072  34.682  1.00  0.00           C
ATOM    467  CD2 LEU    48      51.770  27.816  32.231  1.00  0.00           C
ATOM    468  HN  LEU    48      52.879  23.569  34.488  1.00  0.00           H
ATOM    469  N   LYS    49      49.737  23.317  34.547  1.00  0.00           N
ATOM    470  CA  LYS    49      48.430  22.647  34.705  1.00  0.00           C
ATOM    471  C   LYS    49      47.960  22.401  36.160  1.00  0.00           C
ATOM    472  O   LYS    49      46.767  22.249  36.372  1.00  0.00           O
ATOM    473  CB  LYS    49      48.363  21.363  33.865  1.00  0.00           C
ATOM    474  CG  LYS    49      47.013  20.920  33.274  1.00  0.00           C
ATOM    475  CD  LYS    49      46.697  21.532  31.896  1.00  0.00           C
ATOM    476  CE  LYS    49      45.867  22.799  32.081  1.00  0.00           C
ATOM    477  NZ  LYS    49      45.581  23.640  30.915  1.00  0.00           N
ATOM    478  HN  LYS    49      50.396  22.865  33.948  1.00  0.00           H
ATOM    479  HZ1 LYS    49      45.217  24.521  31.219  1.00  0.00           H
ATOM    480  HZ2 LYS    49      46.405  23.806  30.381  1.00  0.00           H
ATOM    481  HZ3 LYS    49      44.890  23.190  30.348  1.00  0.00           H
ATOM    482  N   HIS    50      48.854  22.475  37.146  1.00  0.00           N
ATOM    483  CA  HIS    50      48.466  22.528  38.575  1.00  0.00           C
ATOM    484  C   HIS    50      47.957  23.920  38.962  1.00  0.00           C
ATOM    485  O   HIS    50      46.825  24.057  39.426  1.00  0.00           O
ATOM    486  CB  HIS    50      49.618  22.181  39.519  1.00  0.00           C
ATOM    487  CG  HIS    50      50.006  20.719  39.390  1.00  0.00           C
ATOM    488  CD2 HIS    50      51.155  20.242  38.933  1.00  0.00           C
ATOM    489  ND1 HIS    50      49.305  19.701  39.878  1.00  0.00           N
ATOM    490  CE1 HIS    50      50.036  18.596  39.724  1.00  0.00           C
ATOM    491  NE2 HIS    50      51.162  18.930  39.114  1.00  0.00           N
ATOM    492  HN  HIS    50      49.846  22.568  36.992  1.00  0.00           H
ATOM    493  HD1 HIS    50      48.375  19.755  40.296  1.00  0.00           H
ATOM    494  HE2 HIS    50      51.888  18.296  38.824  1.00  0.00           H
ATOM    495  N   PHE    51      48.649  24.928  38.433  1.00  0.00           N
ATOM    496  CA  PHE    51      48.181  26.332  38.470  1.00  0.00           C
ATOM    497  C   PHE    51      46.837  26.449  37.733  1.00  0.00           C
ATOM    498  O   PHE    51      45.971  27.214  38.133  1.00  0.00           O
ATOM    499  CB  PHE    51      49.193  27.268  37.803  1.00  0.00           C
ATOM    500  CG  PHE    51      49.271  28.602  38.532  1.00  0.00           C
ATOM    501  CD1 PHE    51      48.320  29.592  38.324  1.00  0.00           C
ATOM    502  CD2 PHE    51      50.338  28.846  39.371  1.00  0.00           C
ATOM    503  CE1 PHE    51      48.468  30.847  38.915  1.00  0.00           C
ATOM    504  CE2 PHE    51      50.466  30.080  40.001  1.00  0.00           C
ATOM    505  CZ  PHE    51      49.536  31.091  39.763  1.00  0.00           C
ATOM    506  HN  PHE    51      49.560  24.793  38.027  1.00  0.00           H
ATOM    507  N   PHE    52      46.594  25.538  36.785  1.00  0.00           N
ATOM    508  CA  PHE    52      45.265  25.364  36.176  1.00  0.00           C
ATOM    509  C   PHE    52      44.087  25.017  37.087  1.00  0.00           C
ATOM    510  O   PHE    52      42.993  25.510  36.854  1.00  0.00           O
ATOM    511  CB  PHE    52      45.345  24.483  34.940  1.00  0.00           C
ATOM    512  CG  PHE    52      43.995  24.109  34.360  1.00  0.00           C
ATOM    513  CD1 PHE    52      43.247  25.148  33.852  1.00  0.00           C
ATOM    514  CD2 PHE    52      43.393  22.911  34.707  1.00  0.00           C
ATOM    515  CE1 PHE    52      41.896  24.991  33.684  1.00  0.00           C
ATOM    516  CE2 PHE    52      42.012  22.795  34.619  1.00  0.00           C
ATOM    517  CZ  PHE    52      41.264  23.844  34.141  1.00  0.00           C
ATOM    518  HN  PHE    52      47.352  25.044  36.366  1.00  0.00           H
ATOM    519  N   ARG    53      44.334  24.238  38.122  1.00  0.00           N
ATOM    520  CA  ARG    53      43.297  24.039  39.145  1.00  0.00           C
ATOM    521  C   ARG    53      43.033  25.327  39.933  1.00  0.00           C
ATOM    522  O   ARG    53      41.876  25.685  40.119  1.00  0.00           O
ATOM    523  CB  ARG    53      43.631  22.900  40.088  1.00  0.00           C
ATOM    524  CG  ARG    53      42.313  22.248  40.486  1.00  0.00           C
ATOM    525  CD  ARG    53      42.468  21.388  41.741  1.00  0.00           C
ATOM    526  NE  ARG    53      42.348  22.220  42.946  1.00  0.00           N
ATOM    527  CZ  ARG    53      41.187  22.526  43.562  1.00  0.00           C
ATOM    528  NH1 ARG    53      40.007  22.129  43.073  1.00  0.00           N
ATOM    529  NH2 ARG    53      41.207  23.227  44.707  1.00  0.00           N
ATOM    530  HN  ARG    53      45.220  23.799  38.285  1.00  0.00           H
ATOM    531  HE  ARG    53      43.209  22.570  43.314  1.00  0.00           H
ATOM    532 1HH1 ARG    53      39.977  21.606  42.218  1.00  0.00           H
ATOM    533 2HH1 ARG    53      39.156  22.334  43.538  1.00  0.00           H
ATOM    534 1HH2 ARG    53      42.068  23.537  45.114  1.00  0.00           H
ATOM    535 2HH2 ARG    53      40.346  23.421  45.184  1.00  0.00           H
ATOM    536  N   PHE    54      44.088  26.105  40.205  1.00  0.00           N
ATOM    537  CA  PHE    54      43.967  27.462  40.783  1.00  0.00           C
ATOM    538  C   PHE    54      43.141  28.357  39.845  1.00  0.00           C
ATOM    539  O   PHE    54      42.011  28.714  40.162  1.00  0.00           O
ATOM    540  CB  PHE    54      45.371  28.038  41.006  1.00  0.00           C
ATOM    541  CG  PHE    54      45.382  29.505  41.427  1.00  0.00           C
ATOM    542  CD1 PHE    54      45.247  29.807  42.769  1.00  0.00           C
ATOM    543  CD2 PHE    54      45.466  30.531  40.485  1.00  0.00           C
ATOM    544  CE1 PHE    54      45.226  31.133  43.178  1.00  0.00           C
ATOM    545  CE2 PHE    54      45.416  31.859  40.894  1.00  0.00           C
ATOM    546  CZ  PHE    54      45.290  32.160  42.246  1.00  0.00           C
ATOM    547  HN  PHE    54      45.008  25.859  39.918  1.00  0.00           H
ATOM    548  N   TRP    55      43.537  28.302  38.578  1.00  0.00           N
ATOM    549  CA  TRP    55      42.820  28.956  37.478  1.00  0.00           C
ATOM    550  C   TRP    55      41.336  28.570  37.386  1.00  0.00           C
ATOM    551  O   TRP    55      40.484  29.458  37.348  1.00  0.00           O
ATOM    552  CB  TRP    55      43.534  28.619  36.179  1.00  0.00           C
ATOM    553  CG  TRP    55      44.990  29.088  36.012  1.00  0.00           C
ATOM    554  CD1 TRP    55      45.928  28.444  35.313  1.00  0.00           C
ATOM    555  CD2 TRP    55      45.518  30.341  36.294  1.00  0.00           C
ATOM    556  CE2 TRP    55      46.792  30.374  35.741  1.00  0.00           C
ATOM    557  CE3 TRP    55      44.985  31.491  36.869  1.00  0.00           C
ATOM    558  NE1 TRP    55      47.025  29.186  35.193  1.00  0.00           N
ATOM    559  CZ2 TRP    55      47.532  31.547  35.754  1.00  0.00           C
ATOM    560  CZ3 TRP    55      45.735  32.655  36.902  1.00  0.00           C
ATOM    561  CH2 TRP    55      47.010  32.688  36.339  1.00  0.00           C
ATOM    562  HN  TRP    55      44.426  27.936  38.320  1.00  0.00           H
ATOM    563  HE1 TRP    55      47.904  28.871  34.837  1.00  0.00           H
ATOM    564  N   LEU    56      41.024  27.301  37.635  1.00  0.00           N
ATOM    565  CA  LEU    56      39.630  26.812  37.694  1.00  0.00           C
ATOM    566  C   LEU    56      38.761  27.613  38.674  1.00  0.00           C
ATOM    567  O   LEU    56      37.930  28.384  38.226  1.00  0.00           O
ATOM    568  CB  LEU    56      39.564  25.291  37.942  1.00  0.00           C
ATOM    569  CG  LEU    56      38.180  24.655  37.730  1.00  0.00           C
ATOM    570  CD1 LEU    56      37.264  24.784  38.955  1.00  0.00           C
ATOM    571  CD2 LEU    56      37.522  25.269  36.500  1.00  0.00           C
ATOM    572  HN  LEU    56      41.737  26.594  37.684  1.00  0.00           H
ATOM    573  N   LEU    57      39.274  27.670  39.898  1.00  0.00           N
ATOM    574  CA  LEU    57      38.582  28.277  41.049  1.00  0.00           C
ATOM    575  C   LEU    57      38.426  29.799  40.938  1.00  0.00           C
ATOM    576  O   LEU    57      37.389  30.346  41.287  1.00  0.00           O
ATOM    577  CB  LEU    57      39.312  27.921  42.350  1.00  0.00           C
ATOM    578  CG  LEU    57      38.976  26.530  42.909  1.00  0.00           C
ATOM    579  CD1 LEU    57      39.492  25.382  42.033  1.00  0.00           C
ATOM    580  CD2 LEU    57      39.548  26.415  44.310  1.00  0.00           C
ATOM    581  HN  LEU    57      40.231  27.420  40.052  1.00  0.00           H
ATOM    582  N   TRP    58      39.406  30.446  40.329  1.00  0.00           N
ATOM    583  CA  TRP    58      39.340  31.898  40.099  1.00  0.00           C
ATOM    584  C   TRP    58      38.411  32.295  38.937  1.00  0.00           C
ATOM    585  O   TRP    58      37.779  33.350  39.000  1.00  0.00           O
ATOM    586  CB  TRP    58      40.775  32.396  39.971  1.00  0.00           C
ATOM    587  CG  TRP    58      41.432  32.841  41.259  1.00  0.00           C
ATOM    588  CD1 TRP    58      41.751  34.096  41.569  1.00  0.00           C
ATOM    589  CD2 TRP    58      41.728  32.060  42.355  1.00  0.00           C
ATOM    590  CE2 TRP    58      42.170  32.909  43.353  1.00  0.00           C
ATOM    591  CE3 TRP    58      41.635  30.700  42.574  1.00  0.00           C
ATOM    592  NE1 TRP    58      42.204  34.133  42.822  1.00  0.00           N
ATOM    593  CZ2 TRP    58      42.468  32.368  44.601  1.00  0.00           C
ATOM    594  CZ3 TRP    58      41.944  30.157  43.802  1.00  0.00           C
ATOM    595  CH2 TRP    58      42.355  30.997  44.820  1.00  0.00           C
ATOM    596  HN  TRP    58      40.274  30.030  40.091  1.00  0.00           H
ATOM    597  HE1 TRP    58      42.519  34.977  43.250  1.00  0.00           H
ATOM    598  N   LEU    59      38.238  31.444  37.919  1.00  0.00           N
ATOM    599  CA  LEU    59      37.187  31.700  36.885  1.00  0.00           C
ATOM    600  C   LEU    59      35.812  31.707  37.518  1.00  0.00           C
ATOM    601  O   LEU    59      34.982  32.557  37.219  1.00  0.00           O
ATOM    602  CB  LEU    59      37.135  30.699  35.727  1.00  0.00           C
ATOM    603  CG  LEU    59      36.114  30.967  34.583  1.00  0.00           C
ATOM    604  CD1 LEU    59      34.687  30.467  34.842  1.00  0.00           C
ATOM    605  CD2 LEU    59      36.059  32.450  34.224  1.00  0.00           C
ATOM    606  HN  LEU    59      38.842  30.669  37.777  1.00  0.00           H
ATOM    607  N   THR    60      35.640  30.742  38.410  1.00  0.00           N
ATOM    608  CA  THR    60      34.393  30.567  39.171  1.00  0.00           C
ATOM    609  C   THR    60      34.021  31.907  39.838  1.00  0.00           C
ATOM    610  O   THR    60      33.050  32.479  39.367  1.00  0.00           O
ATOM    611  CB  THR    60      34.607  29.429  40.173  1.00  0.00           C
ATOM    612  CG2 THR    60      33.309  28.758  40.551  1.00  0.00           C
ATOM    613  OG1 THR    60      35.392  28.376  39.610  1.00  0.00           O
ATOM    614  HN  THR    60      36.322  30.026  38.588  1.00  0.00           H
ATOM    615  HG1 THR    60      35.382  27.641  40.285  1.00  0.00           H
ATOM    616  N   THR    61      35.025  32.604  40.399  1.00  0.00           N
ATOM    617  CA  THR    61      34.873  33.971  40.959  1.00  0.00           C
ATOM    618  C   THR    61      34.479  35.012  39.893  1.00  0.00           C
ATOM    619  O   THR    61      33.615  35.848  40.124  1.00  0.00           O
ATOM    620  CB  THR    61      36.195  34.495  41.560  1.00  0.00           C
ATOM    621  CG2 THR    61      36.011  35.751  42.398  1.00  0.00           C
ATOM    622  OG1 THR    61      36.811  33.474  42.346  1.00  0.00           O
ATOM    623  HN  THR    61      35.930  32.214  40.541  1.00  0.00           H
ATOM    624  HG1 THR    61      37.441  33.913  42.993  1.00  0.00           H
ATOM    625  N   ALA    62      35.134  34.945  38.737  1.00  0.00           N
ATOM    626  CA  ALA    62      34.909  35.895  37.632  1.00  0.00           C
ATOM    627  C   ALA    62      33.513  35.922  37.014  1.00  0.00           C
ATOM    628  O   ALA    62      33.145  36.930  36.440  1.00  0.00           O
ATOM    629  CB  ALA    62      35.963  35.634  36.556  1.00  0.00           C
ATOM    630  HN  ALA    62      35.820  34.240  38.565  1.00  0.00           H
ATOM    631  N   ALA    63      32.883  34.758  36.892  1.00  0.00           N
ATOM    632  CA  ALA    63      31.565  34.615  36.214  1.00  0.00           C
ATOM    633  C   ALA    63      31.348  34.997  34.735  1.00  0.00           C
ATOM    634  O   ALA    63      30.192  35.220  34.319  1.00  0.00           O
ATOM    635  CB  ALA    63      30.457  35.268  37.022  1.00  0.00           C
ATOM    636  HN  ALA    63      33.234  33.951  37.368  1.00  0.00           H
ATOM    637  N   PRO    64      32.323  34.885  33.819  1.00  0.00           N
ATOM    638  CA  PRO    64      31.956  34.499  32.454  1.00  0.00           C
ATOM    639  C   PRO    64      31.563  33.022  32.552  1.00  0.00           C
ATOM    640  O   PRO    64      31.732  32.392  33.588  1.00  0.00           O
ATOM    641  CB  PRO    64      33.164  34.804  31.564  1.00  0.00           C
ATOM    642  CG  PRO    64      34.339  34.737  32.531  1.00  0.00           C
ATOM    643  CD  PRO    64      33.774  35.142  33.890  1.00  0.00           C
ATOM    644  N   ARG    65      30.804  32.555  31.573  1.00  0.00           N
ATOM    645  CA  ARG    65      30.221  31.199  31.741  1.00  0.00           C
ATOM    646  C   ARG    65      31.292  30.110  31.769  1.00  0.00           C
ATOM    647  O   ARG    65      32.485  30.409  31.678  1.00  0.00           O
ATOM    648  CB  ARG    65      29.094  30.856  30.761  1.00  0.00           C
ATOM    649  CG  ARG    65      27.694  31.175  31.275  1.00  0.00           C
ATOM    650  CD  ARG    65      27.486  32.676  31.435  1.00  0.00           C
ATOM    651  NE  ARG    65      26.791  32.922  32.714  1.00  0.00           N
ATOM    652  CZ  ARG    65      27.354  32.908  33.937  1.00  0.00           C
ATOM    653  NH1 ARG    65      28.661  32.705  34.142  1.00  0.00           N
ATOM    654  NH2 ARG    65      26.578  32.937  35.012  1.00  0.00           N
ATOM    655  HN  ARG    65      31.002  32.841  30.637  1.00  0.00           H
ATOM    656  HE  ARG    65      25.803  33.041  32.628  1.00  0.00           H
ATOM    657 1HH1 ARG    65      29.284  32.535  33.364  1.00  0.00           H
ATOM    658 2HH1 ARG    65      29.055  32.705  35.065  1.00  0.00           H
ATOM    659 1HH2 ARG    65      25.579  32.966  34.907  1.00  0.00           H
ATOM    660 2HH2 ARG    65      26.982  32.887  35.924  1.00  0.00           H
ATOM    661  N   GLU    66      30.830  28.872  31.887  1.00  0.00           N
ATOM    662  CA  GLU    66      31.680  27.665  31.883  1.00  0.00           C
ATOM    663  C   GLU    66      32.697  27.834  30.770  1.00  0.00           C
ATOM    664  O   GLU    66      32.366  27.996  29.600  1.00  0.00           O
ATOM    665  CB  GLU    66      30.891  26.414  31.529  1.00  0.00           C
ATOM    666  CG  GLU    66      29.447  26.304  32.031  1.00  0.00           C
ATOM    667  CD  GLU    66      28.509  27.228  31.272  1.00  0.00           C
ATOM    668  OE1 GLU    66      28.617  27.295  30.022  1.00  0.00           O
ATOM    669  OE2 GLU    66      27.973  28.096  31.975  1.00  0.00           O
ATOM    670  HN  GLU    66      29.848  28.680  31.950  1.00  0.00           H
ATOM    671  N   TRP    67      33.944  27.710  31.187  1.00  0.00           N
ATOM    672  CA  TRP    67      35.113  28.185  30.428  1.00  0.00           C
ATOM    673  C   TRP    67      35.048  27.797  28.934  1.00  0.00           C
ATOM    674  O   TRP    67      34.821  28.635  28.079  1.00  0.00           O
ATOM    675  CB  TRP    67      36.303  27.451  30.979  1.00  0.00           C
ATOM    676  CG  TRP    67      36.675  27.497  32.441  1.00  0.00           C
ATOM    677  CD1 TRP    67      35.980  27.615  33.578  1.00  0.00           C
ATOM    678  CD2 TRP    67      38.003  27.533  32.740  1.00  0.00           C
ATOM    679  CE2 TRP    67      38.078  27.753  34.091  1.00  0.00           C
ATOM    680  CE3 TRP    67      39.108  27.499  31.915  1.00  0.00           C
ATOM    681  NE1 TRP    67      36.845  27.750  34.585  1.00  0.00           N
ATOM    682  CZ2 TRP    67      39.317  28.018  34.641  1.00  0.00           C
ATOM    683  CZ3 TRP    67      40.337  27.684  32.495  1.00  0.00           C
ATOM    684  CH2 TRP    67      40.441  27.933  33.856  1.00  0.00           C
ATOM    685  HN  TRP    67      34.156  27.372  32.106  1.00  0.00           H
ATOM    686  HE1 TRP    67      36.603  28.025  35.515  1.00  0.00           H
ATOM    687  N   THR    68      35.008  26.468  28.744  1.00  0.00           N
ATOM    688  CA  THR    68      34.959  25.819  27.419  1.00  0.00           C
ATOM    689  C   THR    68      33.696  26.085  26.664  1.00  0.00           C
ATOM    690  O   THR    68      33.739  26.882  25.739  1.00  0.00           O
ATOM    691  CB  THR    68      35.207  24.297  27.359  1.00  0.00           C
ATOM    692  CG2 THR    68      34.283  23.369  28.157  1.00  0.00           C
ATOM    693  OG1 THR    68      35.411  23.945  25.997  1.00  0.00           O
ATOM    694  HN  THR    68      35.037  25.863  29.540  1.00  0.00           H
ATOM    695  HG1 THR    68      35.954  23.111  25.915  1.00  0.00           H
ATOM    696  N   ALA    69      32.659  25.919  27.476  1.00  0.00           N
ATOM    697  CA  ALA    69      31.293  25.974  26.999  1.00  0.00           C
ATOM    698  C   ALA    69      31.049  27.350  26.407  1.00  0.00           C
ATOM    699  O   ALA    69      31.136  27.478  25.189  1.00  0.00           O
ATOM    700  CB  ALA    69      30.333  25.554  28.100  1.00  0.00           C
ATOM    701  HN  ALA    69      32.763  25.850  28.466  1.00  0.00           H
ATOM    702  N   ASN    70      31.153  28.374  27.245  1.00  0.00           N
ATOM    703  CA  ASN    70      30.857  29.729  26.784  1.00  0.00           C
ATOM    704  C   ASN    70      31.828  30.269  25.743  1.00  0.00           C
ATOM    705  O   ASN    70      31.387  30.590  24.652  1.00  0.00           O
ATOM    706  CB  ASN    70      30.800  30.792  27.870  1.00  0.00           C
ATOM    707  CG  ASN    70      30.004  32.003  27.365  1.00  0.00           C
ATOM    708  ND2 ASN    70      29.536  32.811  28.268  1.00  0.00           N
ATOM    709  OD1 ASN    70      29.380  32.006  26.312  1.00  0.00           O
ATOM    710  HN  ASN    70      31.567  28.274  28.157  1.00  0.00           H
ATOM    711 1HD2 ASN    70      29.628  32.593  29.237  1.00  0.00           H
ATOM    712 2HD2 ASN    70      28.934  33.509  27.879  1.00  0.00           H
ATOM    713  N   HIS    71      33.116  30.215  26.010  1.00  0.00           N
ATOM    714  CA  HIS    71      34.019  31.093  25.261  1.00  0.00           C
ATOM    715  C   HIS    71      34.155  30.853  23.741  1.00  0.00           C
ATOM    716  O   HIS    71      34.117  31.819  22.978  1.00  0.00           O
ATOM    717  CB  HIS    71      35.315  31.246  26.071  1.00  0.00           C
ATOM    718  CG  HIS    71      35.989  32.523  25.613  1.00  0.00           C
ATOM    719  CD2 HIS    71      36.945  32.582  24.709  1.00  0.00           C
ATOM    720  ND1 HIS    71      35.578  33.765  25.890  1.00  0.00           N
ATOM    721  CE1 HIS    71      36.290  34.595  25.141  1.00  0.00           C
ATOM    722  NE2 HIS    71      37.158  33.861  24.450  1.00  0.00           N
ATOM    723  HN  HIS    71      33.527  29.587  26.668  1.00  0.00           H
ATOM    724  HD1 HIS    71      34.850  34.026  26.555  1.00  0.00           H
ATOM    725  HE2 HIS    71      37.944  34.179  23.917  1.00  0.00           H
ATOM    726  N   PRO    72      34.266  29.595  23.282  1.00  0.00           N
ATOM    727  CA  PRO    72      34.002  29.238  21.867  1.00  0.00           C
ATOM    728  C   PRO    72      32.577  29.485  21.352  1.00  0.00           C
ATOM    729  O   PRO    72      32.477  29.943  20.224  1.00  0.00           O
ATOM    730  CB  PRO    72      34.419  27.775  21.740  1.00  0.00           C
ATOM    731  CG  PRO    72      35.634  27.738  22.646  1.00  0.00           C
ATOM    732  CD  PRO    72      35.205  28.603  23.831  1.00  0.00           C
ATOM    733  N   LYS    73      31.510  29.308  22.164  1.00  0.00           N
ATOM    734  CA  LYS    73      30.126  29.713  21.769  1.00  0.00           C
ATOM    735  C   LYS    73      30.111  31.225  21.479  1.00  0.00           C
ATOM    736  O   LYS    73      29.931  31.595  20.321  1.00  0.00           O
ATOM    737  CB  LYS    73      29.068  29.534  22.872  1.00  0.00           C
ATOM    738  CG  LYS    73      28.812  28.132  23.449  1.00  0.00           C
ATOM    739  CD  LYS    73      28.065  28.249  24.786  1.00  0.00           C
ATOM    740  CE  LYS    73      27.880  26.994  25.666  1.00  0.00           C
ATOM    741  NZ  LYS    73      27.482  27.116  27.095  1.00  0.00           N
ATOM    742  HN  LYS    73      31.612  29.000  23.112  1.00  0.00           H
ATOM    743  HZ1 LYS    73      27.602  26.232  27.549  1.00  0.00           H
ATOM    744  HZ2 LYS    73      28.055  27.768  27.603  1.00  0.00           H
ATOM    745  HZ3 LYS    73      26.525  27.385  27.181  1.00  0.00           H
ATOM    746  N   HIS    74      30.711  31.953  22.439  1.00  0.00           N
ATOM    747  CA  HIS    74      30.915  33.411  22.470  1.00  0.00           C
ATOM    748  C   HIS    74      31.626  33.904  21.198  1.00  0.00           C
ATOM    749  O   HIS    74      30.966  34.396  20.298  1.00  0.00           O
ATOM    750  CB  HIS    74      31.620  33.765  23.807  1.00  0.00           C
ATOM    751  CG  HIS    74      31.891  35.240  24.160  1.00  0.00           C
ATOM    752  CD2 HIS    74      32.453  36.101  23.329  1.00  0.00           C
ATOM    753  ND1 HIS    74      31.322  35.958  25.131  1.00  0.00           N
ATOM    754  CE1 HIS    74      31.395  37.240  24.781  1.00  0.00           C
ATOM    755  NE2 HIS    74      32.112  37.331  23.676  1.00  0.00           N
ATOM    756  HN  HIS    74      31.004  31.494  23.277  1.00  0.00           H
ATOM    757  HD1 HIS    74      30.907  35.589  25.987  1.00  0.00           H
ATOM    758  HE2 HIS    74      32.012  38.078  23.011  1.00  0.00           H
ATOM    759  N   HIS    75      32.824  33.396  20.931  1.00  0.00           N
ATOM    760  CA  HIS    75      33.564  33.738  19.688  1.00  0.00           C
ATOM    761  C   HIS    75      32.888  33.344  18.361  1.00  0.00           C
ATOM    762  O   HIS    75      32.781  34.132  17.426  1.00  0.00           O
ATOM    763  CB  HIS    75      34.969  33.156  19.652  1.00  0.00           C
ATOM    764  CG  HIS    75      35.924  34.123  20.304  1.00  0.00           C
ATOM    765  CD2 HIS    75      36.306  34.090  21.566  1.00  0.00           C
ATOM    766  ND1 HIS    75      36.456  35.202  19.736  1.00  0.00           N
ATOM    767  CE1 HIS    75      37.137  35.860  20.655  1.00  0.00           C
ATOM    768  NE2 HIS    75      37.045  35.173  21.779  1.00  0.00           N
ATOM    769  HN  HIS    75      33.284  32.766  21.569  1.00  0.00           H
ATOM    770  HD1 HIS    75      36.355  35.475  18.758  1.00  0.00           H
ATOM    771  HE2 HIS    75      37.492  35.432  22.643  1.00  0.00           H
ATOM    772  N   ALA    76      32.467  32.077  18.289  1.00  0.00           N
ATOM    773  CA  ALA    76      31.909  31.512  17.042  1.00  0.00           C
ATOM    774  C   ALA    76      30.618  32.227  16.620  1.00  0.00           C
ATOM    775  O   ALA    76      30.326  32.337  15.428  1.00  0.00           O
ATOM    776  CB  ALA    76      31.595  30.023  17.220  1.00  0.00           C
ATOM    777  HN  ALA    76      32.408  31.502  19.105  1.00  0.00           H
ATOM    778  N   LYS    77      29.784  32.496  17.627  1.00  0.00           N
ATOM    779  CA  LYS    77      28.521  33.188  17.415  1.00  0.00           C
ATOM    780  C   LYS    77      28.357  34.353  18.382  1.00  0.00           C
ATOM    781  O   LYS    77      27.531  34.334  19.298  1.00  0.00           O
ATOM    782  CB  LYS    77      27.421  32.157  17.571  1.00  0.00           C
ATOM    783  CG  LYS    77      26.728  31.953  16.235  1.00  0.00           C
ATOM    784  CD  LYS    77      27.331  30.732  15.579  1.00  0.00           C
ATOM    785  CE  LYS    77      26.433  30.309  14.431  1.00  0.00           C
ATOM    786  NZ  LYS    77      27.066  29.128  13.876  1.00  0.00           N
ATOM    787  HN  LYS    77      29.977  32.277  18.586  1.00  0.00           H
ATOM    788  HZ1 LYS    77      26.528  28.787  13.101  1.00  0.00           H
ATOM    789  HZ2 LYS    77      27.990  29.371  13.593  1.00  0.00           H
ATOM    790  HZ3 LYS    77      27.105  28.432  14.602  1.00  0.00           H
ATOM    791  N   CYS    78      29.137  35.379  18.064  1.00  0.00           N
ATOM    792  CA  CYS    78      29.064  36.675  18.763  1.00  0.00           C
ATOM    793  C   CYS    78      27.711  37.328  18.540  1.00  0.00           C
ATOM    794  O   CYS    78      27.024  37.032  17.564  1.00  0.00           O
ATOM    795  CB  CYS    78      30.175  37.638  18.327  1.00  0.00           C
ATOM    796  SG  CYS    78      31.818  37.010  18.822  1.00  0.00           S
ATOM    797  HN  CYS    78      29.841  35.318  17.358  1.00  0.00           H
ATOM    798  HG  CYS    78      32.538  38.066  18.434  1.00  0.00           H
ATOM    799  N   GLU    79      27.251  37.955  19.612  1.00  0.00           N
ATOM    800  CA  GLU    79      26.049  38.815  19.601  1.00  0.00           C
ATOM    801  C   GLU    79      24.766  38.201  18.979  1.00  0.00           C
ATOM    802  O   GLU    79      23.966  38.832  18.299  1.00  0.00           O
ATOM    803  CB  GLU    79      26.374  40.216  19.063  1.00  0.00           C
ATOM    804  CG  GLU    79      26.813  40.293  17.596  1.00  0.00           C
ATOM    805  CD  GLU    79      27.208  41.722  17.249  1.00  0.00           C
ATOM    806  OE1 GLU    79      28.259  42.139  17.768  1.00  0.00           O
ATOM    807  OE2 GLU    79      26.387  42.384  16.569  1.00  0.00           O
ATOM    808  HN  GLU    79      27.705  37.814  20.494  1.00  0.00           H
ATOM    809  N   THR    80      24.534  36.950  19.339  1.00  0.00           N
ATOM    810  CA  THR    80      23.349  36.184  18.886  1.00  0.00           C
ATOM    811  C   THR    80      22.805  35.360  20.067  1.00  0.00           C
ATOM    812  O   THR    80      23.487  35.167  21.059  1.00  0.00           O
ATOM    813  CB  THR    80      23.718  35.299  17.682  1.00  0.00           C
ATOM    814  CG2 THR    80      24.778  34.296  18.080  1.00  0.00           C
ATOM    815  OG1 THR    80      22.605  34.553  17.170  1.00  0.00           O
ATOM    816  HN  THR    80      25.186  36.450  19.909  1.00  0.00           H
ATOM    817  HG1 THR    80      22.983  33.884  16.527  1.00  0.00           H
ATOM    818  N   VAL    81      21.770  34.601  19.756  1.00  0.00           N
ATOM    819  CA  VAL    81      21.036  33.691  20.664  1.00  0.00           C
ATOM    820  C   VAL    81      21.974  32.598  21.232  1.00  0.00           C
ATOM    821  O   VAL    81      21.934  32.260  22.410  1.00  0.00           O
ATOM    822  CB  VAL    81      19.866  33.137  19.823  1.00  0.00           C
ATOM    823  CG1 VAL    81      18.924  32.289  20.662  1.00  0.00           C
ATOM    824  CG2 VAL    81      19.030  34.239  19.177  1.00  0.00           C
ATOM    825  HN  VAL    81      21.515  34.540  18.783  1.00  0.00           H
ATOM    826  N   ASP    82      22.946  32.205  20.405  1.00  0.00           N
ATOM    827  CA  ASP    82      24.055  31.274  20.715  1.00  0.00           C
ATOM    828  C   ASP    82      25.093  31.747  21.754  1.00  0.00           C
ATOM    829  O   ASP    82      25.773  30.946  22.412  1.00  0.00           O
ATOM    830  CB  ASP    82      24.751  30.958  19.386  1.00  0.00           C
ATOM    831  CG  ASP    82      23.950  30.212  18.287  1.00  0.00           C
ATOM    832  OD1 ASP    82      23.031  29.458  18.625  1.00  0.00           O
ATOM    833  OD2 ASP    82      24.417  30.207  17.119  1.00  0.00           O
ATOM    834  HN  ASP    82      22.914  32.453  19.437  1.00  0.00           H
ATOM    835  N   GLU    83      25.265  33.065  21.855  1.00  0.00           N
ATOM    836  CA  GLU    83      26.134  33.720  22.845  1.00  0.00           C
ATOM    837  C   GLU    83      25.447  33.696  24.220  1.00  0.00           C
ATOM    838  O   GLU    83      24.461  34.373  24.449  1.00  0.00           O
ATOM    839  CB  GLU    83      26.330  35.182  22.416  1.00  0.00           C
ATOM    840  CG  GLU    83      27.292  35.977  23.318  1.00  0.00           C
ATOM    841  CD  GLU    83      28.550  36.391  22.578  1.00  0.00           C
ATOM    842  OE1 GLU    83      28.938  35.614  21.705  1.00  0.00           O
ATOM    843  OE2 GLU    83      29.108  37.463  22.910  1.00  0.00           O
ATOM    844  HN  GLU    83      24.703  33.694  21.326  1.00  0.00           H
ATOM    845  N   ASN    84      26.156  33.153  25.221  1.00  0.00           N
ATOM    846  CA  ASN    84      25.598  33.157  26.607  1.00  0.00           C
ATOM    847  C   ASN    84      25.477  34.554  27.217  1.00  0.00           C
ATOM    848  O   ASN    84      24.684  34.814  28.114  1.00  0.00           O
ATOM    849  CB  ASN    84      26.365  32.343  27.647  1.00  0.00           C
ATOM    850  CG  ASN    84      26.273  30.855  27.415  1.00  0.00           C
ATOM    851  ND2 ASN    84      27.262  30.331  26.767  1.00  0.00           N
ATOM    852  OD1 ASN    84      25.316  30.152  27.695  1.00  0.00           O
ATOM    853  HN  ASN    84      27.033  32.716  25.033  1.00  0.00           H
ATOM    854 1HD2 ASN    84      28.089  30.846  26.545  1.00  0.00           H
ATOM    855 2HD2 ASN    84      26.969  29.588  26.169  1.00  0.00           H
ATOM    856  N   THR    85      26.457  35.388  26.898  1.00  0.00           N
ATOM    857  CA  THR    85      26.525  36.763  27.460  1.00  0.00           C
ATOM    858  C   THR    85      26.150  37.794  26.395  1.00  0.00           C
ATOM    859  O   THR    85      26.860  38.799  26.276  1.00  0.00           O
ATOM    860  CB  THR    85      27.923  36.976  28.069  1.00  0.00           C
ATOM    861  CG2 THR    85      29.068  36.793  27.094  1.00  0.00           C
ATOM    862  OG1 THR    85      28.079  38.149  28.898  1.00  0.00           O
ATOM    863  HN  THR    85      27.059  35.188  26.121  1.00  0.00           H
ATOM    864  HG1 THR    85      28.020  38.964  28.314  1.00  0.00           H
ATOM    865  N   VAL    86      25.022  37.539  25.726  1.00  0.00           N
ATOM    866  CA  VAL    86      24.636  38.291  24.509  1.00  0.00           C
ATOM    867  C   VAL    86      24.537  39.811  24.720  1.00  0.00           C
ATOM    868  O   VAL    86      23.608  40.294  25.368  1.00  0.00           O
ATOM    869  CB  VAL    86      23.413  37.647  23.817  1.00  0.00           C
ATOM    870  CG1 VAL    86      22.061  37.824  24.521  1.00  0.00           C
ATOM    871  CG2 VAL    86      23.356  38.099  22.370  1.00  0.00           C
ATOM    872  HN  VAL    86      24.403  36.783  25.946  1.00  0.00           H
ATOM    873  N   PRO    87      25.537  40.546  24.191  1.00  0.00           N
ATOM    874  CA  PRO    87      25.599  42.015  24.312  1.00  0.00           C
ATOM    875  C   PRO    87      24.399  42.760  23.710  1.00  0.00           C
ATOM    876  O   PRO    87      23.944  43.719  24.315  1.00  0.00           O
ATOM    877  CB  PRO    87      26.956  42.417  23.743  1.00  0.00           C
ATOM    878  CG  PRO    87      27.263  41.311  22.746  1.00  0.00           C
ATOM    879  CD  PRO    87      26.667  40.052  23.384  1.00  0.00           C
ATOM    880  N   VAL    88      23.698  42.052  22.821  1.00  0.00           N
ATOM    881  CA  VAL    88      22.487  42.538  22.127  1.00  0.00           C
ATOM    882  C   VAL    88      21.354  42.920  23.104  1.00  0.00           C
ATOM    883  O   VAL    88      20.874  44.056  23.059  1.00  0.00           O
ATOM    884  CB  VAL    88      21.993  41.479  21.137  1.00  0.00           C
ATOM    885  CG1 VAL    88      20.761  41.926  20.343  1.00  0.00           C
ATOM    886  CG2 VAL    88      23.086  41.147  20.130  1.00  0.00           C
ATOM    887  HN  VAL    88      24.002  41.152  22.536  1.00  0.00           H
ATOM    888  N   ILE    89      21.081  42.076  24.096  1.00  0.00           N
ATOM    889  CA  ILE    89      19.948  42.349  25.002  1.00  0.00           C
ATOM    890  C   ILE    89      20.389  43.197  26.211  1.00  0.00           C
ATOM    891  O   ILE    89      20.278  42.809  27.376  1.00  0.00           O
ATOM    892  CB  ILE    89      19.165  41.073  25.388  1.00  0.00           C
ATOM    893  CG1 ILE    89      18.963  40.073  24.239  1.00  0.00           C
ATOM    894  CG2 ILE    89      17.804  41.450  25.992  1.00  0.00           C
ATOM    895  CD  ILE    89      18.184  40.599  23.038  1.00  0.00           C
ATOM    896  HN  ILE    89      21.662  41.299  24.324  1.00  0.00           H
ATOM    897  N   LYS    90      20.782  44.435  25.881  1.00  0.00           N
ATOM    898  CA  LYS    90      21.176  45.526  26.812  1.00  0.00           C
ATOM    899  C   LYS    90      22.499  45.248  27.548  1.00  0.00           C
ATOM    900  O   LYS    90      22.908  44.103  27.692  1.00  0.00           O
ATOM    901  CB  LYS    90      20.151  45.766  27.927  1.00  0.00           C
ATOM    902  CG  LYS    90      18.706  46.031  27.501  1.00  0.00           C
ATOM    903  CD  LYS    90      17.837  45.790  28.734  1.00  0.00           C
ATOM    904  CE  LYS    90      16.361  46.046  28.438  1.00  0.00           C
ATOM    905  NZ  LYS    90      15.560  45.645  29.600  1.00  0.00           N
ATOM    906  HN  LYS    90      20.989  44.601  24.914  1.00  0.00           H
ATOM    907  HZ1 LYS    90      14.604  45.874  29.436  1.00  0.00           H
ATOM    908  HZ2 LYS    90      15.651  44.652  29.723  1.00  0.00           H
ATOM    909  HZ3 LYS    90      15.890  46.115  30.415  1.00  0.00           H
ATOM    910  N   GLY    91      22.954  46.259  28.287  1.00  0.00           N
ATOM    911  CA  GLY    91      24.046  46.122  29.293  1.00  0.00           C
ATOM    912  C   GLY    91      23.762  45.146  30.445  1.00  0.00           C
ATOM    913  O   GLY    91      24.633  44.405  30.894  1.00  0.00           O
ATOM    914  HN  GLY    91      22.734  47.202  28.043  1.00  0.00           H
ATOM    915  N   LEU    92      22.489  45.114  30.847  1.00  0.00           N
ATOM    916  CA  LEU    92      21.985  44.300  31.978  1.00  0.00           C
ATOM    917  C   LEU    92      22.152  42.770  31.798  1.00  0.00           C
ATOM    918  O   LEU    92      22.581  42.099  32.736  1.00  0.00           O
ATOM    919  CB  LEU    92      20.517  44.671  32.242  1.00  0.00           C
ATOM    920  CG  LEU    92      19.874  43.948  33.443  1.00  0.00           C
ATOM    921  CD1 LEU    92      20.510  44.363  34.760  1.00  0.00           C
ATOM    922  CD2 LEU    92      18.376  44.201  33.486  1.00  0.00           C
ATOM    923  HN  LEU    92      21.817  45.674  30.377  1.00  0.00           H
ATOM    924  N   LEU    93      21.815  42.251  30.602  1.00  0.00           N
ATOM    925  CA  LEU    93      21.914  40.803  30.352  1.00  0.00           C
ATOM    926  C   LEU    93      23.379  40.329  30.427  1.00  0.00           C
ATOM    927  O   LEU    93      23.666  39.490  31.293  1.00  0.00           O
ATOM    928  CB  LEU    93      21.117  40.308  29.133  1.00  0.00           C
ATOM    929  CG  LEU    93      20.924  38.781  29.002  1.00  0.00           C
ATOM    930  CD1 LEU    93      19.897  38.478  27.923  1.00  0.00           C
ATOM    931  CD2 LEU    93      22.209  38.032  28.613  1.00  0.00           C
ATOM    932  HN  LEU    93      21.635  42.809  29.795  1.00  0.00           H
ATOM    933  N   PRO    94      24.299  40.977  29.687  1.00  0.00           N
ATOM    934  CA  PRO    94      25.736  40.802  29.914  1.00  0.00           C
ATOM    935  C   PRO    94      26.151  41.108  31.329  1.00  0.00           C
ATOM    936  O   PRO    94      25.512  41.789  32.120  1.00  0.00           O
ATOM    937  CB  PRO    94      26.460  41.684  28.925  1.00  0.00           C
ATOM    938  CG  PRO    94      25.535  41.480  27.738  1.00  0.00           C
ATOM    939  CD  PRO    94      24.142  41.528  28.341  1.00  0.00           C
ATOM    940  N   TYR    95      26.840  40.040  31.656  1.00  0.00           N
ATOM    941  CA  TYR    95      27.399  39.705  32.956  1.00  0.00           C
ATOM    942  C   TYR    95      26.449  39.365  34.108  1.00  0.00           C
ATOM    943  O   TYR    95      26.597  38.280  34.651  1.00  0.00           O
ATOM    944  CB  TYR    95      28.505  40.673  33.319  1.00  0.00           C
ATOM    945  CG  TYR    95      29.224  40.117  34.539  1.00  0.00           C
ATOM    946  CD1 TYR    95      30.045  39.022  34.356  1.00  0.00           C
ATOM    947  CD2 TYR    95      28.800  40.482  35.800  1.00  0.00           C
ATOM    948  CE1 TYR    95      30.413  38.270  35.453  1.00  0.00           C
ATOM    949  CE2 TYR    95      29.157  39.731  36.897  1.00  0.00           C
ATOM    950  CZ  TYR    95      29.989  38.635  36.734  1.00  0.00           C
ATOM    951  OH  TYR    95      30.628  38.141  37.813  1.00  0.00           O
ATOM    952  HN  TYR    95      26.988  39.353  30.941  1.00  0.00           H
ATOM    953  HH  TYR    95      30.337  38.628  38.636  1.00  0.00           H
ATOM    954  N   CYS    96      25.385  40.133  34.298  1.00  0.00           N
ATOM    955  CA  CYS    96      24.505  39.832  35.440  1.00  0.00           C
ATOM    956  C   CYS    96      23.231  39.056  35.117  1.00  0.00           C
ATOM    957  O   CYS    96      23.128  37.924  35.578  1.00  0.00           O
ATOM    958  CB  CYS    96      24.191  41.039  36.307  1.00  0.00           C
ATOM    959  SG  CYS    96      25.686  41.891  36.942  1.00  0.00           S
ATOM    960  HN  CYS    96      25.166  40.900  33.691  1.00  0.00           H
ATOM    961  HG  CYS    96      25.093  43.004  37.377  1.00  0.00           H
ATOM    962  N   ALA    97      22.410  39.530  34.175  1.00  0.00           N
ATOM    963  CA  ALA    97      21.146  38.823  33.903  1.00  0.00           C
ATOM    964  C   ALA    97      21.316  37.426  33.294  1.00  0.00           C
ATOM    965  O   ALA    97      20.726  36.517  33.874  1.00  0.00           O
ATOM    966  CB  ALA    97      20.097  39.657  33.173  1.00  0.00           C
ATOM    967  HN  ALA    97      22.661  40.253  33.532  1.00  0.00           H
ATOM    968  N   LYS    98      22.410  37.212  32.539  1.00  0.00           N
ATOM    969  CA  LYS    98      22.801  35.872  32.051  1.00  0.00           C
ATOM    970  C   LYS    98      22.995  34.822  33.175  1.00  0.00           C
ATOM    971  O   LYS    98      23.015  33.623  32.937  1.00  0.00           O
ATOM    972  CB  LYS    98      24.096  35.927  31.229  1.00  0.00           C
ATOM    973  CG  LYS    98      25.336  36.370  32.030  1.00  0.00           C
ATOM    974  CD  LYS    98      26.618  36.164  31.245  1.00  0.00           C
ATOM    975  CE  LYS    98      27.895  36.387  32.075  1.00  0.00           C
ATOM    976  NZ  LYS    98      29.063  36.743  31.244  1.00  0.00           N
ATOM    977  HN  LYS    98      22.928  37.970  32.157  1.00  0.00           H
ATOM    978  HZ1 LYS    98      29.242  37.731  31.282  1.00  0.00           H
ATOM    979  HZ2 LYS    98      29.867  36.244  31.565  1.00  0.00           H
ATOM    980  HZ3 LYS    98      28.866  36.531  30.291  1.00  0.00           H
ATOM    981  N   GLY    99      23.422  35.309  34.351  1.00  0.00           N
ATOM    982  CA  GLY    99      23.648  34.479  35.546  1.00  0.00           C
ATOM    983  C   GLY    99      22.360  33.826  36.074  1.00  0.00           C
ATOM    984  O   GLY    99      22.406  32.683  36.516  1.00  0.00           O
ATOM    985  HN  GLY    99      23.500  36.288  34.498  1.00  0.00           H
ATOM    986  N   ALA   100      21.266  34.586  36.073  1.00  0.00           N
ATOM    987  CA  ALA   100      19.968  34.024  36.481  1.00  0.00           C
ATOM    988  C   ALA   100      19.084  33.851  35.245  1.00  0.00           C
ATOM    989  O   ALA   100      18.606  34.840  34.689  1.00  0.00           O
ATOM    990  CB  ALA   100      19.301  34.903  37.534  1.00  0.00           C
ATOM    991  HN  ALA   100      21.207  35.420  35.539  1.00  0.00           H
ATOM    992  N   GLU   101      18.684  32.595  35.094  1.00  0.00           N
ATOM    993  CA  GLU   101      17.976  32.070  33.905  1.00  0.00           C
ATOM    994  C   GLU   101      16.675  32.815  33.574  1.00  0.00           C
ATOM    995  O   GLU   101      16.607  33.602  32.628  1.00  0.00           O
ATOM    996  CB  GLU   101      17.741  30.580  34.203  1.00  0.00           C
ATOM    997  CG  GLU   101      17.381  29.753  32.966  1.00  0.00           C
ATOM    998  CD  GLU   101      16.977  28.304  33.262  1.00  0.00           C
ATOM    999  OE1 GLU   101      17.476  27.732  34.261  1.00  0.00           O
ATOM   1000  OE2 GLU   101      16.086  27.817  32.533  1.00  0.00           O
ATOM   1001  HN  GLU   101      19.004  31.878  35.710  1.00  0.00           H
ATOM   1002  N   LEU   102      15.769  32.865  34.548  1.00  0.00           N
ATOM   1003  CA  LEU   102      14.436  33.449  34.315  1.00  0.00           C
ATOM   1004  C   LEU   102      14.184  34.786  35.014  1.00  0.00           C
ATOM   1005  O   LEU   102      14.057  34.898  36.233  1.00  0.00           O
ATOM   1006  CB  LEU   102      13.345  32.416  34.602  1.00  0.00           C
ATOM   1007  CG  LEU   102      11.981  32.822  34.016  1.00  0.00           C
ATOM   1008  CD1 LEU   102      12.021  32.843  32.487  1.00  0.00           C
ATOM   1009  CD2 LEU   102      10.891  31.888  34.533  1.00  0.00           C
ATOM   1010  HN  LEU   102      15.992  32.566  35.477  1.00  0.00           H
ATOM   1011  N   TYR   103      14.128  35.802  34.161  1.00  0.00           N
ATOM   1012  CA  TYR   103      13.597  37.145  34.487  1.00  0.00           C
ATOM   1013  C   TYR   103      12.668  37.602  33.344  1.00  0.00           C
ATOM   1014  O   TYR   103      11.914  36.823  32.764  1.00  0.00           O
ATOM   1015  CB  TYR   103      14.726  38.174  34.631  1.00  0.00           C
ATOM   1016  CG  TYR   103      15.718  37.997  35.766  1.00  0.00           C
ATOM   1017  CD1 TYR   103      15.373  38.320  37.076  1.00  0.00           C
ATOM   1018  CD2 TYR   103      17.027  37.718  35.421  1.00  0.00           C
ATOM   1019  CE1 TYR   103      16.358  38.354  38.052  1.00  0.00           C
ATOM   1020  CE2 TYR   103      18.022  37.782  36.387  1.00  0.00           C
ATOM   1021  CZ  TYR   103      17.677  38.086  37.698  1.00  0.00           C
ATOM   1022  OH  TYR   103      18.612  38.100  38.664  1.00  0.00           O
ATOM   1023  HN  TYR   103      14.421  35.657  33.210  1.00  0.00           H
ATOM   1024  HH  TYR   103      19.430  37.646  38.315  1.00  0.00           H
ATOM   1025  N   ARG   104      12.621  38.913  33.134  1.00  0.00           N
ATOM   1026  CA  ARG   104      12.233  39.516  31.836  1.00  0.00           C
ATOM   1027  C   ARG   104      13.216  39.086  30.739  1.00  0.00           C
ATOM   1028  O   ARG   104      12.843  39.107  29.567  1.00  0.00           O
ATOM   1029  CB  ARG   104      12.256  41.046  31.907  1.00  0.00           C
ATOM   1030  CG  ARG   104      11.285  41.627  32.936  1.00  0.00           C
ATOM   1031  CD  ARG   104       9.823  41.212  32.704  1.00  0.00           C
ATOM   1032  NE  ARG   104       9.315  41.676  31.405  1.00  0.00           N
ATOM   1033  CZ  ARG   104       8.017  41.649  31.047  1.00  0.00           C
ATOM   1034  NH1 ARG   104       7.097  41.141  31.868  1.00  0.00           N
ATOM   1035  NH2 ARG   104       7.638  42.161  29.869  1.00  0.00           N
ATOM   1036  HN  ARG   104      12.872  39.536  33.880  1.00  0.00           H
ATOM   1037  HE  ARG   104      10.011  41.904  30.731  1.00  0.00           H
ATOM   1038 1HH1 ARG   104       7.379  40.753  32.747  1.00  0.00           H
ATOM   1039 2HH1 ARG   104       6.129  41.121  31.612  1.00  0.00           H
ATOM   1040 1HH2 ARG   104       8.295  42.560  29.235  1.00  0.00           H
ATOM   1041 2HH2 ARG   104       6.669  42.162  29.613  1.00  0.00           H
ATOM   1042  N   ALA   105      14.493  38.982  31.126  1.00  0.00           N
ATOM   1043  CA  ALA   105      15.563  38.398  30.287  1.00  0.00           C
ATOM   1044  C   ALA   105      15.251  36.913  30.095  1.00  0.00           C
ATOM   1045  O   ALA   105      14.690  36.281  30.997  1.00  0.00           O
ATOM   1046  CB  ALA   105      16.900  38.521  31.027  1.00  0.00           C
ATOM   1047  HN  ALA   105      14.737  39.002  32.097  1.00  0.00           H
ATOM   1048  N   GLU   106      15.473  36.480  28.863  1.00  0.00           N
ATOM   1049  CA  GLU   106      15.254  35.084  28.451  1.00  0.00           C
ATOM   1050  C   GLU   106      16.211  34.130  29.180  1.00  0.00           C
ATOM   1051  O   GLU   106      17.262  34.548  29.669  1.00  0.00           O
ATOM   1052  CB  GLU   106      15.392  34.975  26.931  1.00  0.00           C
ATOM   1053  CG  GLU   106      16.691  35.577  26.353  1.00  0.00           C
ATOM   1054  CD  GLU   106      16.542  35.990  24.886  1.00  0.00           C
ATOM   1055  OE1 GLU   106      15.397  36.332  24.491  1.00  0.00           O
ATOM   1056  OE2 GLU   106      17.577  36.055  24.202  1.00  0.00           O
ATOM   1057  HN  GLU   106      15.993  37.010  28.179  1.00  0.00           H
ATOM   1058  N   ALA   107      15.710  32.914  29.338  1.00  0.00           N
ATOM   1059  CA  ALA   107      16.476  31.763  29.854  1.00  0.00           C
ATOM   1060  C   ALA   107      17.649  31.460  28.909  1.00  0.00           C
ATOM   1061  O   ALA   107      17.590  31.899  27.751  1.00  0.00           O
ATOM   1062  CB  ALA   107      15.526  30.561  29.900  1.00  0.00           C
ATOM   1063  HN  ALA   107      14.800  32.684  28.972  1.00  0.00           H
ATOM   1064  N   GLU   108      18.640  30.688  29.340  1.00  0.00           N
ATOM   1065  CA  GLU   108      19.722  30.285  28.413  1.00  0.00           C
ATOM   1066  C   GLU   108      19.123  29.579  27.204  1.00  0.00           C
ATOM   1067  O   GLU   108      18.334  28.625  27.302  1.00  0.00           O
ATOM   1068  CB  GLU   108      20.781  29.342  28.992  1.00  0.00           C
ATOM   1069  CG  GLU   108      21.620  29.976  30.102  1.00  0.00           C
ATOM   1070  CD  GLU   108      20.862  29.933  31.426  1.00  0.00           C
ATOM   1071  OE1 GLU   108      20.530  28.803  31.837  1.00  0.00           O
ATOM   1072  OE2 GLU   108      20.628  31.031  31.973  1.00  0.00           O
ATOM   1073  HN  GLU   108      18.762  30.410  30.298  1.00  0.00           H
ATOM   1074  N   ASN   109      19.395  30.176  26.060  1.00  0.00           N
ATOM   1075  CA  ASN   109      18.778  29.710  24.813  1.00  0.00           C
ATOM   1076  C   ASN   109      19.138  28.269  24.445  1.00  0.00           C
ATOM   1077  O   ASN   109      20.283  27.828  24.568  1.00  0.00           O
ATOM   1078  CB  ASN   109      19.113  30.675  23.691  1.00  0.00           C
ATOM   1079  CG  ASN   109      18.423  32.019  23.937  1.00  0.00           C
ATOM   1080  ND2 ASN   109      17.156  32.133  23.601  1.00  0.00           N
ATOM   1081  OD1 ASN   109      19.029  32.971  24.397  1.00  0.00           O
ATOM   1082  HN  ASN   109      19.842  31.072  26.019  1.00  0.00           H
ATOM   1083 1HD2 ASN   109      16.652  31.380  23.182  1.00  0.00           H
ATOM   1084 2HD2 ASN   109      16.783  33.045  23.745  1.00  0.00           H
ATOM   1085  N   PRO   110      18.165  27.542  23.883  1.00  0.00           N
ATOM   1086  CA  PRO   110      18.415  26.213  23.295  1.00  0.00           C
ATOM   1087  C   PRO   110      19.423  26.283  22.131  1.00  0.00           C
ATOM   1088  O   PRO   110      20.225  25.358  21.979  1.00  0.00           O
ATOM   1089  CB  PRO   110      17.044  25.699  22.863  1.00  0.00           C
ATOM   1090  CG  PRO   110      16.236  26.968  22.638  1.00  0.00           C
ATOM   1091  CD  PRO   110      16.738  27.915  23.727  1.00  0.00           C
ATOM   1092  N   GLU   111      19.488  27.438  21.460  1.00  0.00           N
ATOM   1093  CA  GLU   111      20.525  27.727  20.448  1.00  0.00           C
ATOM   1094  C   GLU   111      21.942  27.660  21.006  1.00  0.00           C
ATOM   1095  O   GLU   111      22.646  26.747  20.594  1.00  0.00           O
ATOM   1096  CB  GLU   111      20.281  29.103  19.817  1.00  0.00           C
ATOM   1097  CG  GLU   111      19.178  29.110  18.761  1.00  0.00           C
ATOM   1098  CD  GLU   111      17.781  28.799  19.310  1.00  0.00           C
ATOM   1099  OE1 GLU   111      17.478  29.213  20.451  1.00  0.00           O
ATOM   1100  OE2 GLU   111      17.068  28.041  18.610  1.00  0.00           O
ATOM   1101  HN  GLU   111      18.753  28.115  21.461  1.00  0.00           H
ATOM   1102  N   THR   112      22.130  28.229  22.212  1.00  0.00           N
ATOM   1103  CA  THR   112      23.404  28.133  22.959  1.00  0.00           C
ATOM   1104  C   THR   112      23.821  26.677  23.170  1.00  0.00           C
ATOM   1105  O   THR   112      24.831  26.283  22.603  1.00  0.00           O
ATOM   1106  CB  THR   112      23.363  28.843  24.313  1.00  0.00           C
ATOM   1107  CG2 THR   112      24.729  28.867  24.972  1.00  0.00           C
ATOM   1108  OG1 THR   112      22.946  30.179  24.111  1.00  0.00           O
ATOM   1109  HN  THR   112      21.503  28.903  22.583  1.00  0.00           H
ATOM   1110  HG1 THR   112      23.097  30.762  24.915  1.00  0.00           H
ATOM   1111  N   LEU   113      22.931  25.861  23.719  1.00  0.00           N
ATOM   1112  CA  LEU   113      23.236  24.427  23.930  1.00  0.00           C
ATOM   1113  C   LEU   113      23.447  23.654  22.615  1.00  0.00           C
ATOM   1114  O   LEU   113      24.523  23.087  22.408  1.00  0.00           O
ATOM   1115  CB  LEU   113      22.195  23.750  24.819  1.00  0.00           C
ATOM   1116  CG  LEU   113      22.680  22.381  25.322  1.00  0.00           C
ATOM   1117  CD1 LEU   113      23.876  22.515  26.260  1.00  0.00           C
ATOM   1118  CD2 LEU   113      21.540  21.607  25.989  1.00  0.00           C
ATOM   1119  HN  LEU   113      22.022  26.177  23.986  1.00  0.00           H
ATOM   1120  N   ARG   114      22.555  23.859  21.642  1.00  0.00           N
ATOM   1121  CA  ARG   114      22.637  23.199  20.317  1.00  0.00           C
ATOM   1122  C   ARG   114      23.884  23.603  19.518  1.00  0.00           C
ATOM   1123  O   ARG   114      24.650  22.740  19.096  1.00  0.00           O
ATOM   1124  CB  ARG   114      21.363  23.455  19.522  1.00  0.00           C
ATOM   1125  CG  ARG   114      21.385  22.735  18.157  1.00  0.00           C
ATOM   1126  CD  ARG   114      20.132  23.022  17.321  1.00  0.00           C
ATOM   1127  NE  ARG   114      19.966  24.466  17.071  1.00  0.00           N
ATOM   1128  CZ  ARG   114      18.793  25.087  16.929  1.00  0.00           C
ATOM   1129  NH1 ARG   114      17.636  24.417  17.037  1.00  0.00           N
ATOM   1130  NH2 ARG   114      18.755  26.390  16.648  1.00  0.00           N
ATOM   1131  HN  ARG   114      21.789  24.495  21.772  1.00  0.00           H
ATOM   1132  HE  ARG   114      20.811  25.009  17.100  1.00  0.00           H
ATOM   1133 1HH1 ARG   114      17.646  23.435  17.230  1.00  0.00           H
ATOM   1134 2HH1 ARG   114      16.770  24.914  16.986  1.00  0.00           H
ATOM   1135 1HH2 ARG   114      19.591  26.934  16.537  1.00  0.00           H
ATOM   1136 2HH2 ARG   114      17.900  26.896  16.757  1.00  0.00           H
ATOM   1137  N   ILE   115      24.137  24.903  19.349  1.00  0.00           N
ATOM   1138  CA  ILE   115      25.326  25.378  18.599  1.00  0.00           C
ATOM   1139  C   ILE   115      26.639  25.011  19.314  1.00  0.00           C
ATOM   1140  O   ILE   115      27.599  24.577  18.677  1.00  0.00           O
ATOM   1141  CB  ILE   115      25.271  26.890  18.320  1.00  0.00           C
ATOM   1142  CG1 ILE   115      26.261  27.290  17.229  1.00  0.00           C
ATOM   1143  CG2 ILE   115      25.571  27.708  19.578  1.00  0.00           C
ATOM   1144  CD  ILE   115      25.913  26.642  15.882  1.00  0.00           C
ATOM   1145  HN  ILE   115      23.571  25.624  19.770  1.00  0.00           H
ATOM   1146  N   TYR   116      26.622  25.111  20.644  1.00  0.00           N
ATOM   1147  CA  TYR   116      27.743  24.675  21.478  1.00  0.00           C
ATOM   1148  C   TYR   116      28.021  23.194  21.320  1.00  0.00           C
ATOM   1149  O   TYR   116      29.179  22.836  21.083  1.00  0.00           O
ATOM   1150  CB  TYR   116      27.417  24.938  22.938  1.00  0.00           C
ATOM   1151  CG  TYR   116      28.426  24.331  23.910  1.00  0.00           C
ATOM   1152  CD1 TYR   116      29.769  24.650  23.859  1.00  0.00           C
ATOM   1153  CD2 TYR   116      27.973  23.270  24.670  1.00  0.00           C
ATOM   1154  CE1 TYR   116      30.679  23.866  24.559  1.00  0.00           C
ATOM   1155  CE2 TYR   116      28.871  22.507  25.399  1.00  0.00           C
ATOM   1156  CZ  TYR   116      30.225  22.815  25.350  1.00  0.00           C
ATOM   1157  OH  TYR   116      31.025  22.351  26.330  1.00  0.00           O
ATOM   1158  HN  TYR   116      25.893  25.594  21.124  1.00  0.00           H
ATOM   1159  HH  TYR   116      30.646  21.462  26.622  1.00  0.00           H
ATOM   1160  N   GLY   117      26.945  22.413  21.237  1.00  0.00           N
ATOM   1161  CA  GLY   117      27.014  20.965  20.997  1.00  0.00           C
ATOM   1162  C   GLY   117      27.857  20.606  19.769  1.00  0.00           C
ATOM   1163  O   GLY   117      28.578  19.620  19.786  1.00  0.00           O
ATOM   1164  HN  GLY   117      26.036  22.770  21.444  1.00  0.00           H
ATOM   1165  N   LYS   118      27.851  21.494  18.765  1.00  0.00           N
ATOM   1166  CA  LYS   118      28.697  21.345  17.569  1.00  0.00           C
ATOM   1167  C   LYS   118      30.206  21.501  17.819  1.00  0.00           C
ATOM   1168  O   LYS   118      30.983  20.758  17.208  1.00  0.00           O
ATOM   1169  CB  LYS   118      28.251  22.298  16.443  1.00  0.00           C
ATOM   1170  CG  LYS   118      29.045  21.980  15.176  1.00  0.00           C
ATOM   1171  CD  LYS   118      28.671  22.822  13.960  1.00  0.00           C
ATOM   1172  CE  LYS   118      29.583  22.392  12.811  1.00  0.00           C
ATOM   1173  NZ  LYS   118      29.095  22.946  11.553  1.00  0.00           N
ATOM   1174  HN  LYS   118      27.308  22.338  18.829  1.00  0.00           H
ATOM   1175  HZ1 LYS   118      29.717  22.686  10.815  1.00  0.00           H
ATOM   1176  HZ2 LYS   118      28.183  22.566  11.375  1.00  0.00           H
ATOM   1177  HZ3 LYS   118      29.043  23.936  11.630  1.00  0.00           H
ATOM   1178  N   ASN   119      30.631  22.501  18.609  1.00  0.00           N
ATOM   1179  CA  ASN   119      32.090  22.636  18.858  1.00  0.00           C
ATOM   1180  C   ASN   119      32.565  21.416  19.673  1.00  0.00           C
ATOM   1181  O   ASN   119      31.775  20.748  20.323  1.00  0.00           O
ATOM   1182  CB  ASN   119      32.518  23.958  19.510  1.00  0.00           C
ATOM   1183  CG  ASN   119      31.932  24.232  20.899  1.00  0.00           C
ATOM   1184  ND2 ASN   119      31.041  25.180  20.971  1.00  0.00           N
ATOM   1185  OD1 ASN   119      32.292  23.652  21.907  1.00  0.00           O
ATOM   1186  HN  ASN   119      30.049  22.871  19.328  1.00  0.00           H
ATOM   1187 1HD2 ASN   119      30.790  25.768  20.203  1.00  0.00           H
ATOM   1188 2HD2 ASN   119      30.475  25.120  21.798  1.00  0.00           H
ATOM   1189  N   CYS   120      33.814  21.037  19.427  1.00  0.00           N
ATOM   1190  CA  CYS   120      34.389  19.837  20.061  1.00  0.00           C
ATOM   1191  C   CYS   120      35.175  20.211  21.329  1.00  0.00           C
ATOM   1192  O   CYS   120      36.290  20.712  21.219  1.00  0.00           O
ATOM   1193  CB  CYS   120      35.247  19.036  19.080  1.00  0.00           C
ATOM   1194  SG  CYS   120      36.521  20.003  18.185  1.00  0.00           S
ATOM   1195  HN  CYS   120      34.452  21.585  18.894  1.00  0.00           H
ATOM   1196  HG  CYS   120      37.115  18.951  17.631  1.00  0.00           H
ATOM   1197  N   PRO   121      34.606  19.987  22.525  1.00  0.00           N
ATOM   1198  CA  PRO   121      35.340  20.152  23.789  1.00  0.00           C
ATOM   1199  C   PRO   121      36.379  19.051  24.038  1.00  0.00           C
ATOM   1200  O   PRO   121      37.054  19.107  25.062  1.00  0.00           O
ATOM   1201  CB  PRO   121      34.264  20.113  24.884  1.00  0.00           C
ATOM   1202  CG  PRO   121      32.981  20.489  24.148  1.00  0.00           C
ATOM   1203  CD  PRO   121      33.173  19.798  22.795  1.00  0.00           C
ATOM   1204  N   ASP   122      36.597  18.155  23.072  1.00  0.00           N
ATOM   1205  CA  ASP   122      37.405  16.927  23.248  1.00  0.00           C
ATOM   1206  C   ASP   122      38.865  17.131  23.698  1.00  0.00           C
ATOM   1207  O   ASP   122      39.255  16.660  24.767  1.00  0.00           O
ATOM   1208  CB  ASP   122      37.315  16.108  21.951  1.00  0.00           C
ATOM   1209  CG  ASP   122      37.721  14.632  22.133  1.00  0.00           C
ATOM   1210  OD1 ASP   122      37.951  14.222  23.292  1.00  0.00           O
ATOM   1211  OD2 ASP   122      37.761  13.949  21.088  1.00  0.00           O
ATOM   1212  HN  ASP   122      36.203  18.246  22.160  1.00  0.00           H
ATOM   1213  N   ASP   123      39.486  18.190  23.190  1.00  0.00           N
ATOM   1214  CA  ASP   123      40.848  18.605  23.600  1.00  0.00           C
ATOM   1215  C   ASP   123      40.933  19.013  25.094  1.00  0.00           C
ATOM   1216  O   ASP   123      41.978  18.910  25.750  1.00  0.00           O
ATOM   1217  CB  ASP   123      41.323  19.747  22.702  1.00  0.00           C
ATOM   1218  CG  ASP   123      40.554  21.053  22.907  1.00  0.00           C
ATOM   1219  OD1 ASP   123      39.313  21.004  22.779  1.00  0.00           O
ATOM   1220  OD2 ASP   123      41.148  21.993  23.467  1.00  0.00           O
ATOM   1221  HN  ASP   123      39.006  18.877  22.642  1.00  0.00           H
ATOM   1222  N   TRP   124      39.866  19.639  25.582  1.00  0.00           N
ATOM   1223  CA  TRP   124      39.670  19.960  27.004  1.00  0.00           C
ATOM   1224  C   TRP   124      39.305  18.756  27.893  1.00  0.00           C
ATOM   1225  O   TRP   124      39.837  18.714  29.006  1.00  0.00           O
ATOM   1226  CB  TRP   124      38.569  21.008  27.215  1.00  0.00           C
ATOM   1227  CG  TRP   124      38.884  22.419  26.737  1.00  0.00           C
ATOM   1228  CD1 TRP   124      39.044  22.817  25.481  1.00  0.00           C
ATOM   1229  CD2 TRP   124      38.590  23.566  27.434  1.00  0.00           C
ATOM   1230  CE2 TRP   124      38.644  24.632  26.561  1.00  0.00           C
ATOM   1231  CE3 TRP   124      38.174  23.760  28.733  1.00  0.00           C
ATOM   1232  NE1 TRP   124      38.927  24.139  25.360  1.00  0.00           N
ATOM   1233  CZ2 TRP   124      38.332  25.902  27.019  1.00  0.00           C
ATOM   1234  CZ3 TRP   124      37.952  25.039  29.211  1.00  0.00           C
ATOM   1235  CH2 TRP   124      38.057  26.115  28.359  1.00  0.00           C
ATOM   1236  HN  TRP   124      39.142  19.929  24.951  1.00  0.00           H
ATOM   1237  HE1 TRP   124      39.016  24.635  24.504  1.00  0.00           H
ATOM   1238  N   ILE   125      38.649  17.747  27.312  1.00  0.00           N
ATOM   1239  CA  ILE   125      37.618  16.901  27.980  1.00  0.00           C
ATOM   1240  C   ILE   125      37.600  16.980  29.520  1.00  0.00           C
ATOM   1241  O   ILE   125      37.085  17.970  30.034  1.00  0.00           O
ATOM   1242  CB  ILE   125      37.499  15.497  27.328  1.00  0.00           C
ATOM   1243  CG1 ILE   125      36.181  14.765  27.636  1.00  0.00           C
ATOM   1244  CG2 ILE   125      38.740  14.604  27.510  1.00  0.00           C
ATOM   1245  CD  ILE   125      36.007  14.167  29.041  1.00  0.00           C
ATOM   1246  HN  ILE   125      38.812  17.483  26.360  1.00  0.00           H
ATOM   1247  N   GLU   126      38.529  16.286  30.171  1.00  0.00           N
ATOM   1248  CA  GLU   126      38.469  16.086  31.629  1.00  0.00           C
ATOM   1249  C   GLU   126      38.545  17.340  32.519  1.00  0.00           C
ATOM   1250  O   GLU   126      37.515  17.724  33.085  1.00  0.00           O
ATOM   1251  CB  GLU   126      39.468  15.034  32.107  1.00  0.00           C
ATOM   1252  CG  GLU   126      40.922  15.364  31.758  1.00  0.00           C
ATOM   1253  CD  GLU   126      41.971  14.579  32.548  1.00  0.00           C
ATOM   1254  OE1 GLU   126      41.569  13.746  33.390  1.00  0.00           O
ATOM   1255  OE2 GLU   126      43.145  14.920  32.338  1.00  0.00           O
ATOM   1256  HN  GLU   126      39.288  15.854  29.682  1.00  0.00           H
ATOM   1257  N   ARG   127      39.554  18.173  32.280  1.00  0.00           N
ATOM   1258  CA  ARG   127      39.978  19.182  33.270  1.00  0.00           C
ATOM   1259  C   ARG   127      38.844  20.139  33.631  1.00  0.00           C
ATOM   1260  O   ARG   127      38.549  20.402  34.791  1.00  0.00           O
ATOM   1261  CB  ARG   127      41.118  20.114  32.824  1.00  0.00           C
ATOM   1262  CG  ARG   127      42.416  19.507  32.316  1.00  0.00           C
ATOM   1263  CD  ARG   127      42.343  19.409  30.795  1.00  0.00           C
ATOM   1264  NE  ARG   127      43.694  19.080  30.321  1.00  0.00           N
ATOM   1265  CZ  ARG   127      44.028  17.992  29.625  1.00  0.00           C
ATOM   1266  NH1 ARG   127      43.152  17.032  29.343  1.00  0.00           N
ATOM   1267  NH2 ARG   127      45.280  17.895  29.181  1.00  0.00           N
ATOM   1268  HN  ARG   127      39.979  18.175  31.372  1.00  0.00           H
ATOM   1269  HE  ARG   127      44.417  19.641  30.719  1.00  0.00           H
ATOM   1270 1HH1 ARG   127      42.200  17.089  29.668  1.00  0.00           H
ATOM   1271 2HH1 ARG   127      43.437  16.193  28.879  1.00  0.00           H
ATOM   1272 1HH2 ARG   127      45.965  18.607  29.370  1.00  0.00           H
ATOM   1273 2HH2 ARG   127      45.566  17.086  28.667  1.00  0.00           H
ATOM   1274  N   LYS   128      38.265  20.691  32.571  1.00  0.00           N
ATOM   1275  CA  LYS   128      37.202  21.660  32.752  1.00  0.00           C
ATOM   1276  C   LYS   128      35.818  21.053  32.589  1.00  0.00           C
ATOM   1277  O   LYS   128      34.999  21.585  33.299  1.00  0.00           O
ATOM   1278  CB  LYS   128      37.328  22.955  31.942  1.00  0.00           C
ATOM   1279  CG  LYS   128      38.674  23.682  32.095  1.00  0.00           C
ATOM   1280  CD  LYS   128      39.762  22.948  31.306  1.00  0.00           C
ATOM   1281  CE  LYS   128      40.833  23.813  30.659  1.00  0.00           C
ATOM   1282  NZ  LYS   128      41.008  23.432  29.257  1.00  0.00           N
ATOM   1283  HN  LYS   128      38.447  20.397  31.630  1.00  0.00           H
ATOM   1284  HZ1 LYS   128      41.487  24.162  28.765  1.00  0.00           H
ATOM   1285  HZ2 LYS   128      41.531  22.578  29.214  1.00  0.00           H
ATOM   1286  HZ3 LYS   128      40.129  23.283  28.810  1.00  0.00           H
ATOM   1287  N   LEU   129      35.620  19.849  32.050  1.00  0.00           N
ATOM   1288  CA  LEU   129      34.256  19.271  31.937  1.00  0.00           C
ATOM   1289  C   LEU   129      33.497  19.178  33.282  1.00  0.00           C
ATOM   1290  O   LEU   129      32.330  19.548  33.339  1.00  0.00           O
ATOM   1291  CB  LEU   129      34.257  17.886  31.267  1.00  0.00           C
ATOM   1292  CG  LEU   129      32.845  17.381  30.926  1.00  0.00           C
ATOM   1293  CD1 LEU   129      32.179  18.255  29.857  1.00  0.00           C
ATOM   1294  CD2 LEU   129      32.894  15.913  30.495  1.00  0.00           C
ATOM   1295  HN  LEU   129      36.346  19.224  31.739  1.00  0.00           H
ATOM   1296  N   TYR   130      34.249  19.003  34.375  1.00  0.00           N
ATOM   1297  CA  TYR   130      33.662  19.059  35.732  1.00  0.00           C
ATOM   1298  C   TYR   130      32.962  20.392  36.078  1.00  0.00           C
ATOM   1299  O   TYR   130      31.829  20.389  36.542  1.00  0.00           O
ATOM   1300  CB  TYR   130      34.692  18.651  36.795  1.00  0.00           C
ATOM   1301  CG  TYR   130      34.949  17.150  36.706  1.00  0.00           C
ATOM   1302  CD1 TYR   130      33.949  16.266  37.094  1.00  0.00           C
ATOM   1303  CD2 TYR   130      36.119  16.664  36.139  1.00  0.00           C
ATOM   1304  CE1 TYR   130      34.108  14.896  36.905  1.00  0.00           C
ATOM   1305  CE2 TYR   130      36.288  15.294  35.951  1.00  0.00           C
ATOM   1306  CZ  TYR   130      35.278  14.420  36.338  1.00  0.00           C
ATOM   1307  OH  TYR   130      35.447  13.079  36.209  1.00  0.00           O
ATOM   1308  HN  TYR   130      35.228  18.805  34.329  1.00  0.00           H
ATOM   1309  HH  TYR   130      36.318  12.885  35.753  1.00  0.00           H
ATOM   1310  N   THR   131      33.514  21.472  35.529  1.00  0.00           N
ATOM   1311  CA  THR   131      32.956  22.846  35.576  1.00  0.00           C
ATOM   1312  C   THR   131      31.672  22.994  34.710  1.00  0.00           C
ATOM   1313  O   THR   131      30.660  23.178  35.365  1.00  0.00           O
ATOM   1314  CB  THR   131      34.097  23.838  35.250  1.00  0.00           C
ATOM   1315  CG2 THR   131      33.740  25.313  35.189  1.00  0.00           C
ATOM   1316  OG1 THR   131      35.210  23.562  36.094  1.00  0.00           O
ATOM   1317  HN  THR   131      34.356  21.398  35.004  1.00  0.00           H
ATOM   1318  HG1 THR   131      35.847  24.338  36.034  1.00  0.00           H
ATOM   1319  N   PRO   132      31.598  22.774  33.367  1.00  0.00           N
ATOM   1320  CA  PRO   132      30.344  22.861  32.591  1.00  0.00           C
ATOM   1321  C   PRO   132      29.054  22.140  32.958  1.00  0.00           C
ATOM   1322  O   PRO   132      28.031  22.473  32.375  1.00  0.00           O
ATOM   1323  CB  PRO   132      30.699  22.499  31.150  1.00  0.00           C
ATOM   1324  CG  PRO   132      32.055  23.148  31.002  1.00  0.00           C
ATOM   1325  CD  PRO   132      32.675  22.872  32.365  1.00  0.00           C
ATOM   1326  N   TYR   133      29.091  21.192  33.881  1.00  0.00           N
ATOM   1327  CA  TYR   133      27.823  20.590  34.359  1.00  0.00           C
ATOM   1328  C   TYR   133      26.940  21.724  34.922  1.00  0.00           C
ATOM   1329  O   TYR   133      27.505  22.695  35.453  1.00  0.00           O
ATOM   1330  CB  TYR   133      28.178  19.559  35.434  1.00  0.00           C
ATOM   1331  CG  TYR   133      26.988  18.647  35.750  1.00  0.00           C
ATOM   1332  CD1 TYR   133      26.624  17.636  34.881  1.00  0.00           C
ATOM   1333  CD2 TYR   133      26.134  18.967  36.798  1.00  0.00           C
ATOM   1334  CE1 TYR   133      25.417  16.966  35.049  1.00  0.00           C
ATOM   1335  CE2 TYR   133      24.928  18.306  36.986  1.00  0.00           C
ATOM   1336  CZ  TYR   133      24.574  17.305  36.096  1.00  0.00           C
ATOM   1337  OH  TYR   133      23.427  16.614  36.275  1.00  0.00           O
ATOM   1338  HN  TYR   133      29.916  20.942  34.394  1.00  0.00           H
ATOM   1339  HH  TYR   133      22.915  17.003  37.055  1.00  0.00           H
ATOM   1340  N   PRO   134      25.599  21.625  34.894  1.00  0.00           N
ATOM   1341  CA  PRO   134      24.674  22.610  35.526  1.00  0.00           C
ATOM   1342  C   PRO   134      25.040  23.096  36.941  1.00  0.00           C
ATOM   1343  O   PRO   134      24.838  24.265  37.259  1.00  0.00           O
ATOM   1344  CB  PRO   134      23.327  21.891  35.482  1.00  0.00           C
ATOM   1345  CG  PRO   134      23.380  21.191  34.128  1.00  0.00           C
ATOM   1346  CD  PRO   134      24.836  20.708  34.023  1.00  0.00           C
ATOM   1347  N   LEU   135      25.869  22.313  37.641  1.00  0.00           N
ATOM   1348  CA  LEU   135      26.535  22.718  38.908  1.00  0.00           C
ATOM   1349  C   LEU   135      27.487  23.921  38.782  1.00  0.00           C
ATOM   1350  O   LEU   135      27.747  24.551  39.808  1.00  0.00           O
ATOM   1351  CB  LEU   135      27.342  21.576  39.544  1.00  0.00           C
ATOM   1352  CG  LEU   135      26.518  20.399  40.090  1.00  0.00           C
ATOM   1353  CD1 LEU   135      27.465  19.357  40.689  1.00  0.00           C
ATOM   1354  CD2 LEU   135      25.426  20.822  41.078  1.00  0.00           C
ATOM   1355  HN  LEU   135      26.194  21.453  37.247  1.00  0.00           H
ATOM   1356  N   LEU   136      27.966  24.285  37.587  1.00  0.00           N
ATOM   1357  CA  LEU   136      28.808  25.499  37.461  1.00  0.00           C
ATOM   1358  C   LEU   136      28.066  26.752  37.975  1.00  0.00           C
ATOM   1359  O   LEU   136      28.596  27.371  38.893  1.00  0.00           O
ATOM   1360  CB  LEU   136      29.410  25.874  36.097  1.00  0.00           C
ATOM   1361  CG  LEU   136      30.279  27.135  36.312  1.00  0.00           C
ATOM   1362  CD1 LEU   136      31.552  26.877  37.118  1.00  0.00           C
ATOM   1363  CD2 LEU   136      30.415  28.052  35.119  1.00  0.00           C
ATOM   1364  HN  LEU   136      27.847  23.743  36.752  1.00  0.00           H
ATOM   1365  N   GLY   137      26.820  26.956  37.550  1.00  0.00           N
ATOM   1366  CA  GLY   137      26.049  28.170  37.934  1.00  0.00           C
ATOM   1367  C   GLY   137      26.072  28.428  39.456  1.00  0.00           C
ATOM   1368  O   GLY   137      26.628  29.431  39.907  1.00  0.00           O
ATOM   1369  HN  GLY   137      26.359  26.325  36.933  1.00  0.00           H
ATOM   1370  N   VAL   138      25.899  27.325  40.178  1.00  0.00           N
ATOM   1371  CA  VAL   138      25.969  27.253  41.648  1.00  0.00           C
ATOM   1372  C   VAL   138      27.408  27.497  42.178  1.00  0.00           C
ATOM   1373  O   VAL   138      27.622  28.429  42.946  1.00  0.00           O
ATOM   1374  CB  VAL   138      25.435  25.894  42.135  1.00  0.00           C
ATOM   1375  CG1 VAL   138      25.425  25.813  43.664  1.00  0.00           C
ATOM   1376  CG2 VAL   138      24.016  25.631  41.604  1.00  0.00           C
ATOM   1377  HN  VAL   138      25.723  26.460  39.711  1.00  0.00           H
ATOM   1378  N   ALA   139      28.376  26.772  41.608  1.00  0.00           N
ATOM   1379  CA  ALA   139      29.804  26.907  41.977  1.00  0.00           C
ATOM   1380  C   ALA   139      30.309  28.344  41.781  1.00  0.00           C
ATOM   1381  O   ALA   139      30.928  28.872  42.708  1.00  0.00           O
ATOM   1382  CB  ALA   139      30.661  25.936  41.165  1.00  0.00           C
ATOM   1383  HN  ALA   139      28.195  26.160  40.843  1.00  0.00           H
ATOM   1384  N   ILE   140      29.930  29.006  40.673  1.00  0.00           N
ATOM   1385  CA  ILE   140      30.234  30.455  40.486  1.00  0.00           C
ATOM   1386  C   ILE   140      29.716  31.291  41.649  1.00  0.00           C
ATOM   1387  O   ILE   140      30.526  31.828  42.398  1.00  0.00           O
ATOM   1388  CB  ILE   140      30.009  31.097  39.079  1.00  0.00           C
ATOM   1389  CG1 ILE   140      29.461  32.532  39.066  1.00  0.00           C
ATOM   1390  CG2 ILE   140      29.177  30.262  38.118  1.00  0.00           C
ATOM   1391  CD  ILE   140      30.287  33.600  39.789  1.00  0.00           C
ATOM   1392  HN  ILE   140      29.411  28.556  39.947  1.00  0.00           H
ATOM   1393  N   MET   141      28.394  31.251  41.851  1.00  0.00           N
ATOM   1394  CA  MET   141      27.746  32.160  42.814  1.00  0.00           C
ATOM   1395  C   MET   141      28.316  31.994  44.236  1.00  0.00           C
ATOM   1396  O   MET   141      28.962  32.915  44.716  1.00  0.00           O
ATOM   1397  CB  MET   141      26.235  31.993  42.774  1.00  0.00           C
ATOM   1398  CG  MET   141      25.553  33.255  43.309  1.00  0.00           C
ATOM   1399  SD  MET   141      25.772  34.711  42.211  1.00  0.00           S
ATOM   1400  CE  MET   141      25.905  35.931  43.510  1.00  0.00           C
ATOM   1401  HN  MET   141      27.801  30.630  41.333  1.00  0.00           H
ATOM   1402  N   GLY   142      28.553  30.720  44.568  1.00  0.00           N
ATOM   1403  CA  GLY   142      29.182  30.314  45.838  1.00  0.00           C
ATOM   1404  C   GLY   142      30.577  30.951  46.042  1.00  0.00           C
ATOM   1405  O   GLY   142      30.788  31.712  46.988  1.00  0.00           O
ATOM   1406  HN  GLY   142      28.310  29.976  43.951  1.00  0.00           H
ATOM   1407  N   VAL   143      31.431  30.821  45.035  1.00  0.00           N
ATOM   1408  CA  VAL   143      32.806  31.368  45.107  1.00  0.00           C
ATOM   1409  C   VAL   143      32.830  32.918  45.189  1.00  0.00           C
ATOM   1410  O   VAL   143      33.448  33.436  46.126  1.00  0.00           O
ATOM   1411  CB  VAL   143      33.678  30.809  43.978  1.00  0.00           C
ATOM   1412  CG1 VAL   143      35.093  31.387  43.971  1.00  0.00           C
ATOM   1413  CG2 VAL   143      33.823  29.286  44.148  1.00  0.00           C
ATOM   1414  HN  VAL   143      31.154  30.440  44.151  1.00  0.00           H
ATOM   1415  N   ILE   144      32.030  33.601  44.369  1.00  0.00           N
ATOM   1416  CA  ILE   144      31.993  35.090  44.400  1.00  0.00           C
ATOM   1417  C   ILE   144      31.540  35.645  45.761  1.00  0.00           C
ATOM   1418  O   ILE   144      32.322  36.334  46.421  1.00  0.00           O
ATOM   1419  CB  ILE   144      31.256  35.696  43.190  1.00  0.00           C
ATOM   1420  CG1 ILE   144      31.540  37.194  43.042  1.00  0.00           C
ATOM   1421  CG2 ILE   144      29.733  35.519  43.220  1.00  0.00           C
ATOM   1422  CD  ILE   144      33.013  37.474  42.803  1.00  0.00           C
ATOM   1423  HN  ILE   144      31.359  33.161  43.772  1.00  0.00           H
ATOM   1424  N   ASP   145      30.491  35.020  46.311  1.00  0.00           N
ATOM   1425  CA  ASP   145      29.936  35.396  47.630  1.00  0.00           C
ATOM   1426  C   ASP   145      30.918  35.148  48.784  1.00  0.00           C
ATOM   1427  O   ASP   145      31.302  36.090  49.483  1.00  0.00           O
ATOM   1428  CB  ASP   145      28.599  34.665  47.857  1.00  0.00           C
ATOM   1429  CG  ASP   145      27.508  34.973  46.813  1.00  0.00           C
ATOM   1430  OD1 ASP   145      27.591  36.027  46.141  1.00  0.00           O
ATOM   1431  OD2 ASP   145      26.571  34.152  46.722  1.00  0.00           O
ATOM   1432  HN  ASP   145      29.899  34.409  45.792  1.00  0.00           H
ATOM   1433  N   LEU   146      31.578  33.993  48.760  1.00  0.00           N
ATOM   1434  CA  LEU   146      32.609  33.626  49.763  1.00  0.00           C
ATOM   1435  C   LEU   146      33.837  34.545  49.786  1.00  0.00           C
ATOM   1436  O   LEU   146      34.166  35.095  50.843  1.00  0.00           O
ATOM   1437  CB  LEU   146      33.037  32.163  49.635  1.00  0.00           C
ATOM   1438  CG  LEU   146      32.204  31.154  50.452  1.00  0.00           C
ATOM   1439  CD1 LEU   146      32.238  31.503  51.945  1.00  0.00           C
ATOM   1440  CD2 LEU   146      30.765  31.030  49.963  1.00  0.00           C
ATOM   1441  HN  LEU   146      31.376  33.299  48.063  1.00  0.00           H
ATOM   1442  N   LEU   147      34.357  34.889  48.602  1.00  0.00           N
ATOM   1443  CA  LEU   147      35.486  35.830  48.466  1.00  0.00           C
ATOM   1444  C   LEU   147      35.155  37.220  49.024  1.00  0.00           C
ATOM   1445  O   LEU   147      35.825  37.737  49.931  1.00  0.00           O
ATOM   1446  CB  LEU   147      35.916  36.017  47.009  1.00  0.00           C
ATOM   1447  CG  LEU   147      37.070  35.100  46.620  1.00  0.00           C
ATOM   1448  CD1 LEU   147      36.610  33.666  46.377  1.00  0.00           C
ATOM   1449  CD2 LEU   147      37.802  35.663  45.408  1.00  0.00           C
ATOM   1450  HN  LEU   147      33.949  34.559  47.748  1.00  0.00           H
ATOM   1451  N   LEU   148      33.981  37.693  48.621  1.00  0.00           N
ATOM   1452  CA  LEU   148      33.512  39.024  48.998  1.00  0.00           C
ATOM   1453  C   LEU   148      33.144  39.177  50.476  1.00  0.00           C
ATOM   1454  O   LEU   148      33.678  40.087  51.106  1.00  0.00           O
ATOM   1455  CB  LEU   148      32.461  39.451  47.964  1.00  0.00           C
ATOM   1456  CG  LEU   148      33.250  39.644  46.661  1.00  0.00           C
ATOM   1457  CD1 LEU   148      32.369  39.800  45.436  1.00  0.00           C
ATOM   1458  CD2 LEU   148      34.160  40.865  46.814  1.00  0.00           C
ATOM   1459  HN  LEU   148      33.381  37.172  48.013  1.00  0.00           H
ATOM   1460  N   PHE   149      32.621  38.097  51.056  1.00  0.00           N
ATOM   1461  CA  PHE   149      32.422  38.028  52.514  1.00  0.00           C
ATOM   1462  C   PHE   149      33.727  38.021  53.311  1.00  0.00           C
ATOM   1463  O   PHE   149      33.920  38.863  54.189  1.00  0.00           O
ATOM   1464  CB  PHE   149      31.539  36.862  52.970  1.00  0.00           C
ATOM   1465  CG  PHE   149      31.143  37.095  54.430  1.00  0.00           C
ATOM   1466  CD1 PHE   149      30.351  38.200  54.693  1.00  0.00           C
ATOM   1467  CD2 PHE   149      31.902  36.551  55.451  1.00  0.00           C
ATOM   1468  CE1 PHE   149      30.369  38.831  55.928  1.00  0.00           C
ATOM   1469  CE2 PHE   149      31.900  37.151  56.704  1.00  0.00           C
ATOM   1470  CZ  PHE   149      31.159  38.307  56.938  1.00  0.00           C
ATOM   1471  HN  PHE   149      32.227  37.354  50.527  1.00  0.00           H
ATOM   1472  N   GLY   150      34.652  37.186  52.850  1.00  0.00           N
ATOM   1473  CA  GLY   150      35.978  37.009  53.497  1.00  0.00           C
ATOM   1474  C   GLY   150      36.699  38.352  53.661  1.00  0.00           C
ATOM   1475  O   GLY   150      36.857  38.822  54.785  1.00  0.00           O
ATOM   1476  HN  GLY   150      34.492  36.613  52.046  1.00  0.00           H
ATOM   1477  N   THR   151      36.792  39.099  52.557  1.00  0.00           N
ATOM   1478  CA  THR   151      37.493  40.393  52.610  1.00  0.00           C
ATOM   1479  C   THR   151      36.737  41.443  53.414  1.00  0.00           C
ATOM   1480  O   THR   151      37.339  42.173  54.203  1.00  0.00           O
ATOM   1481  CB  THR   151      37.806  41.040  51.267  1.00  0.00           C
ATOM   1482  CG2 THR   151      38.904  42.069  51.530  1.00  0.00           C
ATOM   1483  OG1 THR   151      38.224  40.084  50.292  1.00  0.00           O
ATOM   1484  HN  THR   151      36.424  38.809  51.673  1.00  0.00           H
ATOM   1485  HG1 THR   151      38.172  40.500  49.385  1.00  0.00           H
ATOM   1486  N   ILE   152      35.418  41.446  53.307  1.00  0.00           N
ATOM   1487  CA  ILE   152      34.621  42.317  54.168  1.00  0.00           C
ATOM   1488  C   ILE   152      34.829  42.015  55.657  1.00  0.00           C
ATOM   1489  O   ILE   152      35.164  42.956  56.376  1.00  0.00           O
ATOM   1490  CB  ILE   152      33.173  42.253  53.729  1.00  0.00           C
ATOM   1491  CG1 ILE   152      33.086  42.953  52.364  1.00  0.00           C
ATOM   1492  CG2 ILE   152      32.190  42.734  54.797  1.00  0.00           C
ATOM   1493  CD  ILE   152      33.689  44.358  52.307  1.00  0.00           C
ATOM   1494  HN  ILE   152      34.897  40.895  52.660  1.00  0.00           H
ATOM   1495  N   GLY   153      34.906  40.731  55.988  1.00  0.00           N
ATOM   1496  CA  GLY   153      35.274  40.218  57.327  1.00  0.00           C
ATOM   1497  C   GLY   153      36.477  40.952  57.949  1.00  0.00           C
ATOM   1498  O   GLY   153      36.327  41.667  58.943  1.00  0.00           O
ATOM   1499  HN  GLY   153      34.624  40.028  55.331  1.00  0.00           H
ATOM   1500  N   ILE   154      37.522  41.070  57.126  1.00  0.00           N
ATOM   1501  CA  ILE   154      38.777  41.776  57.488  1.00  0.00           C
ATOM   1502  C   ILE   154      38.579  43.307  57.619  1.00  0.00           C
ATOM   1503  O   ILE   154      38.908  43.876  58.654  1.00  0.00           O
ATOM   1504  CB  ILE   154      39.909  41.393  56.502  1.00  0.00           C
ATOM   1505  CG1 ILE   154      40.435  39.977  56.765  1.00  0.00           C
ATOM   1506  CG2 ILE   154      41.107  42.352  56.566  1.00  0.00           C
ATOM   1507  CD  ILE   154      39.558  38.849  56.212  1.00  0.00           C
ATOM   1508  HN  ILE   154      37.464  40.697  56.202  1.00  0.00           H
ATOM   1509  N   THR   155      37.900  43.900  56.639  1.00  0.00           N
ATOM   1510  CA  THR   155      37.573  45.343  56.608  1.00  0.00           C
ATOM   1511  C   THR   155      36.870  45.790  57.907  1.00  0.00           C
ATOM   1512  O   THR   155      37.353  46.681  58.606  1.00  0.00           O
ATOM   1513  CB  THR   155      36.652  45.610  55.403  1.00  0.00           C
ATOM   1514  CG2 THR   155      35.994  46.976  55.409  1.00  0.00           C
ATOM   1515  OG1 THR   155      37.347  45.373  54.186  1.00  0.00           O
ATOM   1516  HN  THR   155      37.601  43.389  55.833  1.00  0.00           H
ATOM   1517  HG1 THR   155      36.856  45.763  53.396  1.00  0.00           H
ATOM   1518  N   ILE   156      35.831  45.036  58.265  1.00  0.00           N
ATOM   1519  CA  ILE   156      34.995  45.215  59.481  1.00  0.00           C
ATOM   1520  C   ILE   156      35.848  45.268  60.747  1.00  0.00           C
ATOM   1521  O   ILE   156      35.743  46.234  61.483  1.00  0.00           O
ATOM   1522  CB  ILE   156      34.094  43.981  59.627  1.00  0.00           C
ATOM   1523  CG1 ILE   156      33.189  43.868  58.421  1.00  0.00           C
ATOM   1524  CG2 ILE   156      33.315  43.889  60.942  1.00  0.00           C
ATOM   1525  CD  ILE   156      32.887  42.371  58.309  1.00  0.00           C
ATOM   1526  HN  ILE   156      35.587  44.242  57.708  1.00  0.00           H
ATOM   1527  N   TRP   157      36.720  44.279  60.905  1.00  0.00           N
ATOM   1528  CA  TRP   157      37.581  44.173  62.099  1.00  0.00           C
ATOM   1529  C   TRP   157      38.432  45.445  62.293  1.00  0.00           C
ATOM   1530  O   TRP   157      38.391  46.047  63.358  1.00  0.00           O
ATOM   1531  CB  TRP   157      38.441  42.917  61.975  1.00  0.00           C
ATOM   1532  CG  TRP   157      39.484  42.839  63.080  1.00  0.00           C
ATOM   1533  CD1 TRP   157      39.264  42.542  64.367  1.00  0.00           C
ATOM   1534  CD2 TRP   157      40.789  43.279  62.981  1.00  0.00           C
ATOM   1535  CE2 TRP   157      41.331  43.215  64.254  1.00  0.00           C
ATOM   1536  CE3 TRP   157      41.529  43.780  61.919  1.00  0.00           C
ATOM   1537  NE1 TRP   157      40.372  42.777  65.065  1.00  0.00           N
ATOM   1538  CZ2 TRP   157      42.644  43.622  64.454  1.00  0.00           C
ATOM   1539  CZ3 TRP   157      42.842  44.187  62.130  1.00  0.00           C
ATOM   1540  CH2 TRP   157      43.404  44.102  63.393  1.00  0.00           C
ATOM   1541  HN  TRP   157      36.817  43.533  60.240  1.00  0.00           H
ATOM   1542  HE1 TRP   157      40.446  42.679  66.055  1.00  0.00           H
ATOM   1543  N   ALA   158      38.992  45.928  61.190  1.00  0.00           N
ATOM   1544  CA  ALA   158      39.773  47.181  61.193  1.00  0.00           C
ATOM   1545  C   ALA   158      38.922  48.436  61.468  1.00  0.00           C
ATOM   1546  O   ALA   158      39.315  49.276  62.286  1.00  0.00           O
ATOM   1547  CB  ALA   158      40.532  47.313  59.869  1.00  0.00           C
ATOM   1548  HN  ALA   158      38.903  45.465  60.306  1.00  0.00           H
ATOM   1549  N   ILE   159      37.777  48.551  60.782  1.00  0.00           N
ATOM   1550  CA  ILE   159      36.867  49.719  60.925  1.00  0.00           C
ATOM   1551  C   ILE   159      35.651  49.632  61.887  1.00  0.00           C
ATOM   1552  O   ILE   159      35.553  50.466  62.794  1.00  0.00           O
ATOM   1553  CB  ILE   159      36.480  50.252  59.537  1.00  0.00           C
ATOM   1554  CG1 ILE   159      35.761  51.607  59.682  1.00  0.00           C
ATOM   1555  CG2 ILE   159      35.675  49.245  58.694  1.00  0.00           C
ATOM   1556  CD  ILE   159      35.273  52.231  58.374  1.00  0.00           C
ATOM   1557  HN  ILE   159      37.576  47.908  60.047  1.00  0.00           H
ATOM   1558  N   GLN   160      34.753  48.651  61.716  1.00  0.00           N
ATOM   1559  CA  GLN   160      33.369  48.639  62.287  1.00  0.00           C
ATOM   1560  C   GLN   160      32.519  47.358  62.083  1.00  0.00           C
ATOM   1561  O   GLN   160      32.756  46.361  62.757  1.00  0.00           O
ATOM   1562  CB  GLN   160      32.572  49.899  61.912  1.00  0.00           C
ATOM   1563  CG  GLN   160      32.433  50.121  60.402  1.00  0.00           C
ATOM   1564  CD  GLN   160      31.354  51.142  60.133  1.00  0.00           C
ATOM   1565  NE2 GLN   160      31.766  52.341  59.824  1.00  0.00           N
ATOM   1566  OE1 GLN   160      30.161  50.863  60.144  1.00  0.00           O
ATOM   1567  HN  GLN   160      35.106  47.739  61.521  1.00  0.00           H
ATOM   1568 1HE2 GLN   160      32.749  52.533  59.752  1.00  0.00           H
ATOM   1569 2HE2 GLN   160      31.063  53.009  59.595  1.00  0.00           H
ATOM   1570  N   MET   161      31.524  47.353  61.177  1.00  0.00           N
ATOM   1571  CA  MET   161      30.506  46.273  61.053  1.00  0.00           C
ATOM   1572  C   MET   161      30.308  45.634  59.658  1.00  0.00           C
ATOM   1573  O   MET   161      30.380  46.302  58.623  1.00  0.00           O
ATOM   1574  CB  MET   161      29.186  46.760  61.649  1.00  0.00           C
ATOM   1575  CG  MET   161      28.115  45.677  61.885  1.00  0.00           C
ATOM   1576  SD  MET   161      28.337  44.496  63.278  1.00  0.00           S
ATOM   1577  CE  MET   161      29.699  43.385  62.968  1.00  0.00           C
ATOM   1578  HN  MET   161      31.395  48.128  60.572  1.00  0.00           H
ATOM   1579  N   MET   162      29.906  44.377  59.736  1.00  0.00           N
ATOM   1580  CA  MET   162      29.682  43.307  58.736  1.00  0.00           C
ATOM   1581  C   MET   162      28.790  43.324  57.491  1.00  0.00           C
ATOM   1582  O   MET   162      29.284  43.158  56.373  1.00  0.00           O
ATOM   1583  CB  MET   162      29.497  42.022  59.566  1.00  0.00           C
ATOM   1584  CG  MET   162      29.420  40.719  58.766  1.00  0.00           C
ATOM   1585  SD  MET   162      29.111  39.274  59.834  1.00  0.00           S
ATOM   1586  CE  MET   162      28.178  38.270  58.701  1.00  0.00           C
ATOM   1587  HN  MET   162      29.888  44.001  60.663  1.00  0.00           H
ATOM   1588  N   TRP   163      27.497  43.204  57.743  1.00  0.00           N
ATOM   1589  CA  TRP   163      26.530  42.769  56.714  1.00  0.00           C
ATOM   1590  C   TRP   163      26.434  43.659  55.470  1.00  0.00           C
ATOM   1591  O   TRP   163      26.686  43.185  54.358  1.00  0.00           O
ATOM   1592  CB  TRP   163      25.174  42.537  57.375  1.00  0.00           C
ATOM   1593  CG  TRP   163      24.243  41.831  56.384  1.00  0.00           C
ATOM   1594  CD1 TRP   163      23.373  42.435  55.573  1.00  0.00           C
ATOM   1595  CD2 TRP   163      24.242  40.484  56.074  1.00  0.00           C
ATOM   1596  CE2 TRP   163      23.317  40.320  55.058  1.00  0.00           C
ATOM   1597  CE3 TRP   163      24.971  39.394  56.541  1.00  0.00           C
ATOM   1598  NE1 TRP   163      22.809  41.526  54.773  1.00  0.00           N
ATOM   1599  CZ2 TRP   163      23.089  39.055  54.527  1.00  0.00           C
ATOM   1600  CZ3 TRP   163      24.752  38.139  56.010  1.00  0.00           C
ATOM   1601  CH2 TRP   163      23.807  37.965  55.003  1.00  0.00           C
ATOM   1602  HN  TRP   163      27.142  43.249  58.672  1.00  0.00           H
ATOM   1603  HE1 TRP   163      22.155  41.727  54.051  1.00  0.00           H
ATOM   1604  N   ILE   164      26.345  44.968  55.699  1.00  0.00           N
ATOM   1605  CA  ILE   164      26.360  45.966  54.596  1.00  0.00           C
ATOM   1606  C   ILE   164      27.634  45.871  53.723  1.00  0.00           C
ATOM   1607  O   ILE   164      27.458  45.552  52.549  1.00  0.00           O
ATOM   1608  CB  ILE   164      25.920  47.407  54.994  1.00  0.00           C
ATOM   1609  CG1 ILE   164      26.225  48.493  53.934  1.00  0.00           C
ATOM   1610  CG2 ILE   164      26.345  47.823  56.410  1.00  0.00           C
ATOM   1611  CD  ILE   164      27.651  49.051  53.866  1.00  0.00           C
ATOM   1612  HN  ILE   164      26.272  45.332  56.622  1.00  0.00           H
ATOM   1613  N   PRO   165      28.861  45.917  54.270  1.00  0.00           N
ATOM   1614  CA  PRO   165      30.066  45.852  53.437  1.00  0.00           C
ATOM   1615  C   PRO   165      30.128  44.548  52.627  1.00  0.00           C
ATOM   1616  O   PRO   165      30.586  44.612  51.491  1.00  0.00           O
ATOM   1617  CB  PRO   165      31.272  45.985  54.365  1.00  0.00           C
ATOM   1618  CG  PRO   165      30.691  46.702  55.577  1.00  0.00           C
ATOM   1619  CD  PRO   165      29.266  46.163  55.675  1.00  0.00           C
ATOM   1620  N   PHE   166      29.586  43.439  53.147  1.00  0.00           N
ATOM   1621  CA  PHE   166      29.499  42.185  52.377  1.00  0.00           C
ATOM   1622  C   PHE   166      28.748  42.370  51.074  1.00  0.00           C
ATOM   1623  O   PHE   166      29.333  42.204  49.996  1.00  0.00           O
ATOM   1624  CB  PHE   166      28.865  41.015  53.145  1.00  0.00           C
ATOM   1625  CG  PHE   166      28.570  39.824  52.204  1.00  0.00           C
ATOM   1626  CD1 PHE   166      29.520  39.363  51.307  1.00  0.00           C
ATOM   1627  CD2 PHE   166      27.266  39.346  52.133  1.00  0.00           C
ATOM   1628  CE1 PHE   166      29.188  38.402  50.358  1.00  0.00           C
ATOM   1629  CE2 PHE   166      26.933  38.406  51.174  1.00  0.00           C
ATOM   1630  CZ  PHE   166      27.893  37.914  50.297  1.00  0.00           C
ATOM   1631  HN  PHE   166      29.290  43.374  54.105  1.00  0.00           H
ATOM   1632  N   TRP   167      27.501  42.761  51.249  1.00  0.00           N
ATOM   1633  CA  TRP   167      26.619  42.946  50.096  1.00  0.00           C
ATOM   1634  C   TRP   167      27.204  43.988  49.126  1.00  0.00           C
ATOM   1635  O   TRP   167      27.517  43.595  48.006  1.00  0.00           O
ATOM   1636  CB  TRP   167      25.200  43.306  50.520  1.00  0.00           C
ATOM   1637  CG  TRP   167      24.222  42.873  49.421  1.00  0.00           C
ATOM   1638  CD1 TRP   167      24.497  42.579  48.151  1.00  0.00           C
ATOM   1639  CD2 TRP   167      22.859  42.684  49.581  1.00  0.00           C
ATOM   1640  CE2 TRP   167      22.363  42.297  48.356  1.00  0.00           C
ATOM   1641  CE3 TRP   167      22.015  42.843  50.668  1.00  0.00           C
ATOM   1642  NE1 TRP   167      23.397  42.224  47.522  1.00  0.00           N
ATOM   1643  CZ2 TRP   167      21.002  42.110  48.177  1.00  0.00           C
ATOM   1644  CZ3 TRP   167      20.654  42.626  50.499  1.00  0.00           C
ATOM   1645  CH2 TRP   167      20.148  42.270  49.253  1.00  0.00           C
ATOM   1646  HN  TRP   167      27.118  42.978  52.149  1.00  0.00           H
ATOM   1647  HE1 TRP   167      23.372  42.021  46.540  1.00  0.00           H
ATOM   1648  N   ALA   168      27.819  45.009  49.748  1.00  0.00           N
ATOM   1649  CA  ALA   168      28.602  46.027  49.040  1.00  0.00           C
ATOM   1650  C   ALA   168      29.663  45.445  48.101  1.00  0.00           C
ATOM   1651  O   ALA   168      29.419  45.356  46.900  1.00  0.00           O
ATOM   1652  CB  ALA   168      29.176  47.076  49.990  1.00  0.00           C
ATOM   1653  HN  ALA   168      27.596  45.224  50.698  1.00  0.00           H
ATOM   1654  N   ALA   169      30.552  44.673  48.701  1.00  0.00           N
ATOM   1655  CA  ALA   169      31.650  43.998  47.972  1.00  0.00           C
ATOM   1656  C   ALA   169      31.149  43.031  46.893  1.00  0.00           C
ATOM   1657  O   ALA   169      31.546  43.155  45.726  1.00  0.00           O
ATOM   1658  CB  ALA   169      32.519  43.234  48.953  1.00  0.00           C
ATOM   1659  HN  ALA   169      30.465  44.457  49.669  1.00  0.00           H
ATOM   1660  N   GLY   170      30.119  42.257  47.260  1.00  0.00           N
ATOM   1661  CA  GLY   170      29.495  41.218  46.420  1.00  0.00           C
ATOM   1662  C   GLY   170      29.048  41.772  45.071  1.00  0.00           C
ATOM   1663  O   GLY   170      29.602  41.495  44.002  1.00  0.00           O
ATOM   1664  HN  GLY   170      29.675  42.384  48.150  1.00  0.00           H
ATOM   1665  N   VAL   171      28.266  42.828  45.214  1.00  0.00           N
ATOM   1666  CA  VAL   171      27.658  43.442  44.045  1.00  0.00           C
ATOM   1667  C   VAL   171      28.531  44.390  43.207  1.00  0.00           C
ATOM   1668  O   VAL   171      28.458  44.301  41.976  1.00  0.00           O
ATOM   1669  CB  VAL   171      26.341  44.040  44.492  1.00  0.00           C
ATOM   1670  CG1 VAL   171      26.558  45.333  45.283  1.00  0.00           C
ATOM   1671  CG2 VAL   171      25.448  44.128  43.257  1.00  0.00           C
ATOM   1672  HN  VAL   171      28.095  43.263  46.096  1.00  0.00           H
ATOM   1673  N   ILE   172      29.444  45.138  43.838  1.00  0.00           N
ATOM   1674  CA  ILE   172      30.357  46.006  43.050  1.00  0.00           C
ATOM   1675  C   ILE   172      31.215  45.145  42.108  1.00  0.00           C
ATOM   1676  O   ILE   172      31.294  45.453  40.920  1.00  0.00           O
ATOM   1677  CB  ILE   172      31.330  46.882  43.852  1.00  0.00           C
ATOM   1678  CG1 ILE   172      30.906  47.315  45.252  1.00  0.00           C
ATOM   1679  CG2 ILE   172      31.636  48.135  43.042  1.00  0.00           C
ATOM   1680  CD  ILE   172      32.120  47.298  46.189  1.00  0.00           C
ATOM   1681  HN  ILE   172      29.470  45.250  44.829  1.00  0.00           H
ATOM   1682  N   ASN   173      31.632  43.948  42.562  1.00  0.00           N
ATOM   1683  CA  ASN   173      32.388  43.017  41.700  1.00  0.00           C
ATOM   1684  C   ASN   173      31.580  42.443  40.531  1.00  0.00           C
ATOM   1685  O   ASN   173      32.018  42.518  39.384  1.00  0.00           O
ATOM   1686  CB  ASN   173      33.024  41.867  42.485  1.00  0.00           C
ATOM   1687  CG  ASN   173      34.162  41.232  41.667  1.00  0.00           C
ATOM   1688  ND2 ASN   173      34.621  40.085  42.081  1.00  0.00           N
ATOM   1689  OD1 ASN   173      34.703  41.774  40.724  1.00  0.00           O
ATOM   1690  HN  ASN   173      31.484  43.662  43.509  1.00  0.00           H
ATOM   1691 1HD2 ASN   173      34.252  39.602  42.876  1.00  0.00           H
ATOM   1692 2HD2 ASN   173      35.431  39.752  41.593  1.00  0.00           H
ATOM   1693  N   GLY   174      30.315  42.152  40.831  1.00  0.00           N
ATOM   1694  CA  GLY   174      29.318  41.779  39.802  1.00  0.00           C
ATOM   1695  C   GLY   174      29.234  42.847  38.700  1.00  0.00           C
ATOM   1696  O   GLY   174      29.649  42.622  37.561  1.00  0.00           O
ATOM   1697  HN  GLY   174      30.010  42.118  41.779  1.00  0.00           H
ATOM   1698  N   LEU   175      29.052  44.086  39.137  1.00  0.00           N
ATOM   1699  CA  LEU   175      28.998  45.253  38.226  1.00  0.00           C
ATOM   1700  C   LEU   175      30.324  45.577  37.526  1.00  0.00           C
ATOM   1701  O   LEU   175      30.355  45.935  36.359  1.00  0.00           O
ATOM   1702  CB  LEU   175      28.444  46.482  38.952  1.00  0.00           C
ATOM   1703  CG  LEU   175      26.914  46.506  38.973  1.00  0.00           C
ATOM   1704  CD1 LEU   175      26.300  45.405  39.841  1.00  0.00           C
ATOM   1705  CD2 LEU   175      26.434  47.887  39.420  1.00  0.00           C
ATOM   1706  HN  LEU   175      29.028  44.289  40.109  1.00  0.00           H
ATOM   1707  N   GLY   176      31.418  45.302  38.231  1.00  0.00           N
ATOM   1708  CA  GLY   176      32.783  45.364  37.678  1.00  0.00           C
ATOM   1709  C   GLY   176      33.029  44.340  36.563  1.00  0.00           C
ATOM   1710  O   GLY   176      33.678  44.692  35.579  1.00  0.00           O
ATOM   1711  HN  GLY   176      31.382  45.185  39.219  1.00  0.00           H
ATOM   1712  N   HIS   177      32.618  43.082  36.701  1.00  0.00           N
ATOM   1713  CA  HIS   177      32.736  42.119  35.574  1.00  0.00           C
ATOM   1714  C   HIS   177      31.725  42.427  34.450  1.00  0.00           C
ATOM   1715  O   HIS   177      31.949  42.113  33.280  1.00  0.00           O
ATOM   1716  CB  HIS   177      32.600  40.687  36.063  1.00  0.00           C
ATOM   1717  CG  HIS   177      33.407  39.726  35.191  1.00  0.00           C
ATOM   1718  CD2 HIS   177      34.591  39.273  35.575  1.00  0.00           C
ATOM   1719  ND1 HIS   177      33.129  39.187  33.996  1.00  0.00           N
ATOM   1720  CE1 HIS   177      34.185  38.441  33.646  1.00  0.00           C
ATOM   1721  NE2 HIS   177      35.090  38.506  34.613  1.00  0.00           N
ATOM   1722  HN  HIS   177      32.269  42.729  37.566  1.00  0.00           H
ATOM   1723  HD1 HIS   177      32.275  39.320  33.455  1.00  0.00           H
ATOM   1724  HE2 HIS   177      36.006  38.097  34.615  1.00  0.00           H
ATOM   1725  N   ALA   178      30.670  43.164  34.810  1.00  0.00           N
ATOM   1726  CA  ALA   178      29.770  43.818  33.830  1.00  0.00           C
ATOM   1727  C   ALA   178      30.415  44.870  32.921  1.00  0.00           C
ATOM   1728  O   ALA   178      29.913  45.082  31.820  1.00  0.00           O
ATOM   1729  CB  ALA   178      28.481  44.325  34.476  1.00  0.00           C
ATOM   1730  HN  ALA   178      30.374  43.179  35.759  1.00  0.00           H
ATOM   1731  N   VAL   179      31.627  45.306  33.271  1.00  0.00           N
ATOM   1732  CA  VAL   179      32.519  46.026  32.322  1.00  0.00           C
ATOM   1733  C   VAL   179      32.938  45.161  31.108  1.00  0.00           C
ATOM   1734  O   VAL   179      33.150  45.707  30.023  1.00  0.00           O
ATOM   1735  CB  VAL   179      33.701  46.710  33.014  1.00  0.00           C
ATOM   1736  CG1 VAL   179      34.993  45.878  33.075  1.00  0.00           C
ATOM   1737  CG2 VAL   179      33.926  48.063  32.345  1.00  0.00           C
ATOM   1738  HN  VAL   179      31.951  45.276  34.223  1.00  0.00           H
ATOM   1739  N   GLY   180      32.726  43.842  31.217  1.00  0.00           N
ATOM   1740  CA  GLY   180      32.694  42.900  30.070  1.00  0.00           C
ATOM   1741  C   GLY   180      31.491  43.118  29.124  1.00  0.00           C
ATOM   1742  O   GLY   180      30.925  42.126  28.644  1.00  0.00           O
ATOM   1743  HN  GLY   180      32.587  43.406  32.104  1.00  0.00           H
ATOM   1744  N   TYR   181      30.942  44.332  29.180  1.00  0.00           N
ATOM   1745  CA  TYR   181      29.953  44.978  28.279  1.00  0.00           C
ATOM   1746  C   TYR   181      30.404  45.254  26.834  1.00  0.00           C
ATOM   1747  O   TYR   181      29.577  45.028  25.958  1.00  0.00           O
ATOM   1748  CB  TYR   181      29.471  46.287  28.906  1.00  0.00           C
ATOM   1749  CG  TYR   181      28.402  46.923  28.024  1.00  0.00           C
ATOM   1750  CD1 TYR   181      27.166  46.284  27.942  1.00  0.00           C
ATOM   1751  CD2 TYR   181      28.775  47.827  27.033  1.00  0.00           C
ATOM   1752  CE1 TYR   181      26.325  46.550  26.870  1.00  0.00           C
ATOM   1753  CE2 TYR   181      27.924  48.093  25.970  1.00  0.00           C
ATOM   1754  CZ  TYR   181      26.689  47.474  25.908  1.00  0.00           C
ATOM   1755  OH  TYR   181      25.718  47.998  25.116  1.00  0.00           O
ATOM   1756  HN  TYR   181      31.102  44.855  30.015  1.00  0.00           H
ATOM   1757  HH  TYR   181      26.176  48.360  24.301  1.00  0.00           H
ATOM   1758  N   ARG   182      31.620  45.805  26.625  1.00  0.00           N
ATOM   1759  CA  ARG   182      32.347  45.768  25.319  1.00  0.00           C
ATOM   1760  C   ARG   182      32.263  46.788  24.115  1.00  0.00           C
ATOM   1761  O   ARG   182      31.159  47.289  23.913  1.00  0.00           O
ATOM   1762  CB  ARG   182      32.147  44.333  24.797  1.00  0.00           C
ATOM   1763  CG  ARG   182      32.411  43.105  25.689  1.00  0.00           C
ATOM   1764  CD  ARG   182      31.724  41.855  25.137  1.00  0.00           C
ATOM   1765  NE  ARG   182      31.919  40.796  26.140  1.00  0.00           N
ATOM   1766  CZ  ARG   182      30.969  40.021  26.659  1.00  0.00           C
ATOM   1767  NH1 ARG   182      29.672  40.144  26.302  1.00  0.00           N
ATOM   1768  NH2 ARG   182      31.315  39.169  27.635  1.00  0.00           N
ATOM   1769  HN  ARG   182      32.159  46.155  27.380  1.00  0.00           H
ATOM   1770  HE  ARG   182      32.836  40.785  26.545  1.00  0.00           H
ATOM   1771 1HH1 ARG   182      29.411  40.871  25.666  1.00  0.00           H
ATOM   1772 2HH1 ARG   182      28.975  39.478  26.563  1.00  0.00           H
ATOM   1773 1HH2 ARG   182      32.244  39.159  27.980  1.00  0.00           H
ATOM   1774 2HH2 ARG   182      30.647  38.493  27.976  1.00  0.00           H
ATOM   1775  N   ASN   183      33.411  47.282  23.556  1.00  0.00           N
ATOM   1776  CA  ASN   183      33.634  47.890  22.181  1.00  0.00           C
ATOM   1777  C   ASN   183      35.012  48.472  21.694  1.00  0.00           C
ATOM   1778  O   ASN   183      35.428  49.515  22.204  1.00  0.00           O
ATOM   1779  CB  ASN   183      32.545  48.912  21.803  1.00  0.00           C
ATOM   1780  CG  ASN   183      32.385  48.955  20.281  1.00  0.00           C
ATOM   1781  ND2 ASN   183      33.065  49.844  19.612  1.00  0.00           N
ATOM   1782  OD1 ASN   183      31.800  48.094  19.653  1.00  0.00           O
ATOM   1783  HN  ASN   183      34.237  47.290  24.120  1.00  0.00           H
ATOM   1784 1HD2 ASN   183      33.679  50.496  20.061  1.00  0.00           H
ATOM   1785 2HD2 ASN   183      33.000  49.732  18.621  1.00  0.00           H
ATOM   1786  N   PHE   184      35.654  47.944  20.623  1.00  0.00           N
ATOM   1787  CA  PHE   184      36.763  48.580  19.825  1.00  0.00           C
ATOM   1788  C   PHE   184      36.572  48.603  18.293  1.00  0.00           C
ATOM   1789  O   PHE   184      36.485  49.708  17.761  1.00  0.00           O
ATOM   1790  CB  PHE   184      38.168  48.016  20.099  1.00  0.00           C
ATOM   1791  CG  PHE   184      39.396  48.451  19.279  1.00  0.00           C
ATOM   1792  CD1 PHE   184      39.778  49.788  19.201  1.00  0.00           C
ATOM   1793  CD2 PHE   184      40.181  47.479  18.666  1.00  0.00           C
ATOM   1794  CE1 PHE   184      40.915  50.153  18.490  1.00  0.00           C
ATOM   1795  CE2 PHE   184      41.319  47.853  17.966  1.00  0.00           C
ATOM   1796  CZ  PHE   184      41.681  49.191  17.857  1.00  0.00           C
ATOM   1797  HN  PHE   184      35.407  47.018  20.326  1.00  0.00           H
ATOM   1798  N   GLU   185      36.727  47.477  17.566  1.00  0.00           N
ATOM   1799  CA  GLU   185      36.355  47.441  16.134  1.00  0.00           C
ATOM   1800  C   GLU   185      34.836  47.634  16.126  1.00  0.00           C
ATOM   1801  O   GLU   185      34.127  47.005  16.917  1.00  0.00           O
ATOM   1802  CB  GLU   185      36.707  46.112  15.466  1.00  0.00           C
ATOM   1803  CG  GLU   185      36.406  46.116  13.964  1.00  0.00           C
ATOM   1804  CD  GLU   185      36.879  44.836  13.247  1.00  0.00           C
ATOM   1805  OE1 GLU   185      37.226  43.869  13.963  1.00  0.00           O
ATOM   1806  OE2 GLU   185      37.077  44.934  12.019  1.00  0.00           O
ATOM   1807  HN  GLU   185      36.867  46.573  17.960  1.00  0.00           H
ATOM   1808  N   CYS   186      34.450  48.703  15.452  1.00  0.00           N
ATOM   1809  CA  CYS   186      33.084  49.253  15.558  1.00  0.00           C
ATOM   1810  C   CYS   186      31.957  48.266  15.234  1.00  0.00           C
ATOM   1811  O   CYS   186      30.855  48.421  15.758  1.00  0.00           O
ATOM   1812  CB  CYS   186      32.900  50.491  14.665  1.00  0.00           C
ATOM   1813  SG  CYS   186      33.007  50.154  12.874  1.00  0.00           S
ATOM   1814  HN  CYS   186      35.078  49.151  14.819  1.00  0.00           H
ATOM   1815  HG  CYS   186      32.731  51.399  12.501  1.00  0.00           H
ATOM   1816  N   ARG   187      32.215  47.421  14.240  1.00  0.00           N
ATOM   1817  CA  ARG   187      31.269  46.393  13.767  1.00  0.00           C
ATOM   1818  C   ARG   187      30.904  45.358  14.836  1.00  0.00           C
ATOM   1819  O   ARG   187      29.721  45.235  15.149  1.00  0.00           O
ATOM   1820  CB  ARG   187      31.849  45.656  12.554  1.00  0.00           C
ATOM   1821  CG  ARG   187      31.634  46.418  11.239  1.00  0.00           C
ATOM   1822  CD  ARG   187      30.146  46.454  10.870  1.00  0.00           C
ATOM   1823  NE  ARG   187      29.949  47.054   9.544  1.00  0.00           N
ATOM   1824  CZ  ARG   187      30.012  48.357   9.233  1.00  0.00           C
ATOM   1825  NH1 ARG   187      30.285  49.278  10.171  1.00  0.00           N
ATOM   1826  NH2 ARG   187      29.753  48.768   7.984  1.00  0.00           N
ATOM   1827  HN  ARG   187      33.127  47.376  13.824  1.00  0.00           H
ATOM   1828  HE  ARG   187      29.817  46.381   8.808  1.00  0.00           H
ATOM   1829 1HH1 ARG   187      30.467  48.989  11.110  1.00  0.00           H
ATOM   1830 2HH1 ARG   187      30.346  50.249   9.939  1.00  0.00           H
ATOM   1831 1HH2 ARG   187      29.521  48.095   7.279  1.00  0.00           H
ATOM   1832 2HH2 ARG   187      29.813  49.730   7.752  1.00  0.00           H
ATOM   1833  N   ASP   188      31.936  44.904  15.539  1.00  0.00           N
ATOM   1834  CA  ASP   188      31.821  43.778  16.480  1.00  0.00           C
ATOM   1835  C   ASP   188      31.635  44.168  17.942  1.00  0.00           C
ATOM   1836  O   ASP   188      32.310  45.069  18.473  1.00  0.00           O
ATOM   1837  CB  ASP   188      33.044  42.868  16.321  1.00  0.00           C
ATOM   1838  CG  ASP   188      33.175  42.177  14.947  1.00  0.00           C
ATOM   1839  OD1 ASP   188      32.292  42.341  14.083  1.00  0.00           O
ATOM   1840  OD2 ASP   188      34.170  41.449  14.817  1.00  0.00           O
ATOM   1841  HN  ASP   188      32.889  45.097  15.286  1.00  0.00           H
ATOM   1842  N   ALA   189      31.053  43.198  18.632  1.00  0.00           N
ATOM   1843  CA  ALA   189      30.666  43.291  20.051  1.00  0.00           C
ATOM   1844  C   ALA   189      31.741  43.504  21.118  1.00  0.00           C
ATOM   1845  O   ALA   189      31.420  44.109  22.120  1.00  0.00           O
ATOM   1846  CB  ALA   189      29.892  42.026  20.417  1.00  0.00           C
ATOM   1847  HN  ALA   189      30.590  42.466  18.124  1.00  0.00           H
ATOM   1848  N   ALA   190      32.948  42.965  20.952  1.00  0.00           N
ATOM   1849  CA  ALA   190      34.000  42.798  22.006  1.00  0.00           C
ATOM   1850  C   ALA   190      34.617  44.007  22.749  1.00  0.00           C
ATOM   1851  O   ALA   190      34.619  45.081  22.167  1.00  0.00           O
ATOM   1852  CB  ALA   190      35.099  42.103  21.277  1.00  0.00           C
ATOM   1853  HN  ALA   190      33.200  42.659  20.041  1.00  0.00           H
ATOM   1854  N   THR   191      35.399  43.842  23.832  1.00  0.00           N
ATOM   1855  CA  THR   191      35.803  44.952  24.753  1.00  0.00           C
ATOM   1856  C   THR   191      37.053  45.774  24.446  1.00  0.00           C
ATOM   1857  O   THR   191      38.118  45.205  24.308  1.00  0.00           O
ATOM   1858  CB  THR   191      35.981  44.580  26.241  1.00  0.00           C
ATOM   1859  CG2 THR   191      35.456  45.728  27.107  1.00  0.00           C
ATOM   1860  OG1 THR   191      35.318  43.372  26.629  1.00  0.00           O
ATOM   1861  HN  THR   191      35.850  42.967  24.038  1.00  0.00           H
ATOM   1862  HG1 THR   191      35.522  43.323  27.600  1.00  0.00           H
ATOM   1863  N   ASN   192      36.973  47.083  24.595  1.00  0.00           N
ATOM   1864  CA  ASN   192      38.230  47.851  24.678  1.00  0.00           C
ATOM   1865  C   ASN   192      38.175  49.045  25.627  1.00  0.00           C
ATOM   1866  O   ASN   192      37.353  49.944  25.469  1.00  0.00           O
ATOM   1867  CB  ASN   192      38.771  48.287  23.324  1.00  0.00           C
ATOM   1868  CG  ASN   192      40.274  48.574  23.305  1.00  0.00           C
ATOM   1869  ND2 ASN   192      40.676  49.417  22.393  1.00  0.00           N
ATOM   1870  OD1 ASN   192      41.105  47.992  23.975  1.00  0.00           O
ATOM   1871  HN  ASN   192      36.147  47.609  24.804  1.00  0.00           H
ATOM   1872 1HD2 ASN   192      40.034  49.818  21.742  1.00  0.00           H
ATOM   1873 2HD2 ASN   192      41.659  49.649  22.411  1.00  0.00           H
ATOM   1874  N   LEU   193      39.099  48.961  26.571  1.00  0.00           N
ATOM   1875  CA  LEU   193      39.434  50.091  27.451  1.00  0.00           C
ATOM   1876  C   LEU   193      40.758  49.904  28.188  1.00  0.00           C
ATOM   1877  O   LEU   193      40.905  49.046  29.053  1.00  0.00           O
ATOM   1878  CB  LEU   193      38.280  50.374  28.437  1.00  0.00           C
ATOM   1879  CG  LEU   193      38.319  51.799  29.007  1.00  0.00           C
ATOM   1880  CD1 LEU   193      38.415  52.857  27.905  1.00  0.00           C
ATOM   1881  CD2 LEU   193      37.077  52.074  29.842  1.00  0.00           C
ATOM   1882  HN  LEU   193      39.520  48.075  26.777  1.00  0.00           H
ATOM   1883  N   MET   194      41.627  50.898  28.020  1.00  0.00           N
ATOM   1884  CA  MET   194      42.934  50.911  28.698  1.00  0.00           C
ATOM   1885  C   MET   194      42.816  51.001  30.237  1.00  0.00           C
ATOM   1886  O   MET   194      43.354  50.112  30.894  1.00  0.00           O
ATOM   1887  CB  MET   194      43.906  51.947  28.121  1.00  0.00           C
ATOM   1888  CG  MET   194      45.321  51.781  28.698  1.00  0.00           C
ATOM   1889  SD  MET   194      46.405  53.213  28.384  1.00  0.00           S
ATOM   1890  CE  MET   194      45.720  54.381  29.539  1.00  0.00           C
ATOM   1891  HN  MET   194      41.398  51.694  27.454  1.00  0.00           H
ATOM   1892  N   PRO   195      41.979  51.894  30.809  1.00  0.00           N
ATOM   1893  CA  PRO   195      41.652  51.866  32.247  1.00  0.00           C
ATOM   1894  C   PRO   195      41.097  50.528  32.715  1.00  0.00           C
ATOM   1895  O   PRO   195      41.597  50.006  33.704  1.00  0.00           O
ATOM   1896  CB  PRO   195      40.640  52.984  32.470  1.00  0.00           C
ATOM   1897  CG  PRO   195      41.155  54.036  31.500  1.00  0.00           C
ATOM   1898  CD  PRO   195      41.575  53.222  30.277  1.00  0.00           C
ATOM   1899  N   TRP   196      40.246  49.881  31.925  1.00  0.00           N
ATOM   1900  CA  TRP   196      39.761  48.572  32.402  1.00  0.00           C
ATOM   1901  C   TRP   196      40.752  47.423  32.270  1.00  0.00           C
ATOM   1902  O   TRP   196      41.001  46.814  33.297  1.00  0.00           O
ATOM   1903  CB  TRP   196      38.250  48.376  32.312  1.00  0.00           C
ATOM   1904  CG  TRP   196      37.526  49.527  33.037  1.00  0.00           C
ATOM   1905  CD1 TRP   196      36.535  50.200  32.475  1.00  0.00           C
ATOM   1906  CD2 TRP   196      37.947  50.315  34.125  1.00  0.00           C
ATOM   1907  CE2 TRP   196      37.197  51.472  34.089  1.00  0.00           C
ATOM   1908  CE3 TRP   196      38.950  50.200  35.060  1.00  0.00           C
ATOM   1909  NE1 TRP   196      36.332  51.367  33.093  1.00  0.00           N
ATOM   1910  CZ2 TRP   196      37.481  52.512  34.988  1.00  0.00           C
ATOM   1911  CZ3 TRP   196      39.255  51.221  35.949  1.00  0.00           C
ATOM   1912  CH2 TRP   196      38.514  52.387  35.904  1.00  0.00           C
ATOM   1913  HN  TRP   196      39.864  50.171  31.044  1.00  0.00           H
ATOM   1914  HE1 TRP   196      35.649  52.035  32.823  1.00  0.00           H
ATOM   1915  N   GLY   197      41.669  47.603  31.316  1.00  0.00           N
ATOM   1916  CA  GLY   197      42.923  46.822  31.198  1.00  0.00           C
ATOM   1917  C   GLY   197      43.867  46.985  32.395  1.00  0.00           C
ATOM   1918  O   GLY   197      44.558  46.037  32.732  1.00  0.00           O
ATOM   1919  HN  GLY   197      41.449  48.160  30.519  1.00  0.00           H
ATOM   1920  N   ILE   198      43.794  48.131  33.083  1.00  0.00           N
ATOM   1921  CA  ILE   198      44.538  48.376  34.339  1.00  0.00           C
ATOM   1922  C   ILE   198      43.974  47.502  35.480  1.00  0.00           C
ATOM   1923  O   ILE   198      44.775  46.870  36.169  1.00  0.00           O
ATOM   1924  CB  ILE   198      44.550  49.863  34.760  1.00  0.00           C
ATOM   1925  CG1 ILE   198      45.064  50.796  33.650  1.00  0.00           C
ATOM   1926  CG2 ILE   198      45.284  50.117  36.076  1.00  0.00           C
ATOM   1927  CD  ILE   198      46.454  50.458  33.125  1.00  0.00           C
ATOM   1928  HN  ILE   198      43.202  48.869  32.775  1.00  0.00           H
ATOM   1929  N   ILE   199      42.652  47.392  35.611  1.00  0.00           N
ATOM   1930  CA  ILE   199      42.098  46.371  36.530  1.00  0.00           C
ATOM   1931  C   ILE   199      42.389  44.993  35.921  1.00  0.00           C
ATOM   1932  O   ILE   199      43.180  44.242  36.491  1.00  0.00           O
ATOM   1933  CB  ILE   199      40.587  46.382  36.831  1.00  0.00           C
ATOM   1934  CG1 ILE   199      39.966  47.735  37.147  1.00  0.00           C
ATOM   1935  CG2 ILE   199      40.422  45.524  38.094  1.00  0.00           C
ATOM   1936  CD  ILE   199      38.436  47.639  37.128  1.00  0.00           C
ATOM   1937  HN  ILE   199      42.000  47.843  34.991  1.00  0.00           H
ATOM   1938  N   VAL   200      42.046  44.855  34.639  1.00  0.00           N
ATOM   1939  CA  VAL   200      42.069  43.590  33.889  1.00  0.00           C
ATOM   1940  C   VAL   200      43.426  42.971  33.513  1.00  0.00           C
ATOM   1941  O   VAL   200      43.510  41.905  32.906  1.00  0.00           O
ATOM   1942  CB  VAL   200      40.913  43.417  32.872  1.00  0.00           C
ATOM   1943  CG1 VAL   200      40.481  41.952  32.808  1.00  0.00           C
ATOM   1944  CG2 VAL   200      39.627  44.115  33.330  1.00  0.00           C
ATOM   1945  HN  VAL   200      41.616  45.613  34.142  1.00  0.00           H
ATOM   1946  N   GLY   201      44.498  43.598  34.004  1.00  0.00           N
ATOM   1947  CA  GLY   201      45.886  43.167  33.779  1.00  0.00           C
ATOM   1948  C   GLY   201      46.162  42.826  32.308  1.00  0.00           C
ATOM   1949  O   GLY   201      46.754  41.772  32.054  1.00  0.00           O
ATOM   1950  HN  GLY   201      44.403  44.425  34.559  1.00  0.00           H
ATOM   1951  N   GLY   202      45.544  43.607  31.430  1.00  0.00           N
ATOM   1952  CA  GLY   202      45.660  43.457  29.970  1.00  0.00           C
ATOM   1953  C   GLY   202      44.500  42.843  29.178  1.00  0.00           C
ATOM   1954  O   GLY   202      44.370  43.173  28.000  1.00  0.00           O
ATOM   1955  HN  GLY   202      45.099  44.439  31.754  1.00  0.00           H
ATOM   1956  N   GLU   203      43.530  42.197  29.838  1.00  0.00           N
ATOM   1957  CA  GLU   203      42.380  41.623  29.087  1.00  0.00           C
ATOM   1958  C   GLU   203      41.493  42.636  28.359  1.00  0.00           C
ATOM   1959  O   GLU   203      40.946  42.318  27.314  1.00  0.00           O
ATOM   1960  CB  GLU   203      41.397  40.795  29.895  1.00  0.00           C
ATOM   1961  CG  GLU   203      41.803  39.359  30.137  1.00  0.00           C
ATOM   1962  CD  GLU   203      40.799  38.433  29.465  1.00  0.00           C
ATOM   1963  OE1 GLU   203      40.983  38.131  28.274  1.00  0.00           O
ATOM   1964  OE2 GLU   203      39.821  38.027  30.126  1.00  0.00           O
ATOM   1965  HN  GLU   203      43.563  41.999  30.817  1.00  0.00           H
ATOM   1966  N   GLU   204      41.430  43.873  28.838  1.00  0.00           N
ATOM   1967  CA  GLU   204      40.543  44.865  28.200  1.00  0.00           C
ATOM   1968  C   GLU   204      40.936  45.392  26.826  1.00  0.00           C
ATOM   1969  O   GLU   204      40.216  46.202  26.258  1.00  0.00           O
ATOM   1970  CB  GLU   204      40.128  46.002  29.106  1.00  0.00           C
ATOM   1971  CG  GLU   204      39.117  45.504  30.126  1.00  0.00           C
ATOM   1972  CD  GLU   204      37.700  45.511  29.568  1.00  0.00           C
ATOM   1973  OE1 GLU   204      37.233  44.416  29.187  1.00  0.00           O
ATOM   1974  OE2 GLU   204      37.120  46.625  29.553  1.00  0.00           O
ATOM   1975  HN  GLU   204      41.958  44.173  29.633  1.00  0.00           H
ATOM   1976  N   LEU   205      42.014  44.866  26.259  1.00  0.00           N
ATOM   1977  CA  LEU   205      42.183  44.876  24.789  1.00  0.00           C
ATOM   1978  C   LEU   205      41.407  43.707  24.137  1.00  0.00           C
ATOM   1979  O   LEU   205      41.680  43.343  22.995  1.00  0.00           O
ATOM   1980  CB  LEU   205      43.645  44.876  24.348  1.00  0.00           C
ATOM   1981  CG  LEU   205      44.442  46.055  24.911  1.00  0.00           C
ATOM   1982  CD1 LEU   205      45.071  45.630  26.242  1.00  0.00           C
ATOM   1983  CD2 LEU   205      45.522  46.523  23.931  1.00  0.00           C
ATOM   1984  HN  LEU   205      42.727  44.406  26.769  1.00  0.00           H
ATOM   1985  N   HIS   206      40.250  43.393  24.697  1.00  0.00           N
ATOM   1986  CA  HIS   206      39.422  42.233  24.314  1.00  0.00           C
ATOM   1987  C   HIS   206      38.771  42.329  22.920  1.00  0.00           C
ATOM   1988  O   HIS   206      38.316  41.327  22.361  1.00  0.00           O
ATOM   1989  CB  HIS   206      38.384  41.964  25.406  1.00  0.00           C
ATOM   1990  CG  HIS   206      37.603  40.683  25.162  1.00  0.00           C
ATOM   1991  CD2 HIS   206      36.324  40.576  24.814  1.00  0.00           C
ATOM   1992  ND1 HIS   206      38.072  39.457  25.376  1.00  0.00           N
ATOM   1993  CE1 HIS   206      37.085  38.597  25.204  1.00  0.00           C
ATOM   1994  NE2 HIS   206      36.013  39.290  24.853  1.00  0.00           N
ATOM   1995  HN  HIS   206      39.832  43.992  25.379  1.00  0.00           H
ATOM   1996  HD1 HIS   206      39.031  39.221  25.630  1.00  0.00           H
ATOM   1997  HE2 HIS   206      35.130  38.889  24.585  1.00  0.00           H
ATOM   1998  N   ASN   207      38.595  43.535  22.409  1.00  0.00           N
ATOM   1999  CA  ASN   207      38.154  43.689  21.017  1.00  0.00           C
ATOM   2000  C   ASN   207      39.248  43.447  19.982  1.00  0.00           C
ATOM   2001  O   ASN   207      39.045  42.574  19.154  1.00  0.00           O
ATOM   2002  CB  ASN   207      37.276  44.908  20.801  1.00  0.00           C
ATOM   2003  CG  ASN   207      36.524  44.905  19.466  1.00  0.00           C
ATOM   2004  ND2 ASN   207      35.215  45.076  19.450  1.00  0.00           N
ATOM   2005  OD1 ASN   207      37.160  44.967  18.441  1.00  0.00           O
ATOM   2006  HN  ASN   207      38.548  44.330  23.015  1.00  0.00           H
ATOM   2007 1HD2 ASN   207      34.661  45.155  20.277  1.00  0.00           H
ATOM   2008 2HD2 ASN   207      34.730  45.077  18.577  1.00  0.00           H
ATOM   2009  N   ASN   208      40.469  43.803  20.382  1.00  0.00           N
ATOM   2010  CA  ASN   208      41.678  43.307  19.695  1.00  0.00           C
ATOM   2011  C   ASN   208      41.734  41.767  19.784  1.00  0.00           C
ATOM   2012  O   ASN   208      42.035  41.121  18.781  1.00  0.00           O
ATOM   2013  CB  ASN   208      42.980  43.851  20.296  1.00  0.00           C
ATOM   2014  CG  ASN   208      43.064  45.362  20.178  1.00  0.00           C
ATOM   2015  ND2 ASN   208      42.884  46.055  21.282  1.00  0.00           N
ATOM   2016  OD1 ASN   208      43.295  45.908  19.123  1.00  0.00           O
ATOM   2017  HN  ASN   208      40.617  44.255  21.256  1.00  0.00           H
ATOM   2018 1HD2 ASN   208      42.765  45.610  22.168  1.00  0.00           H
ATOM   2019 2HD2 ASN   208      42.833  47.056  21.189  1.00  0.00           H
ATOM   2020  N   HIS   209      41.312  41.212  20.907  1.00  0.00           N
ATOM   2021  CA  HIS   209      41.140  39.752  21.026  1.00  0.00           C
ATOM   2022  C   HIS   209      40.050  39.169  20.116  1.00  0.00           C
ATOM   2023  O   HIS   209      40.253  38.081  19.589  1.00  0.00           O
ATOM   2024  CB  HIS   209      40.857  39.334  22.461  1.00  0.00           C
ATOM   2025  CG  HIS   209      40.793  37.814  22.560  1.00  0.00           C
ATOM   2026  CD2 HIS   209      39.688  37.095  22.408  1.00  0.00           C
ATOM   2027  ND1 HIS   209      41.837  36.996  22.480  1.00  0.00           N
ATOM   2028  CE1 HIS   209      41.377  35.781  22.248  1.00  0.00           C
ATOM   2029  NE2 HIS   209      40.048  35.843  22.171  1.00  0.00           N
ATOM   2030  HN  HIS   209      41.232  41.717  21.761  1.00  0.00           H
ATOM   2031  HD1 HIS   209      42.817  37.259  22.578  1.00  0.00           H
ATOM   2032  HE2 HIS   209      39.483  35.091  21.832  1.00  0.00           H
ATOM   2033  N   HIS   210      38.844  39.729  20.082  1.00  0.00           N
ATOM   2034  CA  HIS   210      37.815  39.205  19.163  1.00  0.00           C
ATOM   2035  C   HIS   210      38.174  39.242  17.685  1.00  0.00           C
ATOM   2036  O   HIS   210      38.108  38.208  17.027  1.00  0.00           O
ATOM   2037  CB  HIS   210      36.449  39.836  19.319  1.00  0.00           C
ATOM   2038  CG  HIS   210      35.637  39.046  20.329  1.00  0.00           C
ATOM   2039  CD2 HIS   210      35.719  39.095  21.649  1.00  0.00           C
ATOM   2040  ND1 HIS   210      34.523  38.408  20.008  1.00  0.00           N
ATOM   2041  CE1 HIS   210      33.894  38.075  21.111  1.00  0.00           C
ATOM   2042  NE2 HIS   210      34.621  38.511  22.129  1.00  0.00           N
ATOM   2043  HN  HIS   210      38.588  40.497  20.667  1.00  0.00           H
ATOM   2044  HD1 HIS   210      34.205  38.208  19.059  1.00  0.00           H
ATOM   2045  HE2 HIS   210      34.267  38.618  23.058  1.00  0.00           H
ATOM   2046  N   THR   211      38.836  40.330  17.306  1.00  0.00           N
ATOM   2047  CA  THR   211      39.444  40.424  15.961  1.00  0.00           C
ATOM   2048  C   THR   211      40.566  39.385  15.800  1.00  0.00           C
ATOM   2049  O   THR   211      40.707  38.772  14.746  1.00  0.00           O
ATOM   2050  CB  THR   211      40.118  41.780  15.704  1.00  0.00           C
ATOM   2051  CG2 THR   211      40.248  42.020  14.207  1.00  0.00           C
ATOM   2052  OG1 THR   211      39.434  42.882  16.318  1.00  0.00           O
ATOM   2053  HN  THR   211      38.760  41.186  17.812  1.00  0.00           H
ATOM   2054  HG1 THR   211      38.710  43.193  15.707  1.00  0.00           H
ATOM   2055  N   TYR   212      41.399  39.230  16.834  1.00  0.00           N
ATOM   2056  CA  TYR   212      42.511  38.261  16.803  1.00  0.00           C
ATOM   2057  C   TYR   212      42.445  37.213  17.925  1.00  0.00           C
ATOM   2058  O   TYR   212      43.330  37.180  18.800  1.00  0.00           O
ATOM   2059  CB  TYR   212      43.887  38.959  16.816  1.00  0.00           C
ATOM   2060  CG  TYR   212      43.992  40.105  15.814  1.00  0.00           C
ATOM   2061  CD1 TYR   212      44.099  39.844  14.454  1.00  0.00           C
ATOM   2062  CD2 TYR   212      43.861  41.404  16.264  1.00  0.00           C
ATOM   2063  CE1 TYR   212      44.062  40.892  13.550  1.00  0.00           C
ATOM   2064  CE2 TYR   212      43.816  42.461  15.371  1.00  0.00           C
ATOM   2065  CZ  TYR   212      43.922  42.199  14.009  1.00  0.00           C
ATOM   2066  OH  TYR   212      43.985  43.185  13.088  1.00  0.00           O
ATOM   2067  HN  TYR   212      41.350  39.815  17.638  1.00  0.00           H
ATOM   2068  HH  TYR   212      43.961  44.103  13.493  1.00  0.00           H
ATOM   2069  N   PRO   213      41.517  36.242  17.832  1.00  0.00           N
ATOM   2070  CA  PRO   213      41.561  35.065  18.704  1.00  0.00           C
ATOM   2071  C   PRO   213      42.797  34.257  18.295  1.00  0.00           C
ATOM   2072  O   PRO   213      43.424  34.499  17.261  1.00  0.00           O
ATOM   2073  CB  PRO   213      40.226  34.348  18.481  1.00  0.00           C
ATOM   2074  CG  PRO   213      39.868  34.703  17.042  1.00  0.00           C
ATOM   2075  CD  PRO   213      40.411  36.119  16.865  1.00  0.00           C
ATOM   2076  N   ASN   214      43.304  33.516  19.273  1.00  0.00           N
ATOM   2077  CA  ASN   214      44.599  32.795  19.165  1.00  0.00           C
ATOM   2078  C   ASN   214      45.847  33.704  19.099  1.00  0.00           C
ATOM   2079  O   ASN   214      46.926  33.318  18.652  1.00  0.00           O
ATOM   2080  CB  ASN   214      44.627  31.783  18.008  1.00  0.00           C
ATOM   2081  CG  ASN   214      43.557  30.701  18.144  1.00  0.00           C
ATOM   2082  ND2 ASN   214      43.356  29.921  17.118  1.00  0.00           N
ATOM   2083  OD1 ASN   214      42.790  30.631  19.089  1.00  0.00           O
ATOM   2084  HN  ASN   214      42.778  33.334  20.099  1.00  0.00           H
ATOM   2085 1HD2 ASN   214      43.831  30.063  16.241  1.00  0.00           H
ATOM   2086 2HD2 ASN   214      42.698  29.185  17.268  1.00  0.00           H
ATOM   2087  N   SER   215      45.686  34.933  19.577  1.00  0.00           N
ATOM   2088  CA  SER   215      46.812  35.831  19.870  1.00  0.00           C
ATOM   2089  C   SER   215      47.092  35.727  21.371  1.00  0.00           C
ATOM   2090  O   SER   215      46.229  35.978  22.198  1.00  0.00           O
ATOM   2091  CB  SER   215      46.467  37.276  19.499  1.00  0.00           C
ATOM   2092  OG  SER   215      47.573  38.176  19.632  1.00  0.00           O
ATOM   2093  HN  SER   215      44.768  35.330  19.705  1.00  0.00           H
ATOM   2094  HG  SER   215      47.100  39.028  19.855  1.00  0.00           H
ATOM   2095  N   ALA   216      48.296  35.264  21.705  1.00  0.00           N
ATOM   2096  CA  ALA   216      48.705  34.900  23.074  1.00  0.00           C
ATOM   2097  C   ALA   216      48.569  36.004  24.133  1.00  0.00           C
ATOM   2098  O   ALA   216      48.070  35.760  25.227  1.00  0.00           O
ATOM   2099  CB  ALA   216      50.141  34.378  23.029  1.00  0.00           C
ATOM   2100  HN  ALA   216      48.958  35.034  20.987  1.00  0.00           H
ATOM   2101  N   LYS   217      49.042  37.163  23.713  1.00  0.00           N
ATOM   2102  CA  LYS   217      48.968  38.398  24.512  1.00  0.00           C
ATOM   2103  C   LYS   217      47.583  39.070  24.538  1.00  0.00           C
ATOM   2104  O   LYS   217      47.458  40.066  25.225  1.00  0.00           O
ATOM   2105  CB  LYS   217      50.079  39.371  24.115  1.00  0.00           C
ATOM   2106  CG  LYS   217      49.913  40.222  22.851  1.00  0.00           C
ATOM   2107  CD  LYS   217      49.764  39.443  21.554  1.00  0.00           C
ATOM   2108  CE  LYS   217      50.447  40.205  20.414  1.00  0.00           C
ATOM   2109  NZ  LYS   217      49.802  39.910  19.137  1.00  0.00           N
ATOM   2110  HN  LYS   217      49.547  37.235  22.857  1.00  0.00           H
ATOM   2111  HZ1 LYS   217      50.457  40.020  18.392  1.00  0.00           H
ATOM   2112  HZ2 LYS   217      49.424  38.984  19.158  1.00  0.00           H
ATOM   2113  HZ3 LYS   217      49.048  40.557  18.997  1.00  0.00           H
ATOM   2114  N   LEU   218      46.706  38.725  23.590  1.00  0.00           N
ATOM   2115  CA  LEU   218      45.311  39.268  23.537  1.00  0.00           C
ATOM   2116  C   LEU   218      45.225  40.800  23.308  1.00  0.00           C
ATOM   2117  O   LEU   218      44.152  41.341  23.025  1.00  0.00           O
ATOM   2118  CB  LEU   218      44.728  38.752  24.870  1.00  0.00           C
ATOM   2119  CG  LEU   218      43.237  38.724  25.120  1.00  0.00           C
ATOM   2120  CD1 LEU   218      43.001  37.658  26.182  1.00  0.00           C
ATOM   2121  CD2 LEU   218      42.706  40.075  25.598  1.00  0.00           C
ATOM   2122  HN  LEU   218      46.812  37.897  23.035  1.00  0.00           H
ATOM   2123  N   SER   219      46.372  41.313  22.868  1.00  0.00           N
ATOM   2124  CA  SER   219      46.666  42.751  22.740  1.00  0.00           C
ATOM   2125  C   SER   219      47.576  43.082  21.558  1.00  0.00           C
ATOM   2126  O   SER   219      48.131  42.192  20.905  1.00  0.00           O
ATOM   2127  CB  SER   219      47.363  43.206  24.038  1.00  0.00           C
ATOM   2128  OG  SER   219      46.367  43.187  25.051  1.00  0.00           O
ATOM   2129  HN  SER   219      47.177  40.716  22.878  1.00  0.00           H
ATOM   2130  HG  SER   219      46.771  43.087  25.963  1.00  0.00           H
ATOM   2131  N   VAL   220      47.630  44.364  21.208  1.00  0.00           N
ATOM   2132  CA  VAL   220      48.579  44.864  20.186  1.00  0.00           C
ATOM   2133  C   VAL   220      50.035  44.698  20.664  1.00  0.00           C
ATOM   2134  O   VAL   220      50.792  43.885  20.112  1.00  0.00           O
ATOM   2135  CB  VAL   220      48.265  46.319  19.775  1.00  0.00           C
ATOM   2136  CG1 VAL   220      49.245  46.828  18.704  1.00  0.00           C
ATOM   2137  CG2 VAL   220      46.839  46.435  19.227  1.00  0.00           C
ATOM   2138  HN  VAL   220      46.943  45.018  21.528  1.00  0.00           H
ATOM   2139  N   LYS   221      50.344  45.276  21.830  1.00  0.00           N
ATOM   2140  CA  LYS   221      51.669  45.100  22.456  1.00  0.00           C
ATOM   2141  C   LYS   221      51.573  44.063  23.578  1.00  0.00           C
ATOM   2142  O   LYS   221      50.618  44.025  24.332  1.00  0.00           O
ATOM   2143  CB  LYS   221      52.218  46.441  22.950  1.00  0.00           C
ATOM   2144  CG  LYS   221      53.643  46.264  23.496  1.00  0.00           C
ATOM   2145  CD  LYS   221      54.373  47.566  23.800  1.00  0.00           C
ATOM   2146  CE  LYS   221      55.697  47.279  24.535  1.00  0.00           C
ATOM   2147  NZ  LYS   221      56.542  46.358  23.764  1.00  0.00           N
ATOM   2148  HN  LYS   221      49.654  45.718  22.409  1.00  0.00           H
ATOM   2149  HZ1 LYS   221      57.399  46.196  24.257  1.00  0.00           H
ATOM   2150  HZ2 LYS   221      56.046  45.493  23.654  1.00  0.00           H
ATOM   2151  HZ3 LYS   221      56.731  46.753  22.867  1.00  0.00           H
ATOM   2152  N   LYS   222      52.615  43.243  23.639  1.00  0.00           N
ATOM   2153  CA  LYS   222      52.771  42.184  24.641  1.00  0.00           C
ATOM   2154  C   LYS   222      52.746  42.643  26.115  1.00  0.00           C
ATOM   2155  O   LYS   222      51.937  42.165  26.887  1.00  0.00           O
ATOM   2156  CB  LYS   222      54.005  41.326  24.322  1.00  0.00           C
ATOM   2157  CG  LYS   222      53.723  40.377  23.154  1.00  0.00           C
ATOM   2158  CD  LYS   222      54.825  39.338  22.963  1.00  0.00           C
ATOM   2159  CE  LYS   222      56.104  39.931  22.364  1.00  0.00           C
ATOM   2160  NZ  LYS   222      57.195  38.952  22.404  1.00  0.00           N
ATOM   2161  HN  LYS   222      53.290  43.253  22.892  1.00  0.00           H
ATOM   2162  HZ1 LYS   222      57.961  39.288  21.860  1.00  0.00           H
ATOM   2163  HZ2 LYS   222      57.488  38.822  23.355  1.00  0.00           H
ATOM   2164  HZ3 LYS   222      56.880  38.077  22.036  1.00  0.00           H
ATOM   2165  N   TRP   223      53.701  43.482  26.497  1.00  0.00           N
ATOM   2166  CA  TRP   223      53.798  43.991  27.881  1.00  0.00           C
ATOM   2167  C   TRP   223      52.916  45.177  28.295  1.00  0.00           C
ATOM   2168  O   TRP   223      52.630  45.330  29.484  1.00  0.00           O
ATOM   2169  CB  TRP   223      55.259  44.306  28.212  1.00  0.00           C
ATOM   2170  CG  TRP   223      56.045  43.085  28.687  1.00  0.00           C
ATOM   2171  CD1 TRP   223      55.826  41.800  28.397  1.00  0.00           C
ATOM   2172  CD2 TRP   223      57.060  43.099  29.633  1.00  0.00           C
ATOM   2173  CE2 TRP   223      57.387  41.785  29.886  1.00  0.00           C
ATOM   2174  CE3 TRP   223      57.776  44.129  30.245  1.00  0.00           C
ATOM   2175  NE1 TRP   223      56.625  41.018  29.126  1.00  0.00           N
ATOM   2176  CZ2 TRP   223      58.440  41.469  30.740  1.00  0.00           C
ATOM   2177  CZ3 TRP   223      58.828  43.814  31.099  1.00  0.00           C
ATOM   2178  CH2 TRP   223      59.165  42.489  31.342  1.00  0.00           C
ATOM   2179  HN  TRP   223      54.506  43.659  25.932  1.00  0.00           H
ATOM   2180  HE1 TRP   223      56.807  40.047  28.970  1.00  0.00           H
ATOM   2181  N   GLU   224      52.538  46.016  27.329  1.00  0.00           N
ATOM   2182  CA  GLU   224      51.868  47.300  27.614  1.00  0.00           C
ATOM   2183  C   GLU   224      50.532  47.077  28.314  1.00  0.00           C
ATOM   2184  O   GLU   224      49.679  46.358  27.794  1.00  0.00           O
ATOM   2185  CB  GLU   224      51.632  48.072  26.318  1.00  0.00           C
ATOM   2186  CG  GLU   224      51.334  49.553  26.597  1.00  0.00           C
ATOM   2187  CD  GLU   224      51.249  50.303  25.272  1.00  0.00           C
ATOM   2188  OE1 GLU   224      52.302  50.340  24.588  1.00  0.00           O
ATOM   2189  OE2 GLU   224      50.124  50.706  24.929  1.00  0.00           O
ATOM   2190  HN  GLU   224      52.402  45.695  26.395  1.00  0.00           H
ATOM   2191  N   PHE   225      50.607  47.387  29.607  1.00  0.00           N
ATOM   2192  CA  PHE   225      49.560  47.198  30.630  1.00  0.00           C
ATOM   2193  C   PHE   225      48.937  45.783  30.656  1.00  0.00           C
ATOM   2194  O   PHE   225      47.803  45.600  31.087  1.00  0.00           O
ATOM   2195  CB  PHE   225      48.530  48.348  30.612  1.00  0.00           C
ATOM   2196  CG  PHE   225      47.618  48.435  29.377  1.00  0.00           C
ATOM   2197  CD1 PHE   225      48.050  49.070  28.214  1.00  0.00           C
ATOM   2198  CD2 PHE   225      46.333  47.916  29.456  1.00  0.00           C
ATOM   2199  CE1 PHE   225      47.217  49.135  27.110  1.00  0.00           C
ATOM   2200  CE2 PHE   225      45.490  48.021  28.361  1.00  0.00           C
ATOM   2201  CZ  PHE   225      45.932  48.625  27.189  1.00  0.00           C
ATOM   2202  HN  PHE   225      51.478  47.726  29.975  1.00  0.00           H
ATOM   2203  N   ASP   226      49.800  44.788  30.413  1.00  0.00           N
ATOM   2204  CA  ASP   226      49.378  43.381  30.360  1.00  0.00           C
ATOM   2205  C   ASP   226      50.134  42.468  31.339  1.00  0.00           C
ATOM   2206  O   ASP   226      51.200  41.891  31.080  1.00  0.00           O
ATOM   2207  CB  ASP   226      49.421  42.843  28.917  1.00  0.00           C
ATOM   2208  CG  ASP   226      48.681  41.510  28.753  1.00  0.00           C
ATOM   2209  OD1 ASP   226      48.358  40.855  29.777  1.00  0.00           O
ATOM   2210  OD2 ASP   226      48.594  41.069  27.599  1.00  0.00           O
ATOM   2211  HN  ASP   226      50.753  44.951  30.180  1.00  0.00           H
ATOM   2212  N   LEU   227      49.517  42.405  32.505  1.00  0.00           N
ATOM   2213  CA  LEU   227      49.972  41.533  33.611  1.00  0.00           C
ATOM   2214  C   LEU   227      49.802  40.056  33.279  1.00  0.00           C
ATOM   2215  O   LEU   227      50.734  39.277  33.459  1.00  0.00           O
ATOM   2216  CB  LEU   227      49.258  41.830  34.939  1.00  0.00           C
ATOM   2217  CG  LEU   227      49.765  43.059  35.701  1.00  0.00           C
ATOM   2218  CD1 LEU   227      51.272  42.994  35.949  1.00  0.00           C
ATOM   2219  CD2 LEU   227      49.340  44.368  35.038  1.00  0.00           C
ATOM   2220  HN  LEU   227      48.600  42.772  32.592  1.00  0.00           H
ATOM   2221  N   GLY   228      48.692  39.711  32.620  1.00  0.00           N
ATOM   2222  CA  GLY   228      48.423  38.316  32.248  1.00  0.00           C
ATOM   2223  C   GLY   228      49.413  37.745  31.230  1.00  0.00           C
ATOM   2224  O   GLY   228      49.933  36.639  31.425  1.00  0.00           O
ATOM   2225  HN  GLY   228      48.081  40.379  32.201  1.00  0.00           H
ATOM   2226  N   TRP   229      49.766  38.529  30.218  1.00  0.00           N
ATOM   2227  CA  TRP   229      50.878  38.176  29.321  1.00  0.00           C
ATOM   2228  C   TRP   229      52.234  38.119  30.039  1.00  0.00           C
ATOM   2229  O   TRP   229      52.925  37.113  29.916  1.00  0.00           O
ATOM   2230  CB  TRP   229      50.953  39.094  28.098  1.00  0.00           C
ATOM   2231  CG  TRP   229      52.186  38.800  27.243  1.00  0.00           C
ATOM   2232  CD1 TRP   229      53.331  39.469  27.315  1.00  0.00           C
ATOM   2233  CD2 TRP   229      52.420  37.653  26.507  1.00  0.00           C
ATOM   2234  CE2 TRP   229      53.742  37.714  26.135  1.00  0.00           C
ATOM   2235  CE3 TRP   229      51.632  36.552  26.254  1.00  0.00           C
ATOM   2236  NE1 TRP   229      54.289  38.806  26.656  1.00  0.00           N
ATOM   2237  CZ2 TRP   229      54.287  36.644  25.440  1.00  0.00           C
ATOM   2238  CZ3 TRP   229      52.176  35.472  25.579  1.00  0.00           C
ATOM   2239  CH2 TRP   229      53.499  35.544  25.168  1.00  0.00           C
ATOM   2240  HN  TRP   229      49.245  39.346  29.971  1.00  0.00           H
ATOM   2241  HE1 TRP   229      55.270  38.976  26.753  1.00  0.00           H
ATOM   2242  N   ALA   230      52.527  39.100  30.898  1.00  0.00           N
ATOM   2243  CA  ALA   230      53.762  39.083  31.715  1.00  0.00           C
ATOM   2244  C   ALA   230      53.846  37.826  32.617  1.00  0.00           C
ATOM   2245  O   ALA   230      54.830  37.088  32.547  1.00  0.00           O
ATOM   2246  CB  ALA   230      53.849  40.346  32.565  1.00  0.00           C
ATOM   2247  HN  ALA   230      51.954  39.915  30.960  1.00  0.00           H
ATOM   2248  N   TRP   231      52.700  37.441  33.167  1.00  0.00           N
ATOM   2249  CA  TRP   231      52.484  36.187  33.947  1.00  0.00           C
ATOM   2250  C   TRP   231      52.808  34.952  33.089  1.00  0.00           C
ATOM   2251  O   TRP   231      53.689  34.151  33.429  1.00  0.00           O
ATOM   2252  CB  TRP   231      51.011  36.108  34.337  1.00  0.00           C
ATOM   2253  CG  TRP   231      50.730  35.830  35.814  1.00  0.00           C
ATOM   2254  CD1 TRP   231      50.736  34.645  36.415  1.00  0.00           C
ATOM   2255  CD2 TRP   231      50.213  36.748  36.708  1.00  0.00           C
ATOM   2256  CE2 TRP   231      49.921  36.052  37.861  1.00  0.00           C
ATOM   2257  CE3 TRP   231      49.945  38.111  36.616  1.00  0.00           C
ATOM   2258  NE1 TRP   231      50.250  34.780  37.653  1.00  0.00           N
ATOM   2259  CZ2 TRP   231      49.349  36.719  38.943  1.00  0.00           C
ATOM   2260  CZ3 TRP   231      49.375  38.778  37.698  1.00  0.00           C
ATOM   2261  CH2 TRP   231      49.082  38.082  38.861  1.00  0.00           C
ATOM   2262  HN  TRP   231      51.905  38.049  33.147  1.00  0.00           H
ATOM   2263  HE1 TRP   231      50.170  34.046  38.327  1.00  0.00           H
ATOM   2264  N   ILE   232      52.214  34.875  31.905  1.00  0.00           N
ATOM   2265  CA  ILE   232      52.490  33.790  30.939  1.00  0.00           C
ATOM   2266  C   ILE   232      53.963  33.791  30.458  1.00  0.00           C
ATOM   2267  O   ILE   232      54.584  32.735  30.414  1.00  0.00           O
ATOM   2268  CB  ILE   232      51.537  33.857  29.734  1.00  0.00           C
ATOM   2269  CG1 ILE   232      50.074  33.777  30.155  1.00  0.00           C
ATOM   2270  CG2 ILE   232      51.833  32.701  28.767  1.00  0.00           C
ATOM   2271  CD  ILE   232      49.176  34.343  29.054  1.00  0.00           C
ATOM   2272  HN  ILE   232      51.552  35.573  31.627  1.00  0.00           H
ATOM   2273  N   GLU   233      54.505  34.968  30.140  1.00  0.00           N
ATOM   2274  CA  GLU   233      55.919  35.099  29.708  1.00  0.00           C
ATOM   2275  C   GLU   233      56.940  34.752  30.813  1.00  0.00           C
ATOM   2276  O   GLU   233      57.875  33.995  30.542  1.00  0.00           O
ATOM   2277  CB  GLU   233      56.165  36.491  29.110  1.00  0.00           C
ATOM   2278  CG  GLU   233      57.410  36.497  28.208  1.00  0.00           C
ATOM   2279  CD  GLU   233      57.666  37.879  27.609  1.00  0.00           C
ATOM   2280  OE1 GLU   233      58.019  38.760  28.407  1.00  0.00           O
ATOM   2281  OE2 GLU   233      57.404  38.070  26.389  1.00  0.00           O
ATOM   2282  HN  GLU   233      53.973  35.803  30.112  1.00  0.00           H
ATOM   2283  N   LEU   234      56.584  35.026  32.072  1.00  0.00           N
ATOM   2284  CA  LEU   234      57.334  34.520  33.253  1.00  0.00           C
ATOM   2285  C   LEU   234      57.410  32.980  33.222  1.00  0.00           C
ATOM   2286  O   LEU   234      58.496  32.391  33.114  1.00  0.00           O
ATOM   2287  CB  LEU   234      56.641  35.007  34.533  1.00  0.00           C
ATOM   2288  CG  LEU   234      57.239  34.483  35.842  1.00  0.00           C
ATOM   2289  CD1 LEU   234      58.642  35.048  36.094  1.00  0.00           C
ATOM   2290  CD2 LEU   234      56.294  34.762  37.008  1.00  0.00           C
ATOM   2291  HN  LEU   234      55.880  35.710  32.273  1.00  0.00           H
ATOM   2292  N   PHE   235      56.256  32.361  32.990  1.00  0.00           N
ATOM   2293  CA  PHE   235      56.144  30.893  32.819  1.00  0.00           C
ATOM   2294  C   PHE   235      56.807  30.327  31.549  1.00  0.00           C
ATOM   2295  O   PHE   235      57.306  29.193  31.574  1.00  0.00           O
ATOM   2296  CB  PHE   235      54.679  30.466  32.928  1.00  0.00           C
ATOM   2297  CG  PHE   235      54.330  30.288  34.404  1.00  0.00           C
ATOM   2298  CD1 PHE   235      53.835  31.337  35.179  1.00  0.00           C
ATOM   2299  CD2 PHE   235      54.586  29.071  35.017  1.00  0.00           C
ATOM   2300  CE1 PHE   235      53.606  31.169  36.536  1.00  0.00           C
ATOM   2301  CE2 PHE   235      54.356  28.894  36.365  1.00  0.00           C
ATOM   2302  CZ  PHE   235      53.851  29.932  37.130  1.00  0.00           C
ATOM   2303  HN  PHE   235      55.401  32.880  32.960  1.00  0.00           H
ATOM   2304  N   SER   236      56.839  31.105  30.475  1.00  0.00           N
ATOM   2305  CA  SER   236      57.593  30.747  29.247  1.00  0.00           C
ATOM   2306  C   SER   236      59.113  30.743  29.466  1.00  0.00           C
ATOM   2307  O   SER   236      59.776  29.769  29.112  1.00  0.00           O
ATOM   2308  CB  SER   236      57.238  31.600  28.011  1.00  0.00           C
ATOM   2309  OG  SER   236      58.089  32.743  27.884  1.00  0.00           O
ATOM   2310  HN  SER   236      56.307  31.949  30.438  1.00  0.00           H
ATOM   2311  HG  SER   236      57.608  33.490  27.417  1.00  0.00           H
ATOM   2312  N   PHE   237      59.606  31.703  30.255  1.00  0.00           N
ATOM   2313  CA  PHE   237      61.024  31.706  30.663  1.00  0.00           C
ATOM   2314  C   PHE   237      61.359  30.517  31.588  1.00  0.00           C
ATOM   2315  O   PHE   237      62.314  29.790  31.338  1.00  0.00           O
ATOM   2316  CB  PHE   237      61.482  33.008  31.336  1.00  0.00           C
ATOM   2317  CG  PHE   237      63.011  32.973  31.424  1.00  0.00           C
ATOM   2318  CD1 PHE   237      63.750  33.226  30.270  1.00  0.00           C
ATOM   2319  CD2 PHE   237      63.650  32.440  32.544  1.00  0.00           C
ATOM   2320  CE1 PHE   237      65.108  32.944  30.226  1.00  0.00           C
ATOM   2321  CE2 PHE   237      65.007  32.159  32.500  1.00  0.00           C
ATOM   2322  CZ  PHE   237      65.736  32.411  31.347  1.00  0.00           C
ATOM   2323  HN  PHE   237      59.082  32.526  30.468  1.00  0.00           H
ATOM   2324  N   LEU   238      60.440  30.228  32.520  1.00  0.00           N
ATOM   2325  CA  LEU   238      60.535  29.021  33.372  1.00  0.00           C
ATOM   2326  C   LEU   238      60.477  27.687  32.591  1.00  0.00           C
ATOM   2327  O   LEU   238      60.675  26.621  33.174  1.00  0.00           O
ATOM   2328  CB  LEU   238      59.429  29.023  34.425  1.00  0.00           C
ATOM   2329  CG  LEU   238      59.453  30.186  35.434  1.00  0.00           C
ATOM   2330  CD1 LEU   238      58.257  30.049  36.366  1.00  0.00           C
ATOM   2331  CD2 LEU   238      60.759  30.238  36.232  1.00  0.00           C
ATOM   2332  HN  LEU   238      59.724  30.883  32.750  1.00  0.00           H
ATOM   2333  N   ARG   239      60.186  27.759  31.290  1.00  0.00           N
ATOM   2334  CA  ARG   239      60.032  26.638  30.311  1.00  0.00           C
ATOM   2335  C   ARG   239      58.713  25.858  30.487  1.00  0.00           C
ATOM   2336  O   ARG   239      58.459  24.866  29.799  1.00  0.00           O
ATOM   2337  CB  ARG   239      61.202  25.637  30.311  1.00  0.00           C
ATOM   2338  CG  ARG   239      62.608  26.244  30.363  1.00  0.00           C
ATOM   2339  CD  ARG   239      63.287  26.449  29.008  1.00  0.00           C
ATOM   2340  NE  ARG   239      64.611  27.055  29.261  1.00  0.00           N
ATOM   2341  CZ  ARG   239      64.873  28.383  29.271  1.00  0.00           C
ATOM   2342  NH1 ARG   239      63.902  29.273  29.063  1.00  0.00           N
ATOM   2343  NH2 ARG   239      66.095  28.830  29.532  1.00  0.00           N
ATOM   2344  HN  ARG   239      60.026  28.654  30.876  1.00  0.00           H
ATOM   2345  HE  ARG   239      65.334  26.417  29.500  1.00  0.00           H
ATOM   2346 1HH1 ARG   239      62.960  28.962  28.915  1.00  0.00           H
ATOM   2347 2HH1 ARG   239      64.050  30.251  29.221  1.00  0.00           H
ATOM   2348 1HH2 ARG   239      66.859  28.202  29.712  1.00  0.00           H
ATOM   2349 2HH2 ARG   239      66.263  29.809  29.601  1.00  0.00           H
ATOM   2350  N   LEU   240      57.832  26.349  31.366  1.00  0.00           N
ATOM   2351  CA  LEU   240      56.496  25.759  31.614  1.00  0.00           C
ATOM   2352  C   LEU   240      55.475  26.057  30.510  1.00  0.00           C
ATOM   2353  O   LEU   240      54.489  25.336  30.379  1.00  0.00           O
ATOM   2354  CB  LEU   240      55.912  26.195  32.964  1.00  0.00           C
ATOM   2355  CG  LEU   240      56.448  25.410  34.162  1.00  0.00           C
ATOM   2356  CD1 LEU   240      57.859  25.835  34.563  1.00  0.00           C
ATOM   2357  CD2 LEU   240      55.502  25.571  35.357  1.00  0.00           C
ATOM   2358  HN  LEU   240      58.017  27.214  31.844  1.00  0.00           H
ATOM   2359  N   ALA   241      55.619  27.209  29.870  1.00  0.00           N
ATOM   2360  CA  ALA   241      54.818  27.565  28.688  1.00  0.00           C
ATOM   2361  C   ALA   241      55.687  27.707  27.444  1.00  0.00           C
ATOM   2362  O   ALA   241      56.859  28.066  27.513  1.00  0.00           O
ATOM   2363  CB  ALA   241      54.028  28.861  28.952  1.00  0.00           C
ATOM   2364  HN  ALA   241      56.353  27.861  30.099  1.00  0.00           H
ATOM   2365  N   LYS   242      55.101  27.390  26.297  1.00  0.00           N
ATOM   2366  CA  LYS   242      55.759  27.515  24.983  1.00  0.00           C
ATOM   2367  C   LYS   242      54.738  27.672  23.838  1.00  0.00           C
ATOM   2368  O   LYS   242      53.547  27.820  24.101  1.00  0.00           O
ATOM   2369  CB  LYS   242      56.701  26.327  24.719  1.00  0.00           C
ATOM   2370  CG  LYS   242      55.979  24.975  24.635  1.00  0.00           C
ATOM   2371  CD  LYS   242      56.881  23.799  24.231  1.00  0.00           C
ATOM   2372  CE  LYS   242      57.339  23.797  22.774  1.00  0.00           C
ATOM   2373  NZ  LYS   242      58.409  24.779  22.538  1.00  0.00           N
ATOM   2374  HN  LYS   242      54.187  26.988  26.299  1.00  0.00           H
ATOM   2375  HZ1 LYS   242      58.646  24.824  21.570  1.00  0.00           H
ATOM   2376  HZ2 LYS   242      58.096  25.679  22.853  1.00  0.00           H
ATOM   2377  HZ3 LYS   242      59.214  24.518  23.071  1.00  0.00           H
ATOM   2378  N   VAL   243      55.287  27.955  22.662  1.00  0.00           N
ATOM   2379  CA  VAL   243      54.556  28.131  21.380  1.00  0.00           C
ATOM   2380  C   VAL   243      53.474  29.220  21.501  1.00  0.00           C
ATOM   2381  O   VAL   243      52.273  28.982  21.373  1.00  0.00           O
ATOM   2382  CB  VAL   243      54.017  26.791  20.807  1.00  0.00           C
ATOM   2383  CG1 VAL   243      53.377  26.956  19.424  1.00  0.00           C
ATOM   2384  CG2 VAL   243      55.139  25.771  20.675  1.00  0.00           C
ATOM   2385  HN  VAL   243      56.269  28.157  22.600  1.00  0.00           H
ATOM   2386  N   GLN   244      53.911  30.363  22.022  1.00  0.00           N
ATOM   2387  CA  GLN   244      53.062  31.559  22.076  1.00  0.00           C
ATOM   2388  C   GLN   244      52.844  32.092  20.648  1.00  0.00           C
ATOM   2389  O   GLN   244      53.790  32.150  19.854  1.00  0.00           O
ATOM   2390  CB  GLN   244      53.705  32.577  23.028  1.00  0.00           C
ATOM   2391  CG  GLN   244      54.935  33.350  22.520  1.00  0.00           C
ATOM   2392  CD  GLN   244      54.501  34.609  21.766  1.00  0.00           C
ATOM   2393  NE2 GLN   244      55.170  34.911  20.682  1.00  0.00           N
ATOM   2394  OE1 GLN   244      53.524  35.286  22.046  1.00  0.00           O
ATOM   2395  HN  GLN   244      54.810  30.461  22.438  1.00  0.00           H
ATOM   2396 1HE2 GLN   244      55.906  34.317  20.362  1.00  0.00           H
ATOM   2397 2HE2 GLN   244      54.749  35.619  20.115  1.00  0.00           H
ATOM   2398  N   ARG   245      51.589  32.335  20.303  1.00  0.00           N
ATOM   2399  CA  ARG   245      51.331  32.927  18.985  1.00  0.00           C
ATOM   2400  C   ARG   245      50.944  34.411  19.034  1.00  0.00           C
ATOM   2401  O   ARG   245      50.194  34.891  19.874  1.00  0.00           O
ATOM   2402  CB  ARG   245      50.408  32.041  18.134  1.00  0.00           C
ATOM   2403  CG  ARG   245      50.262  32.603  16.717  1.00  0.00           C
ATOM   2404  CD  ARG   245      49.998  31.544  15.658  1.00  0.00           C
ATOM   2405  NE  ARG   245      51.256  30.895  15.230  1.00  0.00           N
ATOM   2406  CZ  ARG   245      51.385  30.152  14.116  1.00  0.00           C
ATOM   2407  NH1 ARG   245      50.339  29.957  13.298  1.00  0.00           N
ATOM   2408  NH2 ARG   245      52.572  29.624  13.788  1.00  0.00           N
ATOM   2409  HN  ARG   245      50.803  31.989  20.806  1.00  0.00           H
ATOM   2410  HE  ARG   245      52.033  31.054  15.826  1.00  0.00           H
ATOM   2411 1HH1 ARG   245      49.460  30.374  13.526  1.00  0.00           H
ATOM   2412 2HH1 ARG   245      50.418  29.403  12.475  1.00  0.00           H
ATOM   2413 1HH2 ARG   245      53.380  29.773  14.355  1.00  0.00           H
ATOM   2414 2HH2 ARG   245      52.652  29.070  12.955  1.00  0.00           H
ATOM   2415  N   VAL   246      51.696  35.150  18.224  1.00  0.00           N
ATOM   2416  CA  VAL   246      51.480  36.574  17.933  1.00  0.00           C
ATOM   2417  C   VAL   246      51.058  36.638  16.451  1.00  0.00           C
ATOM   2418  O   VAL   246      51.556  35.870  15.638  1.00  0.00           O
ATOM   2419  CB  VAL   246      52.795  37.341  18.206  1.00  0.00           C
ATOM   2420  CG1 VAL   246      52.781  38.784  17.706  1.00  0.00           C
ATOM   2421  CG2 VAL   246      53.067  37.367  19.708  1.00  0.00           C
ATOM   2422  HN  VAL   246      52.345  34.699  17.615  1.00  0.00           H
ATOM   2423  N   ALA   247      50.158  37.579  16.163  1.00  0.00           N
ATOM   2424  CA  ALA   247      49.648  37.833  14.812  1.00  0.00           C
ATOM   2425  C   ALA   247      50.004  39.273  14.394  1.00  0.00           C
ATOM   2426  O   ALA   247      50.226  40.105  15.281  1.00  0.00           O
ATOM   2427  CB  ALA   247      48.127  37.666  14.822  1.00  0.00           C
ATOM   2428  HN  ALA   247      49.810  38.227  16.835  1.00  0.00           H
ATOM   2429  N   PRO   248      50.283  39.470  13.087  1.00  0.00           N
ATOM   2430  CA  PRO   248      50.328  40.794  12.456  1.00  0.00           C
ATOM   2431  C   PRO   248      48.923  41.406  12.532  1.00  0.00           C
ATOM   2432  O   PRO   248      47.937  40.685  12.492  1.00  0.00           O
ATOM   2433  CB  PRO   248      50.685  40.512  10.997  1.00  0.00           C
ATOM   2434  CG  PRO   248      51.522  39.234  11.082  1.00  0.00           C
ATOM   2435  CD  PRO   248      50.829  38.432  12.183  1.00  0.00           C
ATOM   2436  N   ILE   249      48.874  42.725  12.712  1.00  0.00           N
ATOM   2437  CA  ILE   249      47.590  43.445  12.900  1.00  0.00           C
ATOM   2438  C   ILE   249      47.394  44.406  11.716  1.00  0.00           C
ATOM   2439  O   ILE   249      48.224  45.290  11.517  1.00  0.00           O
ATOM   2440  CB  ILE   249      47.599  44.225  14.226  1.00  0.00           C
ATOM   2441  CG1 ILE   249      47.984  43.383  15.452  1.00  0.00           C
ATOM   2442  CG2 ILE   249      46.273  44.965  14.474  1.00  0.00           C
ATOM   2443  CD  ILE   249      47.191  42.088  15.648  1.00  0.00           C
ATOM   2444  HN  ILE   249      49.670  43.319  12.631  1.00  0.00           H
ATOM   2445  N   ALA   250      46.487  44.020  10.817  1.00  0.00           N
ATOM   2446  CA  ALA   250      46.030  44.923   9.741  1.00  0.00           C
ATOM   2447  C   ALA   250      45.076  45.977  10.334  1.00  0.00           C
ATOM   2448  O   ALA   250      44.588  45.813  11.460  1.00  0.00           O
ATOM   2449  CB  ALA   250      45.330  44.116   8.662  1.00  0.00           C
ATOM   2450  HN  ALA   250      45.899  43.234  10.978  1.00  0.00           H
ATOM   2451  N   HIS   251      44.900  47.084   9.621  1.00  0.00           N
ATOM   2452  CA  HIS   251      43.927  48.119  10.013  1.00  0.00           C
ATOM   2453  C   HIS   251      42.513  47.553   9.800  1.00  0.00           C
ATOM   2454  O   HIS   251      42.263  46.913   8.774  1.00  0.00           O
ATOM   2455  CB  HIS   251      44.112  49.344   9.113  1.00  0.00           C
ATOM   2456  CG  HIS   251      43.650  50.633   9.799  1.00  0.00           C
ATOM   2457  CD2 HIS   251      42.393  51.063   9.935  1.00  0.00           C
ATOM   2458  ND1 HIS   251      44.444  51.481  10.440  1.00  0.00           N
ATOM   2459  CE1 HIS   251      43.679  52.445  10.973  1.00  0.00           C
ATOM   2460  NE2 HIS   251      42.418  52.178  10.653  1.00  0.00           N
ATOM   2461  HN  HIS   251      45.296  47.206   8.714  1.00  0.00           H
ATOM   2462  HD1 HIS   251      45.458  51.413  10.514  1.00  0.00           H
ATOM   2463  HE2 HIS   251      41.611  52.693  10.962  1.00  0.00           H
ATOM   2464  N   ARG   252      41.640  47.834  10.758  1.00  0.00           N
ATOM   2465  CA  ARG   252      40.217  47.446  10.756  1.00  0.00           C
ATOM   2466  C   ARG   252      39.517  48.294  11.838  1.00  0.00           C
ATOM   2467  CB  ARG   252      40.081  45.926  10.994  1.00  0.00           C
ATOM   2468  CG  ARG   252      40.249  45.373  12.421  1.00  0.00           C
ATOM   2469  CD  ARG   252      41.596  45.627  13.101  1.00  0.00           C
ATOM   2470  NE  ARG   252      41.574  45.067  14.467  1.00  0.00           N
ATOM   2471  CZ  ARG   252      40.902  45.575  15.507  1.00  0.00           C
ATOM   2472  NH1 ARG   252      40.062  46.613  15.400  1.00  0.00           N
ATOM   2473  NH2 ARG   252      41.090  45.024  16.714  1.00  0.00           N
ATOM   2474  O1  ARG   252      40.235  48.691  12.795  1.00  0.00           O
ATOM   2475  O2  ARG   252      38.383  48.726  11.585  1.00  0.00           O
ATOM   2476  HN  ARG   252      41.849  48.335  11.602  1.00  0.00           H
ATOM   2477  HE  ARG   252      41.905  44.124  14.522  1.00  0.00           H
ATOM   2478 1HH1 ARG   252      39.911  47.032  14.501  1.00  0.00           H
ATOM   2479 2HH1 ARG   252      39.531  46.922  16.178  1.00  0.00           H
ATOM   2480 1HH2 ARG   252      41.693  44.228  16.831  1.00  0.00           H
ATOM   2481 2HH2 ARG   252      40.498  45.274  17.472  1.00  0.00           H
HETATM 2482  C   UNK   253      35.300  36.209  28.859  1.00  0.00           C
HETATM 2483  C   UNK   253      36.268  37.208  28.219  1.00  0.00           C
HETATM 2484  C   UNK   253      36.811  38.252  29.198  1.00  0.00           C
HETATM 2485  C   UNK   253      36.486  39.671  28.726  1.00  0.00           C
HETATM 2486  C   UNK   253      37.742  40.544  28.694  1.00  0.00           C
HETATM 2487  C   UNK   253      38.011  41.275  30.013  1.00  0.00           C
HETATM 2488  C   UNK   253      36.823  41.385  30.976  1.00  0.00           C
HETATM 2489  C   UNK   253      37.000  40.570  32.260  1.00  0.00           C
HETATM 2490  C   UNK   253      36.710  41.373  33.531  1.00  0.00           C
HETATM 2491  C   UNK   253      35.776  42.552  33.307  1.00  0.00           C
HETATM 2492  C   UNK   253      33.859  36.242  28.335  1.00  0.00           C
HETATM 2493  C   UNK   253      32.950  37.207  29.101  1.00  0.00           C
HETATM 2494  C   UNK   253      33.584  37.636  30.425  1.00  0.00           C
HETATM 2495  C   UNK   253      33.761  39.154  30.562  1.00  0.00           C
HETATM 2496  C   UNK   253      32.457  39.929  30.754  1.00  0.00           C
HETATM 2497  C   UNK   253      31.264  39.068  31.086  1.00  0.00           C
HETATM 2498  O   UNK   253      31.285  38.158  31.904  1.00  0.00           O
HETATM 2499  O   UNK   253      30.166  39.387  30.357  1.00  0.00           O
HETATM 2500  H   UNK   253      29.673  38.589  30.069  1.00  0.00           H
TER
ENDMDL
