# Supplementary material for: Homology modeling and docking studies of a Δ9-fatty acid desaturase from a Cold-tolerant Pseudomonas sp. AMS8
Source: PeerJ. 2018 Mar 19;6:e4347. doi: 10.7717/peerj.4347 (PMC5863719; doi:10.7717/peerj.4347)
Supplement: Data S1 [file peerj-06-4347-s001.zip › model+palmitate+iron/model+palmitate+iron.pdb]

REMARK   4 XXXX COMPLIES WITH FORMAT V. 2.0
ATOM      1  N   MET     1      27.424  39.994  55.105  1.00  0.00
ATOM      2  CA  MET     1      28.176  40.408  53.891  1.00  0.00
ATOM      4  C   MET     1      27.947  41.910  53.668  1.00  0.00
ATOM      5  O   MET     1      27.973  42.583  54.679  1.00  0.00
ATOM      6  CB  MET     1      27.833  39.509  52.696  1.00  0.00
ATOM      9  CG  MET     1      28.460  38.121  52.850  1.00  0.00
ATOM     12  SD  MET     1      28.009  37.061  51.440  1.00  0.00
ATOM     13  CE  MET     1      28.673  35.499  51.985  1.00  0.00
ATOM     17  HN2 MET     1      27.558  39.029  55.299  1.00  0.00
ATOM     18  HN1 MET     1      27.750  40.540  55.881  1.00  0.00
ATOM     19  HN3 MET     1      26.448  40.186  54.971  1.00  0.00
ATOM     20  N   TRP     2      27.321  42.359  52.569  1.00  0.00
ATOM     21  CA  TRP     2      27.144  43.801  52.288  1.00  0.00
ATOM     23  C   TRP     2      26.602  44.719  53.392  1.00  0.00
ATOM     24  O   TRP     2      27.229  45.723  53.719  1.00  0.00
ATOM     25  CB  TRP     2      26.270  43.994  51.049  1.00  0.00
ATOM     28  CG  TRP     2      27.102  43.946  49.773  1.00  0.00
ATOM     29  CD1 TRP     2      27.638  42.865  49.224  1.00  0.00
ATOM     30  CD2 TRP     2      27.252  44.989  48.871  1.00  0.00
ATOM     31  CE2 TRP     2      27.877  44.453  47.758  1.00  0.00
ATOM     32  CE3 TRP     2      26.845  46.310  48.853  1.00  0.00
ATOM     33  NE1 TRP     2      28.083  43.173  48.002  1.00  0.00
ATOM     34  CZ2 TRP     2      28.089  45.217  46.625  1.00  0.00
ATOM     35  CZ3 TRP     2      27.064  47.086  47.720  1.00  0.00
ATOM     36  CH2 TRP     2      27.682  46.538  46.607  1.00  0.00
ATOM     37  HN  TRP     2      27.051  41.773  51.809  1.00  0.00
ATOM     39  HE1 TRP     2      28.472  42.522  47.348  1.00  0.00
ATOM     44  N   TYR     3      25.588  44.235  54.113  1.00  0.00
ATOM     45  CA  TYR     3      24.973  44.983  55.230  1.00  0.00
ATOM     47  C   TYR     3      25.955  45.289  56.378  1.00  0.00
ATOM     48  O   TYR     3      26.148  46.450  56.732  1.00  0.00
ATOM     49  CB  TYR     3      23.700  44.275  55.726  1.00  0.00
ATOM     52  CG  TYR     3      23.894  43.177  56.773  1.00  0.00
ATOM     53  CD1 TYR     3      24.138  41.857  56.401  1.00  0.00
ATOM     54  CD2 TYR     3      23.918  43.528  58.113  1.00  0.00
ATOM     55  CE1 TYR     3      24.402  40.907  57.372  1.00  0.00
ATOM     56  CE2 TYR     3      24.191  42.590  59.094  1.00  0.00
ATOM     57  CZ  TYR     3      24.434  41.271  58.712  1.00  0.00
ATOM     58  OH  TYR     3      24.720  40.327  59.629  1.00  0.00
ATOM     59  HN  TYR     3      25.081  43.431  53.800  1.00  0.00
ATOM     64  HH  TYR     3      24.686  40.737  60.546  1.00  0.00
ATOM     65  N   THR     4      26.734  44.273  56.754  1.00  0.00
ATOM     66  CA  THR     4      27.783  44.383  57.804  1.00  0.00
ATOM     68  C   THR     4      28.952  45.253  57.297  1.00  0.00
ATOM     69  O   THR     4      29.224  46.235  57.962  1.00  0.00
ATOM     70  CB  THR     4      28.116  43.001  58.412  1.00  0.00
ATOM     72  CG2 THR     4      28.806  42.047  57.450  1.00  0.00
ATOM     76  OG1 THR     4      28.794  43.004  59.660  1.00  0.00
ATOM     77  HN  THR     4      26.702  43.389  56.272  1.00  0.00
ATOM     78  HG1 THR     4      29.730  43.354  59.644  1.00  0.00
ATOM     79  N   GLY     5      29.104  45.297  55.973  1.00  0.00
ATOM     80  CA  GLY     5      30.036  46.181  55.245  1.00  0.00
ATOM     83  C   GLY     5      29.882  47.663  55.559  1.00  0.00
ATOM     84  O   GLY     5      30.842  48.312  55.975  1.00  0.00
ATOM     85  HN  GLY     5      28.590  44.689  55.368  1.00  0.00
ATOM     86  N   PHE     6      28.650  48.147  55.447  1.00  0.00
ATOM     87  CA  PHE     6      28.346  49.523  55.888  1.00  0.00
ATOM     89  C   PHE     6      28.330  49.650  57.422  1.00  0.00
ATOM     90  O   PHE     6      28.903  50.590  57.965  1.00  0.00
ATOM     91  CB  PHE     6      27.053  50.092  55.315  1.00  0.00
ATOM     94  CG  PHE     6      27.127  51.622  55.419  1.00  0.00
ATOM     95  CD1 PHE     6      26.830  52.266  56.618  1.00  0.00
ATOM     96  CD2 PHE     6      27.794  52.311  54.418  1.00  0.00
ATOM     97  CE1 PHE     6      27.239  53.578  56.818  1.00  0.00
ATOM     98  CE2 PHE     6      28.179  53.628  54.613  1.00  0.00
ATOM     99  CZ  PHE     6      27.906  54.267  55.817  1.00  0.00
ATOM    100  HN  PHE     6      27.896  47.602  55.067  1.00  0.00
ATOM    106  N   LEU     7      27.699  48.698  58.117  1.00  0.00
ATOM    107  CA  LEU     7      27.545  48.765  59.588  1.00  0.00
ATOM    109  C   LEU     7      28.898  48.805  60.327  1.00  0.00
ATOM    110  O   LEU     7      29.053  49.504  61.337  1.00  0.00
ATOM    111  CB  LEU     7      26.690  47.578  60.060  1.00  0.00
ATOM    114  CG  LEU     7      26.169  47.759  61.499  1.00  0.00
ATOM    116  CD1 LEU     7      25.251  48.979  61.604  1.00  0.00
ATOM    120  CD2 LEU     7      25.463  46.498  61.975  1.00  0.00
ATOM    124  HN  LEU     7      27.463  47.820  57.694  1.00  0.00
ATOM    125  N   ASP     8      29.899  48.254  59.665  1.00  0.00
ATOM    126  CA  ASP     8      31.287  48.216  60.122  1.00  0.00
ATOM    128  C   ASP     8      32.077  49.501  59.766  1.00  0.00
ATOM    129  O   ASP     8      32.905  49.576  58.865  1.00  0.00
ATOM    130  CB  ASP     8      31.843  46.907  59.591  1.00  0.00
ATOM    133  CG  ASP     8      31.260  45.685  60.336  1.00  0.00
ATOM    134  OD1 ASP     8      30.951  45.820  61.537  1.00  0.00
ATOM    135  OD2 ASP     8      31.170  44.587  59.726  1.00  0.00
ATOM    136  HN  ASP     8      29.752  47.667  58.872  1.00  0.00
ATOM    137  N   LEU     9      31.725  50.508  60.550  1.00  0.00
ATOM    138  CA  LEU     9      32.365  51.842  60.576  1.00  0.00
ATOM    140  C   LEU     9      33.855  51.677  60.958  1.00  0.00
ATOM    141  O   LEU     9      34.258  50.684  61.560  1.00  0.00
ATOM    142  CB  LEU     9      31.611  52.692  61.609  1.00  0.00
ATOM    145  CG  LEU     9      32.084  54.146  61.824  1.00  0.00
ATOM    147  CD1 LEU     9      31.850  55.013  60.592  1.00  0.00
ATOM    151  CD2 LEU     9      31.483  54.746  63.085  1.00  0.00
ATOM    155  HN  LEU     9      30.962  50.372  61.185  1.00  0.00
ATOM    156  N   SER    10      34.671  52.673  60.613  1.00  0.00
ATOM    157  CA  SER    10      36.031  52.850  61.183  1.00  0.00
ATOM    159  C   SER    10      35.905  52.989  62.709  1.00  0.00
ATOM    160  O   SER    10      35.671  54.074  63.234  1.00  0.00
ATOM    161  CB  SER    10      36.731  54.123  60.689  1.00  0.00
ATOM    164  OG  SER    10      36.909  54.073  59.278  1.00  0.00
ATOM    165  HN  SER    10      34.406  53.351  59.926  1.00  0.00
ATOM    166  HG  SER    10      37.367  54.917  58.980  1.00  0.00
ATOM    167  N   ALA    11      35.858  51.831  63.353  1.00  0.00
ATOM    168  CA  ALA    11      35.785  51.741  64.830  1.00  0.00
ATOM    170  C   ALA    11      36.973  52.478  65.471  1.00  0.00
ATOM    171  O   ALA    11      36.796  53.396  66.262  1.00  0.00
ATOM    172  CB  ALA    11      35.789  50.254  65.209  1.00  0.00
ATOM    176  HN  ALA    11      35.597  51.001  62.858  1.00  0.00
ATOM    177  N   TRP    12      38.129  52.245  64.871  1.00  0.00
ATOM    178  CA  TRP    12      39.424  52.832  65.279  1.00  0.00
ATOM    180  C   TRP    12      40.231  53.183  64.026  1.00  0.00
ATOM    181  O   TRP    12      40.086  52.544  62.991  1.00  0.00
ATOM    182  CB  TRP    12      40.261  51.845  66.119  1.00  0.00
ATOM    185  CG  TRP    12      39.597  50.530  66.550  1.00  0.00
ATOM    186  CD1 TRP    12      39.926  49.319  66.114  1.00  0.00
ATOM    187  CD2 TRP    12      38.616  50.336  67.526  1.00  0.00
ATOM    188  CE2 TRP    12      38.416  48.968  67.619  1.00  0.00
ATOM    189  CE3 TRP    12      37.734  51.202  68.144  1.00  0.00
ATOM    190  NE1 TRP    12      39.252  48.383  66.768  1.00  0.00
ATOM    191  CZ2 TRP    12      37.314  48.484  68.315  1.00  0.00
ATOM    192  CZ3 TRP    12      36.598  50.730  68.776  1.00  0.00
ATOM    193  CH2 TRP    12      36.388  49.359  68.870  1.00  0.00
ATOM    194  HN  TRP    12      38.177  51.614  64.098  1.00  0.00
ATOM    196  HE1 TRP    12      39.409  47.394  66.709  1.00  0.00
ATOM    201  N   GLN    13      41.232  54.034  64.203  1.00  0.00
ATOM    202  CA  GLN    13      42.198  54.327  63.119  1.00  0.00
ATOM    204  C   GLN    13      42.966  53.043  62.717  1.00  0.00
ATOM    205  O   GLN    13      42.967  52.658  61.553  1.00  0.00
ATOM    206  CB  GLN    13      43.169  55.430  63.548  1.00  0.00
ATOM    209  CG  GLN    13      43.705  56.252  62.363  1.00  0.00
ATOM    212  CD  GLN    13      44.554  55.453  61.370  1.00  0.00
ATOM    213  NE2 GLN    13      44.067  55.264  60.166  1.00  0.00
ATOM    214  OE1 GLN    13      45.597  54.930  61.697  1.00  0.00
ATOM    215  HN  GLN    13      41.342  54.560  65.047  1.00  0.00
ATOM    216 1HE2 GLN    13      43.180  55.644  59.885  1.00  0.00
ATOM    217 2HE2 GLN    13      44.600  54.654  59.573  1.00  0.00
ATOM    218  N   LEU    14      43.205  52.227  63.729  1.00  0.00
ATOM    219  CA  LEU    14      43.840  50.897  63.622  1.00  0.00
ATOM    221  C   LEU    14      43.026  49.903  62.758  1.00  0.00
ATOM    222  O   LEU    14      43.595  49.330  61.835  1.00  0.00
ATOM    223  CB  LEU    14      44.100  50.344  65.032  1.00  0.00
ATOM    226  CG  LEU    14      45.036  51.141  65.952  1.00  0.00
ATOM    228  CD1 LEU    14      44.366  52.357  66.594  1.00  0.00
ATOM    232  CD2 LEU    14      45.544  50.216  67.055  1.00  0.00
ATOM    236  HN  LEU    14      43.022  52.517  64.669  1.00  0.00
ATOM    237  N   VAL    15      41.690  49.933  62.854  1.00  0.00
ATOM    238  CA  VAL    15      40.823  49.122  61.941  1.00  0.00
ATOM    240  C   VAL    15      40.846  49.618  60.471  1.00  0.00
ATOM    241  O   VAL    15      40.903  48.817  59.542  1.00  0.00
ATOM    242  CB  VAL    15      39.387  48.922  62.467  1.00  0.00
ATOM    244  CG1 VAL    15      38.449  50.089  62.179  1.00  0.00
ATOM    248  CG2 VAL    15      38.773  47.634  61.919  1.00  0.00
ATOM    252  HN  VAL    15      41.209  50.529  63.488  1.00  0.00
ATOM    253  N   ALA    16      40.955  50.935  60.286  1.00  0.00
ATOM    254  CA  ALA    16      41.123  51.534  58.936  1.00  0.00
ATOM    256  C   ALA    16      42.478  51.152  58.302  1.00  0.00
ATOM    257  O   ALA    16      42.502  50.696  57.155  1.00  0.00
ATOM    258  CB  ALA    16      40.977  53.056  59.038  1.00  0.00
ATOM    262  HN  ALA    16      40.920  51.581  61.048  1.00  0.00
ATOM    263  N   VAL    17      43.531  51.136  59.120  1.00  0.00
ATOM    264  CA  VAL    17      44.879  50.647  58.719  1.00  0.00
ATOM    266  C   VAL    17      44.811  49.170  58.262  1.00  0.00
ATOM    267  O   VAL    17      45.112  48.878  57.106  1.00  0.00
ATOM    268  CB  VAL    17      45.926  50.766  59.842  1.00  0.00
ATOM    270  CG1 VAL    17      47.323  50.332  59.388  1.00  0.00
ATOM    274  CG2 VAL    17      46.001  52.172  60.412  1.00  0.00
ATOM    278  HN  VAL    17      43.461  51.468  60.055  1.00  0.00
ATOM    279  N   THR    18      44.159  48.356  59.101  1.00  0.00
ATOM    280  CA  THR    18      43.887  46.913  58.840  1.00  0.00
ATOM    282  C   THR    18      43.296  46.697  57.447  1.00  0.00
ATOM    283  O   THR    18      43.866  45.966  56.637  1.00  0.00
ATOM    284  CB  THR    18      42.901  46.350  59.874  1.00  0.00
ATOM    286  CG2 THR    18      42.339  44.964  59.550  1.00  0.00
ATOM    290  OG1 THR    18      43.490  46.393  61.174  1.00  0.00
ATOM    291  HN  THR    18      43.922  48.642  60.030  1.00  0.00
ATOM    292  HG1 THR    18      43.135  45.648  61.731  1.00  0.00
ATOM    293  N   LEU    19      42.244  47.474  57.153  1.00  0.00
ATOM    294  CA  LEU    19      41.578  47.401  55.843  1.00  0.00
ATOM    296  C   LEU    19      42.533  47.734  54.694  1.00  0.00
ATOM    297  O   LEU    19      42.734  46.901  53.817  1.00  0.00
ATOM    298  CB  LEU    19      40.349  48.296  55.739  1.00  0.00
ATOM    301  CG  LEU    19      39.522  48.069  54.450  1.00  0.00
ATOM    303  CD1 LEU    19      39.965  48.862  53.216  1.00  0.00
ATOM    307  CD2 LEU    19      39.456  46.579  54.124  1.00  0.00
ATOM    311  HN  LEU    19      41.828  48.082  57.827  1.00  0.00
ATOM    312  N   LEU    20      43.177  48.886  54.800  1.00  0.00
ATOM    313  CA  LEU    20      44.053  49.366  53.704  1.00  0.00
ATOM    315  C   LEU    20      45.126  48.317  53.357  1.00  0.00
ATOM    316  O   LEU    20      45.156  47.851  52.218  1.00  0.00
ATOM    317  CB  LEU    20      44.650  50.732  54.081  1.00  0.00
ATOM    320  CG  LEU    20      45.309  51.511  52.919  1.00  0.00
ATOM    322  CD1 LEU    20      46.702  50.964  52.564  1.00  0.00
ATOM    326  CD2 LEU    20      44.409  51.548  51.685  1.00  0.00
ATOM    330  HN  LEU    20      43.091  49.481  55.596  1.00  0.00
ATOM    331  N   MET    21      45.705  47.718  54.395  1.00  0.00
ATOM    332  CA  MET    21      46.738  46.672  54.209  1.00  0.00
ATOM    334  C   MET    21      46.166  45.420  53.524  1.00  0.00
ATOM    335  O   MET    21      46.792  44.871  52.614  1.00  0.00
ATOM    336  CB  MET    21      47.323  46.176  55.515  1.00  0.00
ATOM    339  CG  MET    21      47.698  47.213  56.567  1.00  0.00
ATOM    342  SD  MET    21      47.928  46.460  58.224  1.00  0.00
ATOM    343  CE  MET    21      47.243  44.825  57.985  1.00  0.00
ATOM    347  HN  MET    21      45.440  47.931  55.341  1.00  0.00
ATOM    348  N   THR    22      44.981  44.971  53.943  1.00  0.00
ATOM    349  CA  THR    22      44.357  43.779  53.316  1.00  0.00
ATOM    351  C   THR    22      43.867  44.040  51.882  1.00  0.00
ATOM    352  O   THR    22      44.150  43.219  51.011  1.00  0.00
ATOM    353  CB  THR    22      43.274  43.143  54.185  1.00  0.00
ATOM    355  CG2 THR    22      42.010  43.989  54.246  1.00  0.00
ATOM    359  OG1 THR    22      42.977  41.825  53.718  1.00  0.00
ATOM    360  HN  THR    22      44.436  45.457  54.626  1.00  0.00
ATOM    361  HG1 THR    22      42.273  41.439  54.312  1.00  0.00
ATOM    362  N   HIS    23      43.390  45.252  51.597  1.00  0.00
ATOM    363  CA  HIS    23      43.086  45.619  50.213  1.00  0.00
ATOM    365  C   HIS    23      44.371  45.708  49.363  1.00  0.00
ATOM    366  O   HIS    23      44.552  44.845  48.506  1.00  0.00
ATOM    367  CB  HIS    23      42.175  46.856  50.114  1.00  0.00
ATOM    370  CG  HIS    23      41.446  46.867  48.764  1.00  0.00
ATOM    371  CD2 HIS    23      40.128  46.949  48.587  1.00  0.00
ATOM    372  ND1 HIS    23      42.002  46.823  47.560  1.00  0.00
ATOM    373  HD1 HIS    23      43.001  46.739  47.372  1.00  0.00
ATOM    374  CE1 HIS    23      41.050  46.906  46.640  1.00  0.00
ATOM    375  NE2 HIS    23      39.894  46.985  47.282  1.00  0.00
ATOM    376  HN  HIS    23      43.149  45.925  52.298  1.00  0.00
ATOM    379  HE2 HIS    23      38.989  47.008  46.847  1.00  0.00
ATOM    380  N   VAL    24      45.437  46.288  49.925  1.00  0.00
ATOM    381  CA  VAL    24      46.762  46.294  49.251  1.00  0.00
ATOM    383  C   VAL    24      47.384  44.885  49.034  1.00  0.00
ATOM    384  O   VAL    24      48.055  44.603  48.046  1.00  0.00
ATOM    385  CB  VAL    24      47.723  47.318  49.877  1.00  0.00
ATOM    387  CG1 VAL    24      48.705  46.740  50.905  1.00  0.00
ATOM    391  CG2 VAL    24      48.473  48.061  48.765  1.00  0.00
ATOM    395  HN  VAL    24      45.349  46.834  50.756  1.00  0.00
ATOM    396  N   THR    25      47.083  43.948  49.927  1.00  0.00
ATOM    397  CA  THR    25      47.516  42.529  49.764  1.00  0.00
ATOM    399  C   THR    25      46.781  41.829  48.614  1.00  0.00
ATOM    400  O   THR    25      47.427  41.285  47.701  1.00  0.00
ATOM    401  CB  THR    25      47.433  41.794  51.122  1.00  0.00
ATOM    403  CG2 THR    25      46.173  40.955  51.363  1.00  0.00
ATOM    407  OG1 THR    25      48.547  40.928  51.292  1.00  0.00
ATOM    408  HN  THR    25      46.639  44.189  50.786  1.00  0.00
ATOM    409  HG1 THR    25      48.271  40.321  52.035  1.00  0.00
ATOM    410  N   ILE    26      45.480  42.093  48.507  1.00  0.00
ATOM    411  CA  ILE    26      44.612  41.529  47.450  1.00  0.00
ATOM    413  C   ILE    26      44.984  42.066  46.065  1.00  0.00
ATOM    414  O   ILE    26      44.979  41.332  45.074  1.00  0.00
ATOM    415  CB  ILE    26      43.100  41.650  47.764  1.00  0.00
ATOM    417  CG1 ILE    26      42.389  43.009  47.704  1.00  0.00
ATOM    420  CG2 ILE    26      42.819  41.055  49.145  1.00  0.00
ATOM    424  CD  ILE    26      42.200  43.620  46.319  1.00  0.00
ATOM    428  HN  ILE    26      45.023  42.742  49.122  1.00  0.00
ATOM    429  N   ILE    27      45.433  43.312  46.044  1.00  0.00
ATOM    430  CA  ILE    27      45.904  43.985  44.822  1.00  0.00
ATOM    432  C   ILE    27      47.201  43.432  44.228  1.00  0.00
ATOM    433  O   ILE    27      47.317  43.112  43.051  1.00  0.00
ATOM    434  CB  ILE    27      46.006  45.489  45.061  1.00  0.00
ATOM    436  CG1 ILE    27      47.274  46.118  45.663  1.00  0.00
ATOM    439  CG2 ILE    27      44.775  46.002  45.811  1.00  0.00
ATOM    443  CD  ILE    27      48.482  46.323  44.749  1.00  0.00
ATOM    447  HN  ILE    27      45.207  43.928  46.797  1.00  0.00
ATOM    448  N   GLY    28      48.141  43.217  45.155  1.00  0.00
ATOM    449  CA  GLY    28      49.521  42.798  44.829  1.00  0.00
ATOM    452  C   GLY    28      49.474  41.461  44.089  1.00  0.00
ATOM    453  O   GLY    28      50.051  41.274  43.017  1.00  0.00
ATOM    454  HN  GLY    28      47.974  43.489  46.100  1.00  0.00
ATOM    455  N   VAL    29      48.566  40.633  44.594  1.00  0.00
ATOM    456  CA  VAL    29      48.285  39.391  43.898  1.00  0.00
ATOM    458  C   VAL    29      47.545  39.553  42.569  1.00  0.00
ATOM    459  O   VAL    29      48.002  38.945  41.601  1.00  0.00
ATOM    460  CB  VAL    29      47.568  38.401  44.789  1.00  0.00
ATOM    462  CG1 VAL    29      46.081  38.647  45.031  1.00  0.00
ATOM    466  CG2 VAL    29      47.862  37.027  44.206  1.00  0.00
ATOM    470  HN  VAL    29      47.999  40.862  45.382  1.00  0.00
ATOM    471  N   THR    30      46.497  40.379  42.547  1.00  0.00
ATOM    472  CA  THR    30      45.640  40.505  41.357  1.00  0.00
ATOM    473  C   THR    30      46.405  40.888  40.096  1.00  0.00
ATOM    474  O   THR    30      46.502  39.991  39.240  1.00  0.00
ATOM    475  CB  THR    30      44.313  41.245  41.560  1.00  0.00
ATOM    477  CG2 THR    30      43.343  40.458  42.451  1.00  0.00
ATOM    481  OG1 THR    30      44.529  42.567  42.052  1.00  0.00
ATOM    482  HN  THR    30      46.226  40.971  43.305  1.00  0.00
ATOM    483  HG1 THR    30      44.314  43.178  41.287  1.00  0.00
ATOM    484  N   VAL    31      47.431  41.715  40.327  1.00  0.00
ATOM    485  CA  VAL    31      48.409  42.049  39.267  1.00  0.00
ATOM    487  C   VAL    31      49.187  40.819  38.756  1.00  0.00
ATOM    488  O   VAL    31      49.115  40.490  37.572  1.00  0.00
ATOM    489  CB  VAL    31      49.423  43.130  39.654  1.00  0.00
ATOM    491  CG1 VAL    31      50.150  43.559  38.375  1.00  0.00
ATOM    495  CG2 VAL    31      48.794  44.339  40.339  1.00  0.00
ATOM    499  HN  VAL    31      47.490  42.237  41.170  1.00  0.00
ATOM    500  N   TYR    32      49.817  40.058  39.663  1.00  0.00
ATOM    501  CA  TYR    32      50.522  38.826  39.227  1.00  0.00
ATOM    503  C   TYR    32      49.583  37.899  38.445  1.00  0.00
ATOM    504  O   TYR    32      49.976  37.359  37.405  1.00  0.00
ATOM    505  CB  TYR    32      51.129  38.007  40.366  1.00  0.00
ATOM    508  CG  TYR    32      51.479  36.575  39.900  1.00  0.00
ATOM    509  CD1 TYR    32      52.492  36.354  38.999  1.00  0.00
ATOM    510  CD2 TYR    32      50.591  35.541  40.109  1.00  0.00
ATOM    511  CE1 TYR    32      52.615  35.165  38.287  1.00  0.00
ATOM    512  CE2 TYR    32      50.702  34.359  39.400  1.00  0.00
ATOM    513  CZ  TYR    32      51.693  34.158  38.466  1.00  0.00
ATOM    514  OH  TYR    32      51.748  32.957  37.836  1.00  0.00
ATOM    515  HN  TYR    32      49.695  40.199  40.645  1.00  0.00
ATOM    520  HH  TYR    32      50.887  32.527  38.126  1.00  0.00
ATOM    521  N   LEU    33      48.530  37.508  39.165  1.00  0.00
ATOM    522  CA  LEU    33      47.718  36.366  38.732  1.00  0.00
ATOM    524  C   LEU    33      47.138  36.498  37.350  1.00  0.00
ATOM    525  O   LEU    33      47.600  35.797  36.441  1.00  0.00
ATOM    526  CB  LEU    33      46.666  35.944  39.755  1.00  0.00
ATOM    529  CG  LEU    33      45.637  36.968  40.132  1.00  0.00
ATOM    531  CD1 LEU    33      44.278  36.744  39.474  1.00  0.00
ATOM    535  CD2 LEU    33      45.611  36.981  41.644  1.00  0.00
ATOM    539  HN  LEU    33      48.241  38.012  39.977  1.00  0.00
ATOM    540  N   HIS    34      46.695  37.721  37.173  1.00  0.00
ATOM    541  CA  HIS    34      46.046  38.153  35.953  1.00  0.00
ATOM    543  C   HIS    34      47.043  38.205  34.792  1.00  0.00
ATOM    544  O   HIS    34      46.947  37.341  33.915  1.00  0.00
ATOM    545  CB  HIS    34      45.556  39.509  36.385  1.00  0.00
ATOM    548  CG  HIS    34      44.585  39.985  35.362  1.00  0.00
ATOM    549  CD2 HIS    34      43.321  40.252  35.659  1.00  0.00
ATOM    550  ND1 HIS    34      44.978  40.688  34.322  1.00  0.00
ATOM    551  HD1 HIS    34      45.857  40.596  33.812  1.00  0.00
ATOM    552  CE1 HIS    34      43.994  41.540  34.075  1.00  0.00
ATOM    553  NE2 HIS    34      42.963  41.249  34.864  1.00  0.00
ATOM    554  HN  HIS    34      46.733  38.418  37.887  1.00  0.00
ATOM    557  HE2 HIS    34      42.178  41.846  35.011  1.00  0.00
ATOM    558  N   ARG    35      48.181  38.882  35.035  1.00  0.00
ATOM    559  CA  ARG    35      49.234  39.053  34.002  1.00  0.00
ATOM    561  C   ARG    35      49.759  37.729  33.445  1.00  0.00
ATOM    562  O   ARG    35      49.532  37.396  32.278  1.00  0.00
ATOM    563  CB  ARG    35      50.394  39.981  34.415  1.00  0.00
ATOM    566  CG  ARG    35      51.349  39.624  35.578  1.00  0.00
ATOM    569  CD  ARG    35      52.567  38.744  35.276  1.00  0.00
ATOM    572  NE  ARG    35      53.425  38.578  36.460  1.00  0.00
ATOM    573  CZ  ARG    35      54.363  37.623  36.681  1.00  0.00
ATOM    574  NH1 ARG    35      54.496  36.542  35.909  1.00  0.00
ATOM    575  NH2 ARG    35      55.141  37.704  37.767  1.00  0.00
ATOM    576  HN  ARG    35      48.264  39.447  35.848  1.00  0.00
ATOM    577  HE  ARG    35      53.199  39.218  37.195  1.00  0.00
ATOM    578 1HH1 ARG    35      53.890  36.392  35.131  1.00  0.00
ATOM    579 2HH1 ARG    35      55.151  35.830  36.151  1.00  0.00
ATOM    580 1HH2 ARG    35      55.049  38.474  38.391  1.00  0.00
ATOM    581 2HH2 ARG    35      55.771  36.965  38.000  1.00  0.00
ATOM    582  N   TYR    36      50.235  36.883  34.349  1.00  0.00
ATOM    583  CA  TYR    36      50.942  35.674  33.905  1.00  0.00
ATOM    585  C   TYR    36      50.001  34.571  33.461  1.00  0.00
ATOM    586  O   TYR    36      50.342  33.724  32.648  1.00  0.00
ATOM    587  CB  TYR    36      51.862  35.088  34.995  1.00  0.00
ATOM    590  CG  TYR    36      52.627  33.882  34.449  1.00  0.00
ATOM    591  CD1 TYR    36      53.412  34.057  33.323  1.00  0.00
ATOM    592  CD2 TYR    36      52.143  32.608  34.750  1.00  0.00
ATOM    593  CE1 TYR    36      53.714  32.990  32.500  1.00  0.00
ATOM    594  CE2 TYR    36      52.457  31.535  33.924  1.00  0.00
ATOM    595  CZ  TYR    36      53.264  31.714  32.814  1.00  0.00
ATOM    596  OH  TYR    36      54.005  30.654  32.414  1.00  0.00
ATOM    597  HN  TYR    36      50.041  37.016  35.323  1.00  0.00
ATOM    602  HH  TYR    36      53.459  29.827  32.289  1.00  0.00
ATOM    603  N   SER    37      49.090  34.364  34.381  1.00  0.00
ATOM    604  CA  SER    37      48.294  33.148  34.337  1.00  0.00
ATOM    606  C   SER    37      47.328  33.156  33.163  1.00  0.00
ATOM    607  O   SER    37      47.609  32.442  32.214  1.00  0.00
ATOM    608  CB  SER    37      47.701  32.990  35.727  1.00  0.00
ATOM    611  OG  SER    37      48.681  32.592  36.686  1.00  0.00
ATOM    612  HN  SER    37      48.818  35.030  35.077  1.00  0.00
ATOM    613  HG  SER    37      48.220  32.721  37.555  1.00  0.00
ATOM    614  N   ALA    38      46.382  34.095  33.136  1.00  0.00
ATOM    615  CA  ALA    38      45.329  34.140  32.096  1.00  0.00
ATOM    617  C   ALA    38      45.829  34.654  30.746  1.00  0.00
ATOM    618  O   ALA    38      45.978  33.892  29.805  1.00  0.00
ATOM    619  CB  ALA    38      44.181  34.992  32.607  1.00  0.00
ATOM    623  HN  ALA    38      46.371  34.877  33.767  1.00  0.00
ATOM    624  N   HIS    39      46.394  35.851  30.831  1.00  0.00
ATOM    625  CA  HIS    39      46.898  36.569  29.649  1.00  0.00
ATOM    627  C   HIS    39      48.185  35.964  29.092  1.00  0.00
ATOM    628  O   HIS    39      48.433  35.928  27.894  1.00  0.00
ATOM    629  CB  HIS    39      47.109  38.050  30.008  1.00  0.00
ATOM    632  CG  HIS    39      45.829  38.668  30.566  1.00  0.00
ATOM    633  CD2 HIS    39      44.653  38.723  29.929  1.00  0.00
ATOM    634  ND1 HIS    39      45.594  38.848  31.861  1.00  0.00
ATOM    635  CE1 HIS    39      44.286  38.950  32.012  1.00  0.00
ATOM    636  NE2 HIS    39      43.690  38.884  30.833  1.00  0.00
ATOM    637  HE2 HIS    39      42.688  38.945  30.652  1.00  0.00
ATOM    638  HN  HIS    39      46.439  36.355  31.694  1.00  0.00
ATOM    639  HD1 HIS    39      46.248  38.965  32.605  1.00  0.00
ATOM    642  N   ARG    40      49.053  35.580  30.032  1.00  0.00
ATOM    643  CA  ARG    40      50.437  35.133  29.752  1.00  0.00
ATOM    645  C   ARG    40      51.199  36.185  28.933  1.00  0.00
ATOM    646  O   ARG    40      51.982  35.921  28.029  1.00  0.00
ATOM    647  CB  ARG    40      50.439  33.717  29.178  1.00  0.00
ATOM    650  CG  ARG    40      51.849  33.136  29.225  1.00  0.00
ATOM    653  CD  ARG    40      51.826  31.637  28.962  1.00  0.00
ATOM    656  NE  ARG    40      51.263  30.976  30.152  1.00  0.00
ATOM    657  CZ  ARG    40      51.218  29.649  30.314  1.00  0.00
ATOM    658  NH1 ARG    40      51.577  28.830  29.317  1.00  0.00
ATOM    659  NH2 ARG    40      50.810  29.121  31.471  1.00  0.00
ATOM    660  HN  ARG    40      48.786  35.599  30.995  1.00  0.00
ATOM    661  HE  ARG    40      50.746  31.577  30.762  1.00  0.00
ATOM    662 1HH1 ARG    40      51.892  29.216  28.456  1.00  0.00
ATOM    663 2HH1 ARG    40      51.317  27.866  29.348  1.00  0.00
ATOM    664 1HH2 ARG    40      50.488  29.725  32.199  1.00  0.00
ATOM    665 2HH2 ARG    40      50.521  28.167  31.468  1.00  0.00
ATOM    666  N   SER    41      50.967  37.424  29.364  1.00  0.00
ATOM    667  CA  SER    41      51.565  38.619  28.736  1.00  0.00
ATOM    669  C   SER    41      53.095  38.719  28.938  1.00  0.00
ATOM    670  O   SER    41      53.817  39.388  28.201  1.00  0.00
ATOM    671  CB  SER    41      50.903  39.848  29.317  1.00  0.00
ATOM    674  OG  SER    41      51.406  40.976  28.616  1.00  0.00
ATOM    675  HN  SER    41      50.269  37.590  30.066  1.00  0.00
ATOM    676  HG  SER    41      51.075  41.793  29.075  1.00  0.00
ATOM    677  N   LEU    42      53.513  38.077  30.021  1.00  0.00
ATOM    678  CA  LEU    42      54.896  37.921  30.485  1.00  0.00
ATOM    680  C   LEU    42      55.238  36.429  30.412  1.00  0.00
ATOM    681  O   LEU    42      54.405  35.595  30.769  1.00  0.00
ATOM    682  CB  LEU    42      55.004  38.248  31.980  1.00  0.00
ATOM    685  CG  LEU    42      55.004  39.706  32.437  1.00  0.00
ATOM    687  CD1 LEU    42      56.199  40.458  31.859  1.00  0.00
ATOM    691  CD2 LEU    42      53.665  40.406  32.186  1.00  0.00
ATOM    695  HN  LEU    42      52.856  37.491  30.510  1.00  0.00
ATOM    696  N   GLU    43      56.536  36.193  30.348  1.00  0.00
ATOM    697  CA  GLU    43      57.100  34.869  30.634  1.00  0.00
ATOM    699  C   GLU    43      57.880  34.984  31.949  1.00  0.00
ATOM    700  O   GLU    43      58.611  35.941  32.168  1.00  0.00
ATOM    701  CB  GLU    43      58.023  34.477  29.483  1.00  0.00
ATOM    704  CG  GLU    43      58.693  33.120  29.705  1.00  0.00
ATOM    707  CD  GLU    43      59.671  32.770  28.580  1.00  0.00
ATOM    708  OE1 GLU    43      60.173  33.712  27.918  1.00  0.00
ATOM    709  OE2 GLU    43      59.926  31.561  28.435  1.00  0.00
ATOM    710  HN  GLU    43      57.200  36.884  30.055  1.00  0.00
ATOM    711  N   LEU    44      57.501  34.122  32.895  1.00  0.00
ATOM    712  CA  LEU    44      58.162  34.068  34.201  1.00  0.00
ATOM    714  C   LEU    44      58.957  32.750  34.343  1.00  0.00
ATOM    715  O   LEU    44      58.506  31.701  33.897  1.00  0.00
ATOM    716  CB  LEU    44      57.142  34.288  35.338  1.00  0.00
ATOM    719  CG  LEU    44      56.509  33.055  36.009  1.00  0.00
ATOM    721  CD1 LEU    44      55.592  33.493  37.154  1.00  0.00
ATOM    725  CD2 LEU    44      55.756  32.184  35.026  1.00  0.00
ATOM    729  HN  LEU    44      56.925  33.338  32.659  1.00  0.00
ATOM    730  N   ASN    45      60.080  32.828  35.037  1.00  0.00
ATOM    731  CA  ASN    45      60.858  31.603  35.336  1.00  0.00
ATOM    733  C   ASN    45      60.332  30.833  36.547  1.00  0.00
ATOM    734  O   ASN    45      59.639  31.370  37.416  1.00  0.00
ATOM    735  CB  ASN    45      62.335  31.934  35.515  1.00  0.00
ATOM    738  CG  ASN    45      62.964  32.474  34.226  1.00  0.00
ATOM    739  ND2 ASN    45      64.104  33.104  34.320  1.00  0.00
ATOM    740  OD1 ASN    45      62.407  32.424  33.135  1.00  0.00
ATOM    741  HN  ASN    45      60.580  33.689  35.133  1.00  0.00
ATOM    742 1HD2 ASN    45      64.595  33.227  35.187  1.00  0.00
ATOM    743 2HD2 ASN    45      64.423  33.521  33.473  1.00  0.00
ATOM    744  N   ALA    46      60.669  29.541  36.581  1.00  0.00
ATOM    745  CA  ALA    46      60.624  28.772  37.836  1.00  0.00
ATOM    747  C   ALA    46      61.643  29.384  38.799  1.00  0.00
ATOM    748  O   ALA    46      62.749  29.722  38.402  1.00  0.00
ATOM    749  CB  ALA    46      60.896  27.281  37.581  1.00  0.00
ATOM    753  HN  ALA    46      61.092  29.093  35.792  1.00  0.00
ATOM    754  N   GLY    47      61.130  29.842  39.934  1.00  0.00
ATOM    755  CA  GLY    47      61.864  30.816  40.780  1.00  0.00
ATOM    758  C   GLY    47      60.927  31.976  41.136  1.00  0.00
ATOM    759  O   GLY    47      60.247  31.922  42.156  1.00  0.00
ATOM    760  HN  GLY    47      60.296  29.444  40.325  1.00  0.00
ATOM    761  N   LEU    48      60.543  32.686  40.076  1.00  0.00
ATOM    762  CA  LEU    48      59.346  33.544  40.115  1.00  0.00
ATOM    764  C   LEU    48      58.061  32.674  40.193  1.00  0.00
ATOM    765  O   LEU    48      57.044  33.058  40.756  1.00  0.00
ATOM    766  CB  LEU    48      59.350  34.520  38.934  1.00  0.00
ATOM    769  CG  LEU    48      58.285  35.627  39.031  1.00  0.00
ATOM    771  CD1 LEU    48      58.393  36.418  40.339  1.00  0.00
ATOM    775  CD2 LEU    48      58.403  36.573  37.846  1.00  0.00
ATOM    779  HN  LEU    48      61.036  32.628  39.210  1.00  0.00
ATOM    780  N   LYS    49      58.152  31.442  39.676  1.00  0.00
ATOM    781  CA  LYS    49      57.133  30.398  39.909  1.00  0.00
ATOM    783  C   LYS    49      57.024  29.861  41.358  1.00  0.00
ATOM    784  O   LYS    49      55.979  29.337  41.711  1.00  0.00
ATOM    785  CB  LYS    49      57.271  29.256  38.892  1.00  0.00
ATOM    788  CG  LYS    49      56.011  28.498  38.436  1.00  0.00
ATOM    791  CD  LYS    49      55.291  29.138  37.234  1.00  0.00
ATOM    794  CE  LYS    49      54.192  30.069  37.736  1.00  0.00
ATOM    797  NZ  LYS    49      53.476  30.911  36.773  1.00  0.00
ATOM    798  HN  LYS    49      58.789  31.278  38.924  1.00  0.00
ATOM    799  HZ1 LYS    49      52.945  31.603  37.264  1.00  0.00
ATOM    800  HZ2 LYS    49      54.110  31.375  36.161  1.00  0.00
ATOM    801  HZ3 LYS    49      52.845  30.341  36.246  1.00  0.00
ATOM    802  N   HIS    50      58.028  30.089  42.205  1.00  0.00
ATOM    803  CA  HIS    50      57.909  29.863  43.664  1.00  0.00
ATOM    805  C   HIS    50      57.115  30.986  44.338  1.00  0.00
ATOM    806  O   HIS    50      56.094  30.725  44.975  1.00  0.00
ATOM    807  CB  HIS    50      59.265  29.773  44.366  1.00  0.00
ATOM    810  CG  HIS    50      60.011  28.518  43.950  1.00  0.00
ATOM    811  CD2 HIS    50      61.143  28.461  43.264  1.00  0.00
ATOM    812  ND1 HIS    50      59.720  27.289  44.364  1.00  0.00
ATOM    813  HD1 HIS    50      58.905  27.015  44.913  1.00  0.00
ATOM    814  CE1 HIS    50      60.687  26.478  43.932  1.00  0.00
ATOM    815  NE2 HIS    50      61.545  27.200  43.229  1.00  0.00
ATOM    816  HN  HIS    50      58.910  30.491  41.928  1.00  0.00
ATOM    819  HE2 HIS    50      62.352  26.849  42.740  1.00  0.00
ATOM    820  N   PHE    51      57.392  32.208  43.885  1.00  0.00
ATOM    821  CA  PHE    51      56.570  33.394  44.213  1.00  0.00
ATOM    823  C   PHE    51      55.134  33.185  43.704  1.00  0.00
ATOM    824  O   PHE    51      54.179  33.606  44.341  1.00  0.00
ATOM    825  CB  PHE    51      57.144  34.658  43.567  1.00  0.00
ATOM    828  CG  PHE    51      56.982  35.864  44.483  1.00  0.00
ATOM    829  CD1 PHE    51      55.774  36.541  44.574  1.00  0.00
ATOM    830  CD2 PHE    51      58.075  36.321  45.189  1.00  0.00
ATOM    831  CE1 PHE    51      55.675  37.708  45.331  1.00  0.00
ATOM    832  CE2 PHE    51      57.970  37.458  45.984  1.00  0.00
ATOM    833  CZ  PHE    51      56.770  38.164  46.046  1.00  0.00
ATOM    834  HN  PHE    51      58.215  32.398  43.337  1.00  0.00
ATOM    840  N   PHE    52      54.983  32.355  42.666  1.00  0.00
ATOM    841  CA  PHE    52      53.666  31.861  42.233  1.00  0.00
ATOM    843  C   PHE    52      52.817  31.078  43.235  1.00  0.00
ATOM    844  O   PHE    52      51.606  31.243  43.243  1.00  0.00
ATOM    845  CB  PHE    52      53.758  31.188  40.873  1.00  0.00
ATOM    848  CG  PHE    52      52.482  30.495  40.439  1.00  0.00
ATOM    849  CD1 PHE    52      51.396  31.313  40.217  1.00  0.00
ATOM    850  CD2 PHE    52      52.308  29.141  40.672  1.00  0.00
ATOM    851  CE1 PHE    52      50.134  30.779  40.220  1.00  0.00
ATOM    852  CE2 PHE    52      51.021  28.627  40.764  1.00  0.00
ATOM    853  CZ  PHE    52      49.938  29.451  40.573  1.00  0.00
ATOM    854  HN  PHE    52      55.758  32.161  42.070  1.00  0.00
ATOM    860  N   ARG    53      53.455  30.297  44.086  1.00  0.00
ATOM    861  CA  ARG    53      52.719  29.684  45.201  1.00  0.00
ATOM    863  C   ARG    53      52.259  30.737  46.215  1.00  0.00
ATOM    864  O   ARG    53      51.102  30.709  46.619  1.00  0.00
ATOM    865  CB  ARG    53      53.522  28.599  45.892  1.00  0.00
ATOM    868  CG  ARG    53      52.531  27.542  46.364  1.00  0.00
ATOM    871  CD  ARG    53      53.145  26.633  47.429  1.00  0.00
ATOM    874  NE  ARG    53      53.023  27.251  48.757  1.00  0.00
ATOM    875  CZ  ARG    53      51.956  27.124  49.573  1.00  0.00
ATOM    876  NH1 ARG    53      50.862  26.450  49.200  1.00  0.00
ATOM    877  NH2 ARG    53      51.991  27.666  50.801  1.00  0.00
ATOM    878  HN  ARG    53      54.442  30.128  44.048  1.00  0.00
ATOM    879  HE  ARG    53      53.806  27.799  49.050  1.00  0.00
ATOM    880 1HH1 ARG    53      50.822  26.041  48.286  1.00  0.00
ATOM    881 2HH1 ARG    53      50.088  26.337  49.809  1.00  0.00
ATOM    882 1HH2 ARG    53      52.792  28.172  51.126  1.00  0.00
ATOM    883 2HH2 ARG    53      51.212  27.539  51.421  1.00  0.00
ATOM    884  N   PHE    54      53.089  31.760  46.455  1.00  0.00
ATOM    885  CA  PHE    54      52.706  32.945  47.255  1.00  0.00
ATOM    887  C   PHE    54      51.507  33.650  46.600  1.00  0.00
ATOM    888  O   PHE    54      50.401  33.615  47.128  1.00  0.00
ATOM    889  CB  PHE    54      53.912  33.886  47.365  1.00  0.00
ATOM    892  CG  PHE    54      53.594  35.232  48.010  1.00  0.00
ATOM    893  CD1 PHE    54      53.629  35.327  49.388  1.00  0.00
ATOM    894  CD2 PHE    54      53.217  36.335  47.242  1.00  0.00
ATOM    895  CE1 PHE    54      53.318  36.532  50.003  1.00  0.00
ATOM    896  CE2 PHE    54      52.878  37.532  47.862  1.00  0.00
ATOM    897  CZ  PHE    54      52.924  37.628  49.249  1.00  0.00
ATOM    898  HN  PHE    54      53.972  31.834  46.004  1.00  0.00
ATOM    904  N   TRP    55      51.664  33.859  45.297  1.00  0.00
ATOM    905  CA  TRP    55      50.605  34.387  44.430  1.00  0.00
ATOM    907  C   TRP    55      49.295  33.588  44.490  1.00  0.00
ATOM    908  O   TRP    55      48.239  34.178  44.717  1.00  0.00
ATOM    909  CB  TRP    55      51.134  34.427  43.006  1.00  0.00
ATOM    912  CG  TRP    55      52.347  35.326  42.710  1.00  0.00
ATOM    913  CD1 TRP    55      53.282  35.075  41.790  1.00  0.00
ATOM    914  CD2 TRP    55      52.551  36.640  43.111  1.00  0.00
ATOM    915  CE2 TRP    55      53.643  37.114  42.395  1.00  0.00
ATOM    916  CE3 TRP    55      51.836  37.506  43.933  1.00  0.00
ATOM    917  NE1 TRP    55      54.090  36.119  41.636  1.00  0.00
ATOM    918  CZ2 TRP    55      54.019  38.446  42.490  1.00  0.00
ATOM    919  CZ3 TRP    55      52.228  38.829  44.045  1.00  0.00
ATOM    920  CH2 TRP    55      53.318  39.305  43.319  1.00  0.00
ATOM    921  HN  TRP    55      52.556  33.807  44.860  1.00  0.00
ATOM    923  HE1 TRP    55      54.941  36.124  41.112  1.00  0.00
ATOM    928  N   LEU    56      49.397  32.264  44.574  1.00  0.00
ATOM    929  CA  LEU    56      48.227  31.377  44.752  1.00  0.00
ATOM    931  C   LEU    56      47.366  31.766  45.962  1.00  0.00
ATOM    932  O   LEU    56      46.287  32.298  45.766  1.00  0.00
ATOM    933  CB  LEU    56      48.631  29.888  44.760  1.00  0.00
ATOM    936  CG  LEU    56      47.462  28.895  44.648  1.00  0.00
ATOM    938  CD1 LEU    56      46.787  28.606  45.996  1.00  0.00
ATOM    942  CD2 LEU    56      46.446  29.418  43.639  1.00  0.00
ATOM    946  HN  LEU    56      50.274  31.802  44.407  1.00  0.00
ATOM    947  N   LEU    57      48.058  31.836  47.093  1.00  0.00
ATOM    948  CA  LEU    57      47.449  32.076  48.413  1.00  0.00
ATOM    950  C   LEU    57      46.861  33.484  48.572  1.00  0.00
ATOM    951  O   LEU    57      45.795  33.653  49.148  1.00  0.00
ATOM    952  CB  LEU    57      48.474  31.811  49.523  1.00  0.00
ATOM    955  CG  LEU    57      48.644  30.330  49.893  1.00  0.00
ATOM    957  CD1 LEU    57      49.287  29.494  48.780  1.00  0.00
ATOM    961  CD2 LEU    57      49.472  30.235  51.162  1.00  0.00
ATOM    965  HN  LEU    57      49.058  31.869  47.067  1.00  0.00
ATOM    966  N   TRP    58      47.495  34.458  47.941  1.00  0.00
ATOM    967  CA  TRP    58      46.989  35.840  47.959  1.00  0.00
ATOM    969  C   TRP    58      45.790  36.068  47.020  1.00  0.00
ATOM    970  O   TRP    58      44.914  36.872  47.341  1.00  0.00
ATOM    971  CB  TRP    58      48.182  36.756  47.709  1.00  0.00
ATOM    974  CG  TRP    58      48.915  37.230  48.944  1.00  0.00
ATOM    975  CD1 TRP    58      48.926  38.480  49.403  1.00  0.00
ATOM    976  CD2 TRP    58      49.611  36.456  49.847  1.00  0.00
ATOM    977  CE2 TRP    58      49.976  37.281  50.895  1.00  0.00
ATOM    978  CE3 TRP    58      49.939  35.114  49.856  1.00  0.00
ATOM    979  NE1 TRP    58      49.573  38.510  50.568  1.00  0.00
ATOM    980  CZ2 TRP    58      50.636  36.717  51.985  1.00  0.00
ATOM    981  CZ3 TRP    58      50.605  34.555  50.924  1.00  0.00
ATOM    982  CH2 TRP    58      50.948  35.360  51.995  1.00  0.00
ATOM    983  HN  TRP    58      48.385  34.350  47.518  1.00  0.00
ATOM    985  HE1 TRP    58      49.715  39.356  51.077  1.00  0.00
ATOM    990  N   LEU    59      45.676  35.324  45.914  1.00  0.00
ATOM    991  CA  LEU    59      44.424  35.368  45.095  1.00  0.00
ATOM    993  C   LEU    59      43.241  34.893  45.910  1.00  0.00
ATOM    994  O   LEU    59      42.168  35.483  45.873  1.00  0.00
ATOM    995  CB  LEU    59      44.439  34.534  43.811  1.00  0.00
ATOM    998  CG  LEU    59      43.192  34.610  42.882  1.00  0.00
ATOM   1000  CD1 LEU    59      42.032  33.681  43.258  1.00  0.00
ATOM   1004  CD2 LEU    59      42.665  36.039  42.777  1.00  0.00
ATOM   1008  HN  LEU    59      46.434  34.787  45.565  1.00  0.00
ATOM   1009  N   THR    60      43.508  33.827  46.651  1.00  0.00
ATOM   1010  CA  THR    60      42.520  33.203  47.544  1.00  0.00
ATOM   1012  C   THR    60      41.921  34.286  48.464  1.00  0.00
ATOM   1013  O   THR    60      40.760  34.590  48.234  1.00  0.00
ATOM   1014  CB  THR    60      43.220  32.076  48.310  1.00  0.00
ATOM   1016  CG2 THR    60      42.250  31.009  48.756  1.00  0.00
ATOM   1020  OG1 THR    60      44.148  31.376  47.479  1.00  0.00
ATOM   1021  HN  THR    60      44.383  33.332  46.613  1.00  0.00
ATOM   1022  HG1 THR    60      44.465  30.601  48.022  1.00  0.00
ATOM   1023  N   THR    61      42.778  35.184  48.981  1.00  0.00
ATOM   1024  CA  THR    61      42.360  36.371  49.768  1.00  0.00
ATOM   1026  C   THR    61      41.505  37.359  48.951  1.00  0.00
ATOM   1027  O   THR    61      40.501  37.867  49.434  1.00  0.00
ATOM   1028  CB  THR    61      43.572  37.196  50.251  1.00  0.00
ATOM   1030  CG2 THR    61      43.205  38.237  51.297  1.00  0.00
ATOM   1034  OG1 THR    61      44.580  36.325  50.767  1.00  0.00
ATOM   1035  HN  THR    61      43.766  35.070  48.928  1.00  0.00
ATOM   1036  HG1 THR    61      45.171  36.857  51.379  1.00  0.00
ATOM   1037  N   ALA    62      41.930  37.621  47.717  1.00  0.00
ATOM   1038  CA  ALA    62      41.253  38.578  46.823  1.00  0.00
ATOM   1040  C   ALA    62      39.815  38.255  46.423  1.00  0.00
ATOM   1041  O   ALA    62      39.084  39.164  46.076  1.00  0.00
ATOM   1042  CB  ALA    62      42.122  38.766  45.580  1.00  0.00
ATOM   1046  HN  ALA    62      42.740  37.178  47.339  1.00  0.00
ATOM   1047  N   ALA    63      39.520  36.977  46.207  1.00  0.00
ATOM   1048  CA  ALA    63      38.192  36.523  45.709  1.00  0.00
ATOM   1050  C   ALA    63      37.610  36.986  44.357  1.00  0.00
ATOM   1051  O   ALA    63      36.382  36.898  44.152  1.00  0.00
ATOM   1052  CB  ALA    63      37.114  36.720  46.761  1.00  0.00
ATOM   1056  HN  ALA    63      40.161  36.264  46.492  1.00  0.00
ATOM   1057  N   PRO    64      38.393  37.274  43.306  1.00  0.00
ATOM   1058  CA  PRO    64      37.904  36.951  41.963  1.00  0.00
ATOM   1060  C   PRO    64      37.959  35.423  41.877  1.00  0.00
ATOM   1061  O   PRO    64      38.482  34.761  42.764  1.00  0.00
ATOM   1062  CB  PRO    64      38.796  37.702  40.970  1.00  0.00
ATOM   1065  CG  PRO    64      40.100  37.881  41.736  1.00  0.00
ATOM   1068  CD  PRO    64      39.704  37.944  43.209  1.00  0.00
ATOM   1071  N   ARG    65      37.193  34.863  40.955  1.00  0.00
ATOM   1072  CA  ARG    65      37.048  33.385  40.984  1.00  0.00
ATOM   1074  C   ARG    65      38.364  32.670  40.684  1.00  0.00
ATOM   1075  O   ARG    65      39.391  33.321  40.473  1.00  0.00
ATOM   1076  CB  ARG    65      35.900  32.832  40.133  1.00  0.00
ATOM   1079  CG  ARG    65      34.585  32.658  40.886  1.00  0.00
ATOM   1082  CD  ARG    65      34.004  34.000  41.313  1.00  0.00
ATOM   1085  NE  ARG    65      33.514  33.882  42.700  1.00  0.00
ATOM   1086  CZ  ARG    65      34.273  33.901  43.812  1.00  0.00
ATOM   1087  NH1 ARG    65      35.600  34.076  43.794  1.00  0.00
ATOM   1088  NH2 ARG    65      33.730  33.575  44.978  1.00  0.00
ATOM   1089  HN  ARG    65      37.129  35.298  40.058  1.00  0.00
ATOM   1090  HE  ARG    65      32.533  33.709  42.777  1.00  0.00
ATOM   1091 1HH1 ARG    65      36.092  34.189  42.918  1.00  0.00
ATOM   1092 2HH1 ARG    65      36.141  34.091  44.639  1.00  0.00
ATOM   1093 1HH2 ARG    65      32.760  33.316  45.022  1.00  0.00
ATOM   1094 2HH2 ARG    65      34.292  33.547  45.803  1.00  0.00
ATOM   1095  N   GLU    66      38.292  31.346  40.667  1.00  0.00
ATOM   1096  CA  GLU    66      39.427  30.457  40.348  1.00  0.00
ATOM   1098  C   GLU    66      40.136  31.046  39.143  1.00  0.00
ATOM   1099  O   GLU    66      39.564  31.231  38.073  1.00  0.00
ATOM   1100  CB  GLU    66      38.963  29.075  39.914  1.00  0.00
ATOM   1103  CG  GLU    66      37.723  28.482  40.592  1.00  0.00
ATOM   1106  CD  GLU    66      36.444  29.162  40.133  1.00  0.00
ATOM   1107  OE1 GLU    66      36.298  29.398  38.908  1.00  0.00
ATOM   1108  OE2 GLU    66      35.827  29.746  41.036  1.00  0.00
ATOM   1109  HN  GLU    66      37.430  30.863  40.837  1.00  0.00
ATOM   1110  N   TRP    67      41.423  31.255  39.352  1.00  0.00
ATOM   1111  CA  TRP    67      42.255  32.140  38.520  1.00  0.00
ATOM   1113  C   TRP    67      42.028  31.920  37.008  1.00  0.00
ATOM   1114  O   TRP    67      41.425  32.742  36.340  1.00  0.00
ATOM   1115  CB  TRP    67      43.682  31.739  38.771  1.00  0.00
ATOM   1117  CG  TRP    67      44.288  31.730  40.153  1.00  0.00
ATOM   1118  CD1 TRP    67      43.808  31.506  41.382  1.00  0.00
ATOM   1119  CD2 TRP    67      45.586  32.128  40.261  1.00  0.00
ATOM   1120  CE2 TRP    67      45.843  32.207  41.606  1.00  0.00
ATOM   1121  CE3 TRP    67      46.487  32.519  39.293  1.00  0.00
ATOM   1122  NE1 TRP    67      44.771  31.780  42.263  1.00  0.00
ATOM   1123  CZ2 TRP    67      47.040  32.768  42.008  1.00  0.00
ATOM   1124  CZ3 TRP    67      47.701  32.997  39.713  1.00  0.00
ATOM   1125  CH2 TRP    67      47.980  33.112  41.068  1.00  0.00
ATOM   1126  HN  TRP    67      41.885  30.895  40.165  1.00  0.00
ATOM   1128  HE1 TRP    67      44.637  31.864  43.250  1.00  0.00
ATOM   1133  N   THR    68      42.322  30.670  36.615  1.00  0.00
ATOM   1134  CA  THR    68      42.213  30.189  35.224  1.00  0.00
ATOM   1136  C   THR    68      40.809  30.148  34.709  1.00  0.00
ATOM   1137  O   THR    68      40.460  31.019  33.928  1.00  0.00
ATOM   1138  CB  THR    68      42.856  28.827  34.886  1.00  0.00
ATOM   1140  CG2 THR    68      42.387  27.582  35.648  1.00  0.00
ATOM   1144  OG1 THR    68      42.896  28.708  33.470  1.00  0.00
ATOM   1145  HN  THR    68      42.663  30.016  37.291  1.00  0.00
ATOM   1146  HG1 THR    68      43.624  28.089  33.178  1.00  0.00
ATOM   1147  N   ALA    69      40.026  29.589  35.624  1.00  0.00
ATOM   1148  CA  ALA    69      38.634  29.286  35.361  1.00  0.00
ATOM   1150  C   ALA    69      37.915  30.583  35.039  1.00  0.00
ATOM   1151  O   ALA    69      37.739  30.867  33.857  1.00  0.00
ATOM   1152  CB  ALA    69      38.046  28.477  36.506  1.00  0.00
ATOM   1156  HN  ALA    69      40.324  29.444  36.565  1.00  0.00
ATOM   1157  N   ASN    70      37.884  31.490  36.007  1.00  0.00
ATOM   1158  CA  ASN    70      37.146  32.738  35.816  1.00  0.00
ATOM   1160  C   ASN    70      37.722  33.656  34.748  1.00  0.00
ATOM   1161  O   ASN    70      37.018  33.951  33.797  1.00  0.00
ATOM   1162  CB  ASN    70      36.998  33.606  37.056  1.00  0.00
ATOM   1165  CG  ASN    70      35.819  34.572  36.870  1.00  0.00
ATOM   1166  ND2 ASN    70      35.320  35.096  37.949  1.00  0.00
ATOM   1167  OD1 ASN    70      35.037  34.506  35.931  1.00  0.00
ATOM   1168  HN  ASN    70      38.469  31.417  36.822  1.00  0.00
ATOM   1169 1HD2 ASN    70      35.645  34.809  38.847  1.00  0.00
ATOM   1170 2HD2 ASN    70      34.488  35.621  37.767  1.00  0.00
ATOM   1171  N   HIS    71      39.001  33.961  34.816  1.00  0.00
ATOM   1172  CA  HIS    71      39.473  35.147  34.097  1.00  0.00
ATOM   1174  C   HIS    71      39.389  35.130  32.554  1.00  0.00
ATOM   1175  O   HIS    71      38.947  36.120  31.969  1.00  0.00
ATOM   1176  CB  HIS    71      40.802  35.589  34.727  1.00  0.00
ATOM   1179  CG  HIS    71      41.001  37.052  34.389  1.00  0.00
ATOM   1180  CD2 HIS    71      41.721  37.495  33.379  1.00  0.00
ATOM   1181  ND1 HIS    71      40.321  38.075  34.917  1.00  0.00
ATOM   1182  HD1 HIS    71      39.684  38.030  35.713  1.00  0.00
ATOM   1183  CE1 HIS    71      40.626  39.158  34.217  1.00  0.00
ATOM   1184  NE2 HIS    71      41.521  38.800  33.301  1.00  0.00
ATOM   1185  HN  HIS    71      39.683  33.415  35.299  1.00  0.00
ATOM   1188  HE2 HIS    71      42.077  39.396  32.719  1.00  0.00
ATOM   1189  N   PRO    72      39.758  34.023  31.888  1.00  0.00
ATOM   1190  CA  PRO    72      39.348  33.764  30.487  1.00  0.00
ATOM   1192  C   PRO    72      37.841  33.629  30.226  1.00  0.00
ATOM   1193  O   PRO    72      37.413  34.160  29.213  1.00  0.00
ATOM   1194  CB  PRO    72      40.122  32.517  30.068  1.00  0.00
ATOM   1197  CG  PRO    72      41.445  32.744  30.774  1.00  0.00
ATOM   1200  CD  PRO    72      41.018  33.302  32.131  1.00  0.00
ATOM   1203  N   LYS    73      37.032  33.051  31.143  1.00  0.00
ATOM   1204  CA  LYS    73      35.542  33.065  31.020  1.00  0.00
ATOM   1206  C   LYS    73      35.057  34.526  30.982  1.00  0.00
ATOM   1207  O   LYS    73      34.573  34.952  29.936  1.00  0.00
ATOM   1208  CB  LYS    73      34.795  32.455  32.219  1.00  0.00
ATOM   1211  CG  LYS    73      35.047  30.986  32.595  1.00  0.00
ATOM   1214  CD  LYS    73      34.555  30.723  34.026  1.00  0.00
ATOM   1217  CE  LYS    73      34.888  29.380  34.710  1.00  0.00
ATOM   1220  NZ  LYS    73      34.741  29.217  36.182  1.00  0.00
ATOM   1221  HN  LYS    73      37.387  32.684  32.005  1.00  0.00
ATOM   1222  HZ1 LYS    73      35.181  28.364  36.467  1.00  0.00
ATOM   1223  HZ2 LYS    73      35.194  29.949  36.701  1.00  0.00
ATOM   1224  HZ3 LYS    73      33.779  29.175  36.446  1.00  0.00
ATOM   1225  N   HIS    74      35.598  35.288  31.950  1.00  0.00
ATOM   1226  CA  HIS    74      35.393  36.727  32.186  1.00  0.00
ATOM   1228  C   HIS    74      35.695  37.549  30.921  1.00  0.00
ATOM   1229  O   HIS    74      34.771  37.919  30.215  1.00  0.00
ATOM   1230  CB  HIS    74      36.205  37.124  33.448  1.00  0.00
ATOM   1233  CG  HIS    74      36.118  38.563  33.990  1.00  0.00
ATOM   1234  CD2 HIS    74      36.258  39.640  33.237  1.00  0.00
ATOM   1235  ND1 HIS    74      35.561  38.964  35.135  1.00  0.00
ATOM   1236  HD1 HIS    74      35.428  38.395  35.971  1.00  0.00
ATOM   1237  CE1 HIS    74      35.211  40.240  34.989  1.00  0.00
ATOM   1238  NE2 HIS    74      35.660  40.665  33.822  1.00  0.00
ATOM   1239  HN  HIS    74      36.154  34.847  32.653  1.00  0.00
ATOM   1242  HE2 HIS    74      35.238  41.417  33.306  1.00  0.00
ATOM   1243  N   HIS    75      36.916  37.456  30.408  1.00  0.00
ATOM   1244  CA  HIS    75      37.292  38.141  29.143  1.00  0.00
ATOM   1246  C   HIS    75      36.520  37.714  27.880  1.00  0.00
ATOM   1247  O   HIS    75      36.030  38.533  27.109  1.00  0.00
ATOM   1248  CB  HIS    75      38.772  38.014  28.814  1.00  0.00
ATOM   1251  CG  HIS    75      39.525  39.143  29.470  1.00  0.00
ATOM   1252  CD2 HIS    75      40.126  39.085  30.643  1.00  0.00
ATOM   1253  ND1 HIS    75      39.625  40.389  29.012  1.00  0.00
ATOM   1254  HD1 HIS    75      39.275  40.726  28.115  1.00  0.00
ATOM   1255  CE1 HIS    75      40.254  41.113  29.918  1.00  0.00
ATOM   1256  NE2 HIS    75      40.563  40.308  30.919  1.00  0.00
ATOM   1257  HN  HIS    75      37.641  36.926  30.864  1.00  0.00
ATOM   1260  HE2 HIS    75      41.071  40.591  31.741  1.00  0.00
ATOM   1261  N   ALA    76      36.460  36.396  27.667  1.00  0.00
ATOM   1262  CA  ALA    76      35.861  35.833  26.438  1.00  0.00
ATOM   1264  C   ALA    76      34.368  36.171  26.324  1.00  0.00
ATOM   1265  O   ALA    76      33.844  36.322  25.220  1.00  0.00
ATOM   1266  CB  ALA    76      36.009  34.308  26.417  1.00  0.00
ATOM   1270  HN  ALA    76      36.712  35.742  28.380  1.00  0.00
ATOM   1271  N   LYS    77      33.692  36.064  27.470  1.00  0.00
ATOM   1272  CA  LYS    77      32.270  36.366  27.554  1.00  0.00
ATOM   1274  C   LYS    77      31.970  37.312  28.709  1.00  0.00
ATOM   1275  O   LYS    77      31.364  36.944  29.718  1.00  0.00
ATOM   1276  CB  LYS    77      31.546  35.042  27.698  1.00  0.00
ATOM   1279  CG  LYS    77      30.703  34.791  26.459  1.00  0.00
ATOM   1282  CD  LYS    77      31.489  33.888  25.537  1.00  0.00
ATOM   1285  CE  LYS    77      30.549  33.347  24.476  1.00  0.00
ATOM   1288  NZ  LYS    77      31.371  32.479  23.654  1.00  0.00
ATOM   1289  HN  LYS    77      34.110  35.807  28.344  1.00  0.00
ATOM   1290  HZ1 LYS    77      30.815  32.082  22.919  1.00  0.00
ATOM   1291  HZ2 LYS    77      32.123  33.018  23.285  1.00  0.00
ATOM   1292  HZ3 LYS    77      31.733  31.750  24.245  1.00  0.00
ATOM   1293  N   CYS    78      32.365  38.553  28.452  1.00  0.00
ATOM   1294  CA  CYS    78      32.066  39.681  29.353  1.00  0.00
ATOM   1296  C   CYS    78      30.568  39.920  29.433  1.00  0.00
ATOM   1297  O   CYS    78      29.823  39.543  28.530  1.00  0.00
ATOM   1298  CB  CYS    78      32.768  40.975  28.923  1.00  0.00
ATOM   1301  SG  CYS    78      34.582  40.816  29.071  1.00  0.00
ATOM   1302  HN  CYS    78      32.916  38.785  27.652  1.00  0.00
ATOM   1303  HG  CYS    78      34.899  42.076  28.759  1.00  0.00
ATOM   1304  N   GLU    79      30.157  40.256  30.646  1.00  0.00
ATOM   1305  CA  GLU    79      28.783  40.713  30.945  1.00  0.00
ATOM   1307  C   GLU    79      27.629  39.817  30.422  1.00  0.00
ATOM   1308  O   GLU    79      26.575  40.252  29.973  1.00  0.00
ATOM   1309  CB  GLU    79      28.604  42.198  30.598  1.00  0.00
ATOM   1312  CG  GLU    79      28.729  42.567  29.115  1.00  0.00
ATOM   1315  CD  GLU    79      28.643  44.078  28.949  1.00  0.00
ATOM   1316  OE1 GLU    79      29.614  44.729  29.373  1.00  0.00
ATOM   1317  OE2 GLU    79      27.561  44.536  28.508  1.00  0.00
ATOM   1318  HN  GLU    79      30.786  40.160  31.420  1.00  0.00
ATOM   1319  N   THR    80      27.821  38.522  30.606  1.00  0.00
ATOM   1320  CA  THR    80      26.832  37.492  30.210  1.00  0.00
ATOM   1322  C   THR    80      26.763  36.416  31.308  1.00  0.00
ATOM   1323  O   THR    80      27.642  36.326  32.149  1.00  0.00
ATOM   1324  CB  THR    80      27.204  36.899  28.839  1.00  0.00
ATOM   1326  CG2 THR    80      28.554  36.221  28.916  1.00  0.00
ATOM   1330  OG1 THR    80      26.266  35.916  28.378  1.00  0.00
ATOM   1331  HN  THR    80      28.679  38.179  30.989  1.00  0.00
ATOM   1332  HG1 THR    80      26.690  35.467  27.589  1.00  0.00
ATOM   1333  N   VAL    81      25.939  35.422  31.030  1.00  0.00
ATOM   1334  CA  VAL    81      25.665  34.238  31.876  1.00  0.00
ATOM   1336  C   VAL    81      26.955  33.420  32.122  1.00  0.00
ATOM   1337  O   VAL    81      27.227  32.956  33.223  1.00  0.00
ATOM   1338  CB  VAL    81      24.560  33.458  31.133  1.00  0.00
ATOM   1340  CG1 VAL    81      24.059  32.278  31.950  1.00  0.00
ATOM   1344  CG2 VAL    81      23.348  34.324  30.798  1.00  0.00
ATOM   1348  HN  VAL    81      25.537  35.397  30.107  1.00  0.00
ATOM   1349  N   ASP    82      27.829  33.431  31.112  1.00  0.00
ATOM   1350  CA  ASP    82      29.190  32.846  31.107  1.00  0.00
ATOM   1352  C   ASP    82      30.229  33.488  32.050  1.00  0.00
ATOM   1353  O   ASP    82      31.212  32.859  32.467  1.00  0.00
ATOM   1354  CB  ASP    82      29.690  32.903  29.659  1.00  0.00
ATOM   1357  CG  ASP    82      28.939  32.080  28.580  1.00  0.00
ATOM   1358  OD1 ASP    82      28.343  31.053  28.921  1.00  0.00
ATOM   1359  OD2 ASP    82      29.167  32.346  27.372  1.00  0.00
ATOM   1360  HN  ASP    82      27.553  33.765  30.211  1.00  0.00
ATOM   1361  N   GLU    83      30.045  34.777  32.335  1.00  0.00
ATOM   1362  CA  GLU    83      30.866  35.547  33.283  1.00  0.00
ATOM   1364  C   GLU    83      30.476  35.165  34.721  1.00  0.00
ATOM   1365  O   GLU    83      29.401  35.486  35.194  1.00  0.00
ATOM   1366  CB  GLU    83      30.568  37.039  33.071  1.00  0.00
ATOM   1369  CG  GLU    83      31.421  37.979  33.942  1.00  0.00
ATOM   1372  CD  GLU    83      32.358  38.831  33.107  1.00  0.00
ATOM   1373  OE1 GLU    83      32.779  38.309  32.074  1.00  0.00
ATOM   1374  OE2 GLU    83      32.649  39.977  33.523  1.00  0.00
ATOM   1375  HN  GLU    83      29.245  35.264  32.000  1.00  0.00
ATOM   1376  N   ASN    84      31.479  34.750  35.510  1.00  0.00
ATOM   1377  CA  ASN    84      31.205  34.432  36.944  1.00  0.00
ATOM   1379  C   ASN    84      30.816  35.651  37.781  1.00  0.00
ATOM   1380  O   ASN    84      30.161  35.560  38.812  1.00  0.00
ATOM   1381  CB  ASN    84      32.344  33.774  37.719  1.00  0.00
ATOM   1384  CG  ASN    84      32.626  32.362  37.267  1.00  0.00
ATOM   1385  ND2 ASN    84      33.585  32.234  36.409  1.00  0.00
ATOM   1386  OD1 ASN    84      31.968  31.378  37.564  1.00  0.00
ATOM   1387  HN  ASN    84      32.392  34.620  35.131  1.00  0.00
ATOM   1388 1HD2 ASN    84      34.182  32.994  36.157  1.00  0.00
ATOM   1389 2HD2 ASN    84      33.404  31.509  35.748  1.00  0.00
ATOM   1390  N   THR    85      31.452  36.770  37.464  1.00  0.00
ATOM   1391  CA  THR    85      31.239  38.031  38.223  1.00  0.00
ATOM   1393  C   THR    85      30.406  39.015  37.402  1.00  0.00
ATOM   1394  O   THR    85      30.776  40.193  37.346  1.00  0.00
ATOM   1395  CB  THR    85      32.611  38.583  38.653  1.00  0.00
ATOM   1397  CG2 THR    85      33.563  38.861  37.508  1.00  0.00
ATOM   1401  OG1 THR    85      32.586  39.648  39.629  1.00  0.00
ATOM   1402  HN  THR    85      31.933  36.848  36.587  1.00  0.00
ATOM   1403  HG1 THR    85      32.198  40.468  39.197  1.00  0.00
ATOM   1404  N   VAL    86      29.289  38.510  36.869  1.00  0.00
ATOM   1405  CA  VAL    86      28.494  39.244  35.856  1.00  0.00
ATOM   1407  C   VAL    86      28.020  40.631  36.320  1.00  0.00
ATOM   1408  O   VAL    86      27.128  40.738  37.163  1.00  0.00
ATOM   1409  CB  VAL    86      27.392  38.345  35.251  1.00  0.00
ATOM   1411  CG1 VAL    86      26.196  38.029  36.160  1.00  0.00
ATOM   1415  CG2 VAL    86      26.948  38.918  33.919  1.00  0.00
ATOM   1419  HN  VAL    86      28.955  37.584  37.051  1.00  0.00
ATOM   1420  N   PRO    87      28.663  41.686  35.779  1.00  0.00
ATOM   1421  CA  PRO    87      28.338  43.083  36.124  1.00  0.00
ATOM   1423  C   PRO    87      26.890  43.497  35.827  1.00  0.00
ATOM   1424  O   PRO    87      26.306  44.202  36.636  1.00  0.00
ATOM   1425  CB  PRO    87      29.403  43.934  35.439  1.00  0.00
ATOM   1428  CG  PRO    87      29.815  43.089  34.244  1.00  0.00
ATOM   1431  CD  PRO    87      29.718  41.646  34.750  1.00  0.00
ATOM   1434  N   VAL    88      26.261  42.716  34.945  1.00  0.00
ATOM   1435  CA  VAL    88      24.857  42.892  34.518  1.00  0.00
ATOM   1437  C   VAL    88      23.862  42.806  35.695  1.00  0.00
ATOM   1438  O   VAL    88      23.087  43.743  35.902  1.00  0.00
ATOM   1439  CB  VAL    88      24.502  41.852  33.451  1.00  0.00
ATOM   1441  CG1 VAL    88      23.071  41.995  32.923  1.00  0.00
ATOM   1445  CG2 VAL    88      25.441  41.977  32.259  1.00  0.00
ATOM   1449  HN  VAL    88      26.744  41.986  34.479  1.00  0.00
ATOM   1450  N   ILE    89      24.019  41.813  36.567  1.00  0.00
ATOM   1451  CA  ILE    89      23.041  41.631  37.657  1.00  0.00
ATOM   1453  C   ILE    89      23.444  42.431  38.911  1.00  0.00
ATOM   1454  O   ILE    89      23.660  41.900  40.003  1.00  0.00
ATOM   1455  CB  ILE    89      22.725  40.144  37.941  1.00  0.00
ATOM   1457  CG1 ILE    89      22.600  39.265  36.688  1.00  0.00
ATOM   1460  CG2 ILE    89      21.448  40.027  38.786  1.00  0.00
ATOM   1464  CD  ILE    89      21.500  39.665  35.710  1.00  0.00
ATOM   1468  HN  ILE    89      24.824  41.225  36.582  1.00  0.00
ATOM   1469  N   LYS    90      23.412  43.759  38.732  1.00  0.00
ATOM   1470  CA  LYS    90      23.653  44.806  39.760  1.00  0.00
ATOM   1472  C   LYS    90      25.113  44.857  40.245  1.00  0.00
ATOM   1473  O   LYS    90      25.841  43.878  40.144  1.00  0.00
ATOM   1474  CB  LYS    90      22.824  44.602  41.034  1.00  0.00
ATOM   1477  CG  LYS    90      21.309  44.469  40.866  1.00  0.00
ATOM   1480  CD  LYS    90      20.782  43.842  42.156  1.00  0.00
ATOM   1483  CE  LYS    90      19.264  43.676  42.118  1.00  0.00
ATOM   1486  NZ  LYS    90      18.833  42.926  43.303  1.00  0.00
ATOM   1487  HN  LYS    90      23.384  44.086  37.784  1.00  0.00
ATOM   1488  HZ1 LYS    90      17.837  42.875  43.316  1.00  0.00
ATOM   1489  HZ2 LYS    90      19.215  41.999  43.251  1.00  0.00
ATOM   1490  HZ3 LYS    90      19.163  43.379  44.128  1.00  0.00
ATOM   1491  N   GLY    91      25.398  45.868  41.065  1.00  0.00
ATOM   1492  CA  GLY    91      26.651  45.952  41.869  1.00  0.00
ATOM   1495  C   GLY    91      26.863  44.813  42.878  1.00  0.00
ATOM   1496  O   GLY    91      27.972  44.321  43.074  1.00  0.00
ATOM   1497  HN  GLY    91      24.885  46.723  41.009  1.00  0.00
ATOM   1498  N   LEU    92      25.745  44.357  43.447  1.00  0.00
ATOM   1499  CA  LEU    92      25.701  43.308  44.493  1.00  0.00
ATOM   1501  C   LEU    92      26.249  41.929  44.048  1.00  0.00
ATOM   1502  O   LEU    92      27.011  41.316  44.795  1.00  0.00
ATOM   1503  CB  LEU    92      24.262  43.191  45.020  1.00  0.00
ATOM   1506  CG  LEU    92      24.075  42.179  46.169  1.00  0.00
ATOM   1508  CD1 LEU    92      24.802  42.615  47.431  1.00  0.00
ATOM   1512  CD2 LEU    92      22.600  41.965  46.465  1.00  0.00
ATOM   1516  HN  LEU    92      24.870  44.739  43.174  1.00  0.00
ATOM   1517  N   LEU    93      25.855  41.470  42.845  1.00  0.00
ATOM   1518  CA  LEU    93      26.303  40.155  42.354  1.00  0.00
ATOM   1520  C   LEU    93      27.830  40.136  42.142  1.00  0.00
ATOM   1521  O   LEU    93      28.491  39.330  42.812  1.00  0.00
ATOM   1522  CB  LEU    93      25.464  39.584  41.198  1.00  0.00
ATOM   1525  CG  LEU    93      25.680  38.094  40.852  1.00  0.00
ATOM   1527  CD1 LEU    93      24.597  37.621  39.896  1.00  0.00
ATOM   1531  CD2 LEU    93      27.028  37.813  40.169  1.00  0.00
ATOM   1535  HN  LEU    93      25.383  42.035  42.172  1.00  0.00
ATOM   1536  N   PRO    94      28.383  41.108  41.392  1.00  0.00
ATOM   1537  CA  PRO    94      29.829  41.347  41.381  1.00  0.00
ATOM   1539  C   PRO    94      30.395  41.603  42.753  1.00  0.00
ATOM   1540  O   PRO    94      29.749  41.968  43.726  1.00  0.00
ATOM   1541  CB  PRO    94      30.087  42.510  40.453  1.00  0.00
ATOM   1544  CG  PRO    94      29.053  42.173  39.393  1.00  0.00
ATOM   1547  CD  PRO    94      27.836  41.734  40.188  1.00  0.00
ATOM   1550  N   TYR    95      31.400  40.760  42.802  1.00  0.00
ATOM   1551  CA  TYR    95      32.258  40.465  43.939  1.00  0.00
ATOM   1553  C   TYR    95      31.667  39.729  45.145  1.00  0.00
ATOM   1554  O   TYR    95      32.206  38.684  45.480  1.00  0.00
ATOM   1555  CB  TYR    95      33.101  41.672  44.291  1.00  0.00
ATOM   1558  CG  TYR    95      34.156  41.224  45.291  1.00  0.00
ATOM   1559  CD1 TYR    95      35.200  40.452  44.819  1.00  0.00
ATOM   1560  CD2 TYR    95      33.886  41.302  46.641  1.00  0.00
ATOM   1561  CE1 TYR    95      35.955  39.727  45.717  1.00  0.00
ATOM   1562  CE2 TYR    95      34.631  40.574  47.541  1.00  0.00
ATOM   1563  CZ  TYR    95      35.689  39.802  47.087  1.00  0.00
ATOM   1564  OH  TYR    95      36.626  39.405  47.971  1.00  0.00
ATOM   1565  HN  TYR    95      31.598  40.234  41.973  1.00  0.00
ATOM   1570  HH  TYR    95      36.368  39.687  48.894  1.00  0.00
ATOM   1571  N   CYS    96      30.486  40.117  45.605  1.00  0.00
ATOM   1572  CA  CYS    96      29.948  39.441  46.798  1.00  0.00
ATOM   1574  C   CYS    96      28.901  38.360  46.540  1.00  0.00
ATOM   1575  O   CYS    96      29.201  37.205  46.823  1.00  0.00
ATOM   1576  CB  CYS    96      29.477  40.393  47.883  1.00  0.00
ATOM   1579  SG  CYS    96      30.768  41.577  48.427  1.00  0.00
ATOM   1580  HN  CYS    96      29.956  40.846  45.167  1.00  0.00
ATOM   1581  HG  CYS    96      29.981  42.405  49.115  1.00  0.00
ATOM   1582  N   ALA    97      27.823  38.669  45.813  1.00  0.00
ATOM   1583  CA  ALA    97      26.776  37.652  45.614  1.00  0.00
ATOM   1585  C   ALA    97      27.211  36.447  44.771  1.00  0.00
ATOM   1586  O   ALA    97      27.011  35.344  45.276  1.00  0.00
ATOM   1587  CB  ALA    97      25.422  38.210  45.185  1.00  0.00
ATOM   1591  HN  ALA    97      27.742  39.501  45.265  1.00  0.00
ATOM   1592  N   LYS    98      28.163  36.656  43.843  1.00  0.00
ATOM   1593  CA  LYS    98      28.813  35.558  43.096  1.00  0.00
ATOM   1595  C   LYS    98      29.492  34.495  43.997  1.00  0.00
ATOM   1596  O   LYS    98      29.799  33.392  43.569  1.00  0.00
ATOM   1597  CB  LYS    98      29.869  36.089  42.117  1.00  0.00
ATOM   1600  CG  LYS    98      31.063  36.791  42.793  1.00  0.00
ATOM   1603  CD  LYS    98      32.186  37.067  41.811  1.00  0.00
ATOM   1606  CE  LYS    98      33.481  37.568  42.475  1.00  0.00
ATOM   1609  NZ  LYS    98      34.333  38.348  41.554  1.00  0.00
ATOM   1610  HN  LYS    98      28.373  37.572  43.518  1.00  0.00
ATOM   1611  HZ1 LYS    98      34.235  39.333  41.724  1.00  0.00
ATOM   1612  HZ2 LYS    98      35.288  38.079  41.673  1.00  0.00
ATOM   1613  HZ3 LYS    98      34.031  38.195  40.617  1.00  0.00
ATOM   1614  N   GLY    99      29.976  34.953  45.163  1.00  0.00
ATOM   1615  CA  GLY    99      30.638  34.100  46.165  1.00  0.00
ATOM   1618  C   GLY    99      29.699  33.037  46.759  1.00  0.00
ATOM   1619  O   GLY    99      30.140  31.918  47.001  1.00  0.00
ATOM   1620  HN  GLY    99      29.806  35.887  45.453  1.00  0.00
ATOM   1621  N   ALA   100      28.457  33.429  47.036  1.00  0.00
ATOM   1622  CA  ALA   100      27.463  32.463  47.530  1.00  0.00
ATOM   1624  C   ALA   100      26.450  32.173  46.421  1.00  0.00
ATOM   1625  O   ALA   100      25.624  33.029  46.105  1.00  0.00
ATOM   1626  CB  ALA   100      26.783  32.978  48.795  1.00  0.00
ATOM   1630  HN  ALA   100      28.073  34.262  46.657  1.00  0.00
ATOM   1631  N   GLU   101      26.392  30.880  46.129  1.00  0.00
ATOM   1632  CA  GLU   101      25.651  30.304  44.985  1.00  0.00
ATOM   1634  C   GLU   101      24.157  30.657  44.966  1.00  0.00
ATOM   1635  O   GLU   101      23.702  31.489  44.179  1.00  0.00
ATOM   1636  CB  GLU   101      25.896  28.788  45.070  1.00  0.00
ATOM   1639  CG  GLU   101      25.558  28.035  43.780  1.00  0.00
ATOM   1642  CD  GLU   101      25.631  26.508  43.895  1.00  0.00
ATOM   1643  OE1 GLU   101      26.443  26.004  44.707  1.00  0.00
ATOM   1644  OE2 GLU   101      24.792  25.862  43.232  1.00  0.00
ATOM   1645  HN  GLU   101      27.005  30.227  46.570  1.00  0.00
ATOM   1646  N   LEU   102      23.467  30.325  46.055  1.00  0.00
ATOM   1647  CA  LEU   102      22.005  30.505  46.111  1.00  0.00
ATOM   1649  C   LEU   102      21.526  31.618  47.044  1.00  0.00
ATOM   1650  O   LEU   102      21.599  31.550  48.271  1.00  0.00
ATOM   1651  CB  LEU   102      21.314  29.168  46.381  1.00  0.00
ATOM   1654  CG  LEU   102      19.808  29.210  46.069  1.00  0.00
ATOM   1656  CD1 LEU   102      19.559  29.413  44.573  1.00  0.00
ATOM   1660  CD2 LEU   102      19.132  27.941  46.579  1.00  0.00
ATOM   1664  HN  LEU   102      23.930  30.004  46.883  1.00  0.00
ATOM   1665  N   TYR   103      21.036  32.660  46.382  1.00  0.00
ATOM   1666  CA  TYR   103      20.224  33.737  46.992  1.00  0.00
ATOM   1668  C   TYR   103      19.012  34.020  46.082  1.00  0.00
ATOM   1669  O   TYR   103      18.410  33.121  45.498  1.00  0.00
ATOM   1670  CB  TYR   103      21.031  35.034  47.137  1.00  0.00
ATOM   1673  CG  TYR   103      22.224  35.036  48.075  1.00  0.00
ATOM   1674  CD1 TYR   103      22.049  35.092  49.456  1.00  0.00
ATOM   1675  CD2 TYR   103      23.473  35.202  47.507  1.00  0.00
ATOM   1676  CE1 TYR   103      23.148  35.310  50.274  1.00  0.00
ATOM   1677  CE2 TYR   103      24.571  35.452  48.319  1.00  0.00
ATOM   1678  CZ  TYR   103      24.402  35.490  49.697  1.00  0.00
ATOM   1679  OH  TYR   103      25.457  35.675  50.509  1.00  0.00
ATOM   1680  HN  TYR   103      21.179  32.717  45.389  1.00  0.00
ATOM   1685  HH  TYR   103      26.290  35.528  49.979  1.00  0.00
ATOM   1686  N   ARG   104      18.567  35.272  46.094  1.00  0.00
ATOM   1687  CA  ARG   104      17.797  35.873  44.978  1.00  0.00
ATOM   1689  C   ARG   104      18.642  35.882  43.697  1.00  0.00
ATOM   1690  O   ARG   104      18.069  35.922  42.609  1.00  0.00
ATOM   1691  CB  ARG   104      17.409  37.321  45.290  1.00  0.00
ATOM   1694  CG  ARG   104      16.521  37.466  46.526  1.00  0.00
ATOM   1697  CD  ARG   104      15.214  36.661  46.442  1.00  0.00
ATOM   1700  NE  ARG   104      14.368  37.094  45.320  1.00  0.00
ATOM   1701  CZ  ARG   104      13.085  36.721  45.151  1.00  0.00
ATOM   1702  NH1 ARG   104      12.508  35.872  46.003  1.00  0.00
ATOM   1703  NH2 ARG   104      12.370  37.224  44.137  1.00  0.00
ATOM   1704  HN  ARG   104      18.768  35.854  46.886  1.00  0.00
ATOM   1705  HE  ARG   104      14.838  37.594  44.599  1.00  0.00
ATOM   1706 1HH1 ARG   104      13.042  35.490  46.759  1.00  0.00
ATOM   1707 2HH1 ARG   104      11.553  35.592  45.888  1.00  0.00
ATOM   1708 1HH2 ARG   104      12.764  37.870  43.488  1.00  0.00
ATOM   1709 2HH2 ARG   104      11.409  36.964  44.025  1.00  0.00
ATOM   1710  N   ALA   105      19.946  36.122  43.876  1.00  0.00
ATOM   1711  CA  ALA   105      20.963  35.983  42.811  1.00  0.00
ATOM   1713  C   ALA   105      21.044  34.504  42.429  1.00  0.00
ATOM   1714  O   ALA   105      20.855  33.636  43.289  1.00  0.00
ATOM   1715  CB  ALA   105      22.326  36.417  43.362  1.00  0.00
ATOM   1719  HN  ALA   105      20.349  36.106  44.793  1.00  0.00
ATOM   1720  N   GLU   106      21.148  34.298  41.125  1.00  0.00
ATOM   1721  CA  GLU   106      21.251  32.956  40.530  1.00  0.00
ATOM   1723  C   GLU   106      22.551  32.257  40.952  1.00  0.00
ATOM   1724  O   GLU   106      23.517  32.913  41.347  1.00  0.00
ATOM   1725  CB  GLU   106      21.133  33.064  39.008  1.00  0.00
ATOM   1728  CG  GLU   106      22.086  34.088  38.355  1.00  0.00
ATOM   1731  CD  GLU   106      21.563  34.599  37.009  1.00  0.00
ATOM   1732  OE1 GLU   106      20.316  34.625  36.842  1.00  0.00
ATOM   1733  OE2 GLU   106      22.396  35.047  36.204  1.00  0.00
ATOM   1734  HN  GLU   106      21.366  35.033  40.468  1.00  0.00
ATOM   1735  N   ALA   107      22.443  30.937  40.983  1.00  0.00
ATOM   1736  CA  ALA   107      23.579  30.018  41.193  1.00  0.00
ATOM   1738  C   ALA   107      24.596  30.187  40.054  1.00  0.00
ATOM   1739  O   ALA   107      24.207  30.715  39.002  1.00  0.00
ATOM   1740  CB  ALA   107      23.023  28.589  41.180  1.00  0.00
ATOM   1744  HN  ALA   107      21.581  30.488  40.718  1.00  0.00
ATOM   1745  N   GLU   108      25.823  29.704  40.209  1.00  0.00
ATOM   1746  CA  GLU   108      26.785  29.750  39.085  1.00  0.00
ATOM   1748  C   GLU   108      26.194  29.037  37.876  1.00  0.00
ATOM   1749  O   GLU   108      25.731  27.886  37.932  1.00  0.00
ATOM   1750  CB  GLU   108      28.151  29.108  39.348  1.00  0.00
ATOM   1753  CG  GLU   108      28.971  29.836  40.414  1.00  0.00
ATOM   1756  CD  GLU   108      28.510  29.420  41.809  1.00  0.00
ATOM   1757  OE1 GLU   108      28.584  28.204  42.076  1.00  0.00
ATOM   1758  OE2 GLU   108      28.086  30.329  42.553  1.00  0.00
ATOM   1759  HN  GLU   108      26.191  29.370  41.083  1.00  0.00
ATOM   1760  N   ASN   109      26.076  29.812  36.816  1.00  0.00
ATOM   1761  CA  ASN   109      25.394  29.326  35.611  1.00  0.00
ATOM   1763  C   ASN   109      26.064  28.109  34.969  1.00  0.00
ATOM   1764  O   ASN   109      27.289  28.020  34.855  1.00  0.00
ATOM   1765  CB  ASN   109      25.238  30.466  34.623  1.00  0.00
ATOM   1768  CG  ASN   109      24.261  31.506  35.177  1.00  0.00
ATOM   1769  ND2 ASN   109      22.972  31.272  35.048  1.00  0.00
ATOM   1770  OD1 ASN   109      24.654  32.537  35.693  1.00  0.00
ATOM   1771  HN  ASN   109      26.243  30.800  36.856  1.00  0.00
ATOM   1772 1HD2 ASN   109      22.628  30.455  34.590  1.00  0.00
ATOM   1773 2HD2 ASN   109      22.395  32.009  35.388  1.00  0.00
ATOM   1774  N   PRO   110      25.244  27.192  34.443  1.00  0.00
ATOM   1775  CA  PRO   110      25.740  26.074  33.619  1.00  0.00
ATOM   1777  C   PRO   110      26.458  26.572  32.350  1.00  0.00
ATOM   1778  O   PRO   110      27.443  25.952  31.939  1.00  0.00
ATOM   1779  CB  PRO   110      24.509  25.224  33.311  1.00  0.00
ATOM   1782  CG  PRO   110      23.355  26.210  33.410  1.00  0.00
ATOM   1785  CD  PRO   110      23.767  27.136  34.554  1.00  0.00
ATOM   1788  N   GLU   111      26.077  27.761  31.871  1.00  0.00
ATOM   1789  CA  GLU   111      26.791  28.458  30.781  1.00  0.00
ATOM   1791  C   GLU   111      28.248  28.756  31.113  1.00  0.00
ATOM   1792  O   GLU   111      29.089  28.148  30.463  1.00  0.00
ATOM   1793  CB  GLU   111      26.065  29.760  30.420  1.00  0.00
ATOM   1796  CG  GLU   111      24.828  29.555  29.547  1.00  0.00
ATOM   1799  CD  GLU   111      23.697  28.780  30.233  1.00  0.00
ATOM   1800  OE1 GLU   111      23.506  28.954  31.457  1.00  0.00
ATOM   1801  OE2 GLU   111      23.106  27.927  29.529  1.00  0.00
ATOM   1802  HN  GLU   111      25.197  28.182  32.085  1.00  0.00
ATOM   1803  N   THR   112      28.489  29.217  32.355  1.00  0.00
ATOM   1804  CA  THR   112      29.855  29.423  32.887  1.00  0.00
ATOM   1806  C   THR   112      30.689  28.145  32.801  1.00  0.00
ATOM   1807  O   THR   112      31.647  28.137  32.039  1.00  0.00
ATOM   1808  CB  THR   112      29.868  29.932  34.330  1.00  0.00
ATOM   1810  CG2 THR   112      31.271  30.290  34.782  1.00  0.00
ATOM   1814  OG1 THR   112      29.068  31.096  34.406  1.00  0.00
ATOM   1815  HN  THR   112      27.780  29.626  32.915  1.00  0.00
ATOM   1816  HG1 THR   112      29.197  31.603  35.264  1.00  0.00
ATOM   1817  N   LEU   113      30.175  27.044  33.333  1.00  0.00
ATOM   1818  CA  LEU   113      30.898  25.753  33.265  1.00  0.00
ATOM   1820  C   LEU   113      31.070  25.231  31.827  1.00  0.00
ATOM   1821  O   LEU   113      32.204  25.038  31.380  1.00  0.00
ATOM   1822  CB  LEU   113      30.266  24.700  34.173  1.00  0.00
ATOM   1825  CG  LEU   113      31.194  23.492  34.376  1.00  0.00
ATOM   1827  CD1 LEU   113      32.457  23.871  35.143  1.00  0.00
ATOM   1831  CD2 LEU   113      30.454  22.342  35.066  1.00  0.00
ATOM   1835  HN  LEU   113      29.279  27.041  33.774  1.00  0.00
ATOM   1836  N   ARG   114      29.993  25.267  31.037  1.00  0.00
ATOM   1837  CA  ARG   114      30.010  24.814  29.625  1.00  0.00
ATOM   1839  C   ARG   114      30.929  25.660  28.731  1.00  0.00
ATOM   1840  O   ARG   114      31.812  25.118  28.071  1.00  0.00
ATOM   1841  CB  ARG   114      28.592  24.765  29.071  1.00  0.00
ATOM   1844  CG  ARG   114      28.561  24.242  27.619  1.00  0.00
ATOM   1847  CD  ARG   114      27.147  24.233  27.028  1.00  0.00
ATOM   1850  NE  ARG   114      26.546  25.579  27.039  1.00  0.00
ATOM   1851  CZ  ARG   114      25.241  25.833  27.167  1.00  0.00
ATOM   1852  NH1 ARG   114      24.355  24.839  27.330  1.00  0.00
ATOM   1853  NH2 ARG   114      24.794  27.087  27.107  1.00  0.00
ATOM   1854  HN  ARG   114      29.119  25.626  31.375  1.00  0.00
ATOM   1855  HE  ARG   114      27.198  26.343  27.034  1.00  0.00
ATOM   1856 1HH1 ARG   114      24.671  23.890  27.360  1.00  0.00
ATOM   1857 2HH1 ARG   114      23.391  25.057  27.484  1.00  0.00
ATOM   1858 1HH2 ARG   114      25.412  27.865  26.967  1.00  0.00
ATOM   1859 2HH2 ARG   114      23.867  27.299  27.417  1.00  0.00
ATOM   1860  N   ILE   115      30.777  26.986  28.739  1.00  0.00
ATOM   1861  CA  ILE   115      31.630  27.876  27.913  1.00  0.00
ATOM   1863  C   ILE   115      33.101  27.841  28.365  1.00  0.00
ATOM   1864  O   ILE   115      34.010  27.789  27.536  1.00  0.00
ATOM   1865  CB  ILE   115      31.109  29.324  27.891  1.00  0.00
ATOM   1867  CG1 ILE   115      31.733  30.121  26.748  1.00  0.00
ATOM   1870  CG2 ILE   115      31.397  30.048  29.208  1.00  0.00
ATOM   1874  CD  ILE   115      31.337  29.554  25.378  1.00  0.00
ATOM   1878  HN  ILE   115      30.121  27.453  29.347  1.00  0.00
ATOM   1879  N   TYR   116      33.301  27.782  29.683  1.00  0.00
ATOM   1880  CA  TYR   116      34.632  27.611  30.267  1.00  0.00
ATOM   1882  C   TYR   116      35.275  26.308  29.835  1.00  0.00
ATOM   1883  O   TYR   116      36.423  26.342  29.381  1.00  0.00
ATOM   1884  CB  TYR   116      34.520  27.599  31.782  1.00  0.00
ATOM   1887  CG  TYR   116      35.817  27.217  32.490  1.00  0.00
ATOM   1888  CD1 TYR   116      36.987  27.927  32.300  1.00  0.00
ATOM   1889  CD2 TYR   116      35.822  25.991  33.126  1.00  0.00
ATOM   1890  CE1 TYR   116      38.190  27.378  32.728  1.00  0.00
ATOM   1891  CE2 TYR   116      37.014  25.455  33.588  1.00  0.00
ATOM   1892  CZ  TYR   116      38.197  26.157  33.396  1.00  0.00
ATOM   1893  OH  TYR   116      39.260  25.847  34.165  1.00  0.00
ATOM   1894  HN  TYR   116      32.568  27.968  30.333  1.00  0.00
ATOM   1899  HH  TYR   116      39.201  24.859  34.361  1.00  0.00
ATOM   1900  N   GLY   117      34.460  25.256  29.783  1.00  0.00
ATOM   1901  CA  GLY   117      34.881  23.931  29.306  1.00  0.00
ATOM   1904  C   GLY   117      35.551  23.981  27.929  1.00  0.00
ATOM   1905  O   GLY   117      36.507  23.260  27.684  1.00  0.00
ATOM   1906  HN  GLY   117      33.542  25.299  30.172  1.00  0.00
ATOM   1907  N   LYS   118      35.116  24.933  27.092  1.00  0.00
ATOM   1908  CA  LYS   118      35.736  25.179  25.779  1.00  0.00
ATOM   1910  C   LYS   118      37.163  25.750  25.833  1.00  0.00
ATOM   1911  O   LYS   118      37.989  25.347  25.006  1.00  0.00
ATOM   1912  CB  LYS   118      34.846  26.074  24.896  1.00  0.00
ATOM   1915  CG  LYS   118      35.451  26.153  23.494  1.00  0.00
ATOM   1918  CD  LYS   118      34.642  26.975  22.495  1.00  0.00
ATOM   1921  CE  LYS   118      35.411  26.969  21.174  1.00  0.00
ATOM   1924  NZ  LYS   118      34.567  27.489  20.103  1.00  0.00
ATOM   1925  HN  LYS   118      34.382  25.563  27.367  1.00  0.00
ATOM   1926  HZ1 LYS   118      35.091  27.511  19.252  1.00  0.00
ATOM   1927  HZ2 LYS   118      33.779  26.875  19.999  1.00  0.00
ATOM   1928  HZ3 LYS   118      34.259  28.403  20.345  1.00  0.00
ATOM   1929  N   ASN   119      37.432  26.736  26.704  1.00  0.00
ATOM   1930  CA  ASN   119      38.817  27.273  26.761  1.00  0.00
ATOM   1932  C   ASN   119      39.751  26.168  27.293  1.00  0.00
ATOM   1933  O   ASN   119      39.310  25.226  27.934  1.00  0.00
ATOM   1934  CB  ASN   119      38.975  28.581  27.549  1.00  0.00
ATOM   1937  CG  ASN   119      38.601  28.510  29.033  1.00  0.00
ATOM   1938  ND2 ASN   119      37.511  29.133  29.383  1.00  0.00
ATOM   1939  OD1 ASN   119      39.285  27.955  29.873  1.00  0.00
ATOM   1940  HN  ASN   119      36.913  26.832  27.549  1.00  0.00
ATOM   1941 1HD2 ASN   119      36.972  29.701  28.763  1.00  0.00
ATOM   1942 2HD2 ASN   119      37.146  28.814  30.261  1.00  0.00
ATOM   1943  N   CYS   120      40.989  26.210  26.814  1.00  0.00
ATOM   1944  CA  CYS   120      41.980  25.174  27.159  1.00  0.00
ATOM   1946  C   CYS   120      42.850  25.622  28.345  1.00  0.00
ATOM   1947  O   CYS   120      43.744  26.442  28.159  1.00  0.00
ATOM   1948  CB  CYS   120      42.831  24.782  25.950  1.00  0.00
ATOM   1951  SG  CYS   120      43.602  26.179  25.049  1.00  0.00
ATOM   1952  HN  CYS   120      41.342  26.980  26.291  1.00  0.00
ATOM   1953  HG  CYS   120      44.351  25.422  24.254  1.00  0.00
ATOM   1954  N   PRO   121      42.594  25.105  29.558  1.00  0.00
ATOM   1955  CA  PRO   121      43.473  25.339  30.715  1.00  0.00
ATOM   1957  C   PRO   121      44.803  24.579  30.633  1.00  0.00
ATOM   1958  O   PRO   121      45.612  24.720  31.546  1.00  0.00
ATOM   1959  CB  PRO   121      42.669  24.858  31.931  1.00  0.00
ATOM   1962  CG  PRO   121      41.220  24.913  31.456  1.00  0.00
ATOM   1965  CD  PRO   121      41.344  24.467  29.996  1.00  0.00
ATOM   1968  N   ASP   122      45.079  23.904  29.515  1.00  0.00
ATOM   1969  CA  ASP   122      46.213  22.962  29.374  1.00  0.00
ATOM   1971  C   ASP   122      47.616  23.542  29.638  1.00  0.00
ATOM   1972  O   ASP   122      48.310  23.092  30.551  1.00  0.00
ATOM   1973  CB  ASP   122      46.117  22.304  27.989  1.00  0.00
ATOM   1976  CG  ASP   122      46.941  21.007  27.872  1.00  0.00
ATOM   1977  OD1 ASP   122      47.484  20.557  28.905  1.00  0.00
ATOM   1978  OD2 ASP   122      46.976  20.489  26.736  1.00  0.00
ATOM   1979  HN  ASP   122      44.515  23.974  28.695  1.00  0.00
ATOM   1980  N   ASP   123      47.817  24.788  29.223  1.00  0.00
ATOM   1981  CA  ASP   123      49.062  25.543  29.496  1.00  0.00
ATOM   1983  C   ASP   123      49.303  25.788  31.009  1.00  0.00
ATOM   1984  O   ASP   123      50.438  25.929  31.483  1.00  0.00
ATOM   1985  CB  ASP   123      49.030  26.868  28.734  1.00  0.00
ATOM   1988  CG  ASP   123      47.981  27.852  29.254  1.00  0.00
ATOM   1989  OD1 ASP   123      46.801  27.449  29.298  1.00  0.00
ATOM   1990  OD2 ASP   123      48.385  28.858  29.867  1.00  0.00
ATOM   1991  HN  ASP   123      47.073  25.357  28.867  1.00  0.00
ATOM   1992  N   TRP   124      48.213  26.007  31.738  1.00  0.00
ATOM   1993  CA  TRP   124      48.200  26.093  33.206  1.00  0.00
ATOM   1995  C   TRP   124      48.351  24.744  33.933  1.00  0.00
ATOM   1996  O   TRP   124      49.069  24.738  34.937  1.00  0.00
ATOM   1997  CB  TRP   124      46.910  26.733  33.737  1.00  0.00
ATOM   2000  CG  TRP   124      46.730  28.218  33.452  1.00  0.00
ATOM   2001  CD1 TRP   124      46.541  28.784  32.266  1.00  0.00
ATOM   2002  CD2 TRP   124      46.263  29.139  34.359  1.00  0.00
ATOM   2003  CE2 TRP   124      45.860  30.263  33.670  1.00  0.00
ATOM   2004  CE3 TRP   124      46.055  29.053  35.718  1.00  0.00
ATOM   2005  NE1 TRP   124      46.043  30.015  32.377  1.00  0.00
ATOM   2006  CZ2 TRP   124      45.299  31.322  34.365  1.00  0.00
ATOM   2007  CZ3 TRP   124      45.580  30.145  36.422  1.00  0.00
ATOM   2008  CH2 TRP   124      45.226  31.291  35.747  1.00  0.00
ATOM   2009  HN  TRP   124      47.334  26.136  31.271  1.00  0.00
ATOM   2011  HE1 TRP   124      45.833  30.607  31.608  1.00  0.00
ATOM   2016  N   ILE   125      47.905  23.656  33.297  1.00  0.00
ATOM   2017  CA  ILE   125      47.288  22.471  33.961  1.00  0.00
ATOM   2018  C   ILE   125      47.531  22.368  35.481  1.00  0.00
ATOM   2019  O   ILE   125      46.866  23.095  36.215  1.00  0.00
ATOM   2020  CB  ILE   125      47.444  21.178  33.116  1.00  0.00
ATOM   2022  CG1 ILE   125      46.459  20.056  33.487  1.00  0.00
ATOM   2025  CG2 ILE   125      48.895  20.683  32.973  1.00  0.00
ATOM   2029  CD  ILE   125      46.718  19.280  34.788  1.00  0.00
ATOM   2033  HN  ILE   125      47.957  23.561  32.302  1.00  0.00
ATOM   2034  N   GLU   126      48.719  21.916  35.872  1.00  0.00
ATOM   2035  CA  GLU   126      48.985  21.545  37.273  1.00  0.00
ATOM   2037  C   GLU   126      48.873  22.656  38.332  1.00  0.00
ATOM   2038  O   GLU   126      47.899  22.649  39.094  1.00  0.00
ATOM   2039  CB  GLU   126      50.305  20.793  37.428  1.00  0.00
ATOM   2042  CG  GLU   126      51.522  21.580  36.933  1.00  0.00
ATOM   2045  CD  GLU   126      52.873  21.062  37.429  1.00  0.00
ATOM   2046  OE1 GLU   126      52.878  20.058  38.175  1.00  0.00
ATOM   2047  OE2 GLU   126      53.848  21.760  37.111  1.00  0.00
ATOM   2048  HN  GLU   126      49.465  21.788  35.217  1.00  0.00
ATOM   2049  N   ARG   127      49.551  23.774  38.089  1.00  0.00
ATOM   2050  CA  ARG   127      49.853  24.746  39.157  1.00  0.00
ATOM   2052  C   ARG   127      48.585  25.273  39.825  1.00  0.00
ATOM   2053  O   ARG   127      48.447  25.305  41.042  1.00  0.00
ATOM   2054  CB  ARG   127      50.590  26.021  38.708  1.00  0.00
ATOM   2057  CG  ARG   127      51.889  25.891  37.930  1.00  0.00
ATOM   2060  CD  ARG   127      51.569  25.946  36.439  1.00  0.00
ATOM   2063  NE  ARG   127      52.847  26.092  35.730  1.00  0.00
ATOM   2064  CZ  ARG   127      53.335  25.239  34.828  1.00  0.00
ATOM   2065  NH1 ARG   127      52.722  24.099  34.524  1.00  0.00
ATOM   2066  NH2 ARG   127      54.462  25.571  34.201  1.00  0.00
ATOM   2067  HN  ARG   127      49.785  24.005  37.142  1.00  0.00
ATOM   2068  HE  ARG   127      53.447  26.795  36.106  1.00  0.00
ATOM   2069 1HH1 ARG   127      51.868  23.831  34.986  1.00  0.00
ATOM   2070 2HH1 ARG   127      53.138  23.441  33.895  1.00  0.00
ATOM   2071 1HH2 ARG   127      54.946  26.430  34.402  1.00  0.00
ATOM   2072 2HH2 ARG   127      54.861  24.948  33.528  1.00  0.00
ATOM   2073  N   LYS   128      47.692  25.742  38.961  1.00  0.00
ATOM   2074  CA  LYS   128      46.455  26.322  39.445  1.00  0.00
ATOM   2076  C   LYS   128      45.287  25.351  39.386  1.00  0.00
ATOM   2077  O   LYS   128      44.497  25.530  40.281  1.00  0.00
ATOM   2078  CB  LYS   128      46.068  27.677  38.844  1.00  0.00
ATOM   2081  CG  LYS   128      47.165  28.752  38.918  1.00  0.00
ATOM   2084  CD  LYS   128      48.249  28.470  37.874  1.00  0.00
ATOM   2087  CE  LYS   128      48.902  29.683  37.228  1.00  0.00
ATOM   2090  NZ  LYS   128      48.916  29.531  35.773  1.00  0.00
ATOM   2091  HN  LYS   128      47.773  25.623  37.969  1.00  0.00
ATOM   2092  HZ1 LYS   128      49.076  30.421  35.341  1.00  0.00
ATOM   2093  HZ2 LYS   128      49.637  28.883  35.519  1.00  0.00
ATOM   2094  HZ3 LYS   128      48.046  29.177  35.438  1.00  0.00
ATOM   2095  N   LEU   129      45.334  24.211  38.694  1.00  0.00
ATOM   2096  CA  LEU   129      44.186  23.268  38.686  1.00  0.00
ATOM   2098  C   LEU   129      43.742  22.802  40.093  1.00  0.00
ATOM   2099  O   LEU   129      42.549  22.797  40.374  1.00  0.00
ATOM   2100  CB  LEU   129      44.447  22.031  37.809  1.00  0.00
ATOM   2103  CG  LEU   129      43.192  21.168  37.596  1.00  0.00
ATOM   2105  CD1 LEU   129      42.126  21.916  36.788  1.00  0.00
ATOM   2109  CD2 LEU   129      43.565  19.840  36.933  1.00  0.00
ATOM   2113  HN  LEU   129      46.135  23.871  38.187  1.00  0.00
ATOM   2114  N   TYR   130      44.700  22.739  41.025  1.00  0.00
ATOM   2115  CA  TYR   130      44.380  22.464  42.443  1.00  0.00
ATOM   2117  C   TYR   130      43.414  23.479  43.095  1.00  0.00
ATOM   2118  O   TYR   130      42.431  23.085  43.709  1.00  0.00
ATOM   2119  CB  TYR   130      45.659  22.267  43.269  1.00  0.00
ATOM   2122  CG  TYR   130      46.300  20.931  42.904  1.00  0.00
ATOM   2123  CD1 TYR   130      45.672  19.751  43.284  1.00  0.00
ATOM   2124  CD2 TYR   130      47.434  20.884  42.106  1.00  0.00
ATOM   2125  CE1 TYR   130      46.166  18.521  42.857  1.00  0.00
ATOM   2126  CE2 TYR   130      47.937  19.658  41.678  1.00  0.00
ATOM   2127  CZ  TYR   130      47.297  18.484  42.060  1.00  0.00
ATOM   2128  OH  TYR   130      47.803  17.278  41.695  1.00  0.00
ATOM   2129  HN  TYR   130      45.670  22.849  40.809  1.00  0.00
ATOM   2134  HH  TYR   130      48.595  17.406  41.094  1.00  0.00
ATOM   2135  N   THR   131      43.536  24.729  42.653  1.00  0.00
ATOM   2136  CA  THR   131      42.639  25.859  42.999  1.00  0.00
ATOM   2138  C   THR   131      41.228  25.712  42.360  1.00  0.00
ATOM   2139  O   THR   131      40.342  25.510  43.174  1.00  0.00
ATOM   2140  CB  THR   131      43.381  27.177  42.677  1.00  0.00
ATOM   2142  CG2 THR   131      42.626  28.474  42.905  1.00  0.00
ATOM   2146  OG1 THR   131      44.662  27.154  43.299  1.00  0.00
ATOM   2147  HN  THR   131      44.255  24.970  42.008  1.00  0.00
ATOM   2148  HG1 THR   131      45.038  28.086  43.273  1.00  0.00
ATOM   2149  N   PRO   132      40.973  25.632  41.024  1.00  0.00
ATOM   2150  CA  PRO   132      39.623  25.426  40.459  1.00  0.00
ATOM   2152  C   PRO   132      38.673  24.315  40.885  1.00  0.00
ATOM   2153  O   PRO   132      37.509  24.390  40.515  1.00  0.00
ATOM   2154  CB  PRO   132      39.794  25.350  38.943  1.00  0.00
ATOM   2157  CG  PRO   132      40.867  26.387  38.709  1.00  0.00
ATOM   2160  CD  PRO   132      41.778  26.159  39.907  1.00  0.00
ATOM   2163  N   TYR   133      39.139  23.325  41.630  1.00  0.00
ATOM   2164  CA  TYR   133      38.196  22.321  42.181  1.00  0.00
ATOM   2166  C   TYR   133      37.153  23.068  43.039  1.00  0.00
ATOM   2167  O   TYR   133      37.515  24.098  43.632  1.00  0.00
ATOM   2168  CB  TYR   133      39.013  21.330  43.015  1.00  0.00
ATOM   2171  CG  TYR   133      38.200  20.074  43.347  1.00  0.00
ATOM   2172  CD1 TYR   133      37.977  19.105  42.388  1.00  0.00
ATOM   2173  CD2 TYR   133      37.498  20.005  44.543  1.00  0.00
ATOM   2174  CE1 TYR   133      37.054  18.090  42.616  1.00  0.00
ATOM   2175  CE2 TYR   133      36.577  18.996  44.793  1.00  0.00
ATOM   2176  CZ  TYR   133      36.357  18.042  43.814  1.00  0.00
ATOM   2177  OH  TYR   133      35.498  17.024  44.041  1.00  0.00
ATOM   2178  HN  TYR   133      40.080  23.277  41.973  1.00  0.00
ATOM   2183  HH  TYR   133      35.051  17.152  44.938  1.00  0.00
ATOM   2184  N   PRO   134      35.910  22.577  43.187  1.00  0.00
ATOM   2185  CA  PRO   134      34.881  23.162  44.094  1.00  0.00
ATOM   2187  C   PRO   134      35.351  23.574  45.502  1.00  0.00
ATOM   2188  O   PRO   134      34.896  24.586  46.029  1.00  0.00
ATOM   2189  CB  PRO   134      33.801  22.083  44.128  1.00  0.00
ATOM   2192  CG  PRO   134      33.796  21.587  42.685  1.00  0.00
ATOM   2195  CD  PRO   134      35.284  21.577  42.298  1.00  0.00
ATOM   2198  N   LEU   135      36.478  23.002  45.941  1.00  0.00
ATOM   2199  CA  LEU   135      37.227  23.443  47.149  1.00  0.00
ATOM   2201  C   LEU   135      37.769  24.882  47.083  1.00  0.00
ATOM   2202  O   LEU   135      38.028  25.442  48.149  1.00  0.00
ATOM   2203  CB  LEU   135      38.420  22.531  47.472  1.00  0.00
ATOM   2206  CG  LEU   135      38.068  21.108  47.934  1.00  0.00
ATOM   2208  CD1 LEU   135      39.359  20.337  48.216  1.00  0.00
ATOM   2212  CD2 LEU   135      37.102  21.071  49.122  1.00  0.00
ATOM   2216  HN  LEU   135      36.950  22.328  45.372  1.00  0.00
ATOM   2217  N   LEU   136      37.902  25.504  45.906  1.00  0.00
ATOM   2218  CA  LEU   136      38.338  26.920  45.858  1.00  0.00
ATOM   2220  C   LEU   136      37.386  27.828  46.667  1.00  0.00
ATOM   2221  O   LEU   136      37.883  28.470  47.587  1.00  0.00
ATOM   2222  CB  LEU   136      38.552  27.608  44.500  1.00  0.00
ATOM   2225  CG  LEU   136      39.063  29.039  44.788  1.00  0.00
ATOM   2227  CD1 LEU   136      40.483  29.086  45.352  1.00  0.00
ATOM   2231  CD2 LEU   136      38.719  30.083  43.751  1.00  0.00
ATOM   2235  HN  LEU   136      37.786  25.048  45.021  1.00  0.00
ATOM   2236  N   GLY   137      36.076  27.696  46.462  1.00  0.00
ATOM   2237  CA  GLY   137      35.083  28.573  47.142  1.00  0.00
ATOM   2240  C   GLY   137      35.313  28.654  48.667  1.00  0.00
ATOM   2241  O   GLY   137      35.643  29.720  49.189  1.00  0.00
ATOM   2242  HN  GLY   137      35.702  27.029  45.824  1.00  0.00
ATOM   2243  N   VAL   138      35.586  27.476  49.219  1.00  0.00
ATOM   2244  CA  VAL   138      35.942  27.264  50.633  1.00  0.00
ATOM   2246  C   VAL   138      37.329  27.866  50.985  1.00  0.00
ATOM   2247  O   VAL   138      37.414  28.728  51.854  1.00  0.00
ATOM   2248  CB  VAL   138      35.902  25.762  50.967  1.00  0.00
ATOM   2250  CG1 VAL   138      36.196  25.511  52.449  1.00  0.00
ATOM   2254  CG2 VAL   138      34.539  25.147  50.609  1.00  0.00
ATOM   2258  HN  VAL   138      35.574  26.656  48.649  1.00  0.00
ATOM   2259  N   ALA   139      38.338  27.533  50.174  1.00  0.00
ATOM   2260  CA  ALA   139      39.716  28.047  50.352  1.00  0.00
ATOM   2262  C   ALA   139      39.759  29.582  50.319  1.00  0.00
ATOM   2263  O   ALA   139      40.367  30.163  51.221  1.00  0.00
ATOM   2264  CB  ALA   139      40.644  27.474  49.281  1.00  0.00
ATOM   2268  HN  ALA   139      38.196  26.984  49.354  1.00  0.00
ATOM   2269  N   ILE   140      39.016  30.220  49.398  1.00  0.00
ATOM   2270  CA  ILE   140      38.868  31.704  49.404  1.00  0.00
ATOM   2271  C   ILE   140      38.361  32.211  50.748  1.00  0.00
ATOM   2272  O   ILE   140      39.114  32.879  51.450  1.00  0.00
ATOM   2273  CB  ILE   140      38.220  32.403  48.165  1.00  0.00
ATOM   2275  CG1 ILE   140      37.305  33.600  48.461  1.00  0.00
ATOM   2278  CG2 ILE   140      37.490  31.470  47.211  1.00  0.00
ATOM   2282  CD  ILE   140      37.921  34.778  49.220  1.00  0.00
ATOM   2286  HN  ILE   140      38.517  29.719  48.690  1.00  0.00
ATOM   2287  N   MET   141      37.162  31.755  51.127  1.00  0.00
ATOM   2288  CA  MET   141      36.476  32.315  52.306  1.00  0.00
ATOM   2290  C   MET   141      37.320  32.169  53.587  1.00  0.00
ATOM   2291  O   MET   141      37.763  33.181  54.112  1.00  0.00
ATOM   2292  CB  MET   141      35.089  31.709  52.456  1.00  0.00
ATOM   2295  CG  MET   141      34.195  32.641  53.278  1.00  0.00
ATOM   2298  SD  MET   141      33.798  34.209  52.408  1.00  0.00
ATOM   2299  CE  MET   141      33.825  35.259  53.854  1.00  0.00
ATOM   2303  HN  MET   141      36.679  31.047  50.606  1.00  0.00
ATOM   2304  N   GLY   142      37.957  30.995  53.673  1.00  0.00
ATOM   2305  CA  GLY   142      38.895  30.657  54.759  1.00  0.00
ATOM   2308  C   GLY   142      40.072  31.655  54.861  1.00  0.00
ATOM   2309  O   GLY   142      40.235  32.333  55.877  1.00  0.00
ATOM   2310  HN  GLY   142      37.820  30.287  52.986  1.00  0.00
ATOM   2311  N   VAL   143      40.730  31.900  53.735  1.00  0.00
ATOM   2312  CA  VAL   143      41.889  32.822  53.697  1.00  0.00
ATOM   2314  C   VAL   143      41.498  34.288  54.022  1.00  0.00
ATOM   2315  O   VAL   143      42.110  34.859  54.932  1.00  0.00
ATOM   2316  CB  VAL   143      42.659  32.679  52.380  1.00  0.00
ATOM   2318  CG1 VAL   143      43.833  33.651  52.264  1.00  0.00
ATOM   2322  CG2 VAL   143      43.248  31.261  52.281  1.00  0.00
ATOM   2326  HN  VAL   143      40.411  31.555  52.850  1.00  0.00
ATOM   2327  N   ILE   144      40.405  34.788  53.445  1.00  0.00
ATOM   2328  CA  ILE   144      39.964  36.185  53.720  1.00  0.00
ATOM   2330  C   ILE   144      39.633  36.422  55.203  1.00  0.00
ATOM   2331  O   ILE   144      40.301  37.235  55.846  1.00  0.00
ATOM   2332  CB  ILE   144      38.879  36.674  52.740  1.00  0.00
ATOM   2334  CG1 ILE   144      38.706  38.195  52.796  1.00  0.00
ATOM   2337  CG2 ILE   144      37.497  36.047  52.958  1.00  0.00
ATOM   2341  CD  ILE   144      39.975  38.928  52.397  1.00  0.00
ATOM   2345  HN  ILE   144      39.784  34.237  52.887  1.00  0.00
ATOM   2346  N   ASP   145      38.916  35.455  55.789  1.00  0.00
ATOM   2347  CA  ASP   145      38.531  35.497  57.217  1.00  0.00
ATOM   2349  C   ASP   145      39.737  35.427  58.164  1.00  0.00
ATOM   2350  O   ASP   145      39.967  36.356  58.943  1.00  0.00
ATOM   2351  CB  ASP   145      37.513  34.379  57.512  1.00  0.00
ATOM   2354  CG  ASP   145      36.207  34.461  56.697  1.00  0.00
ATOM   2355  OD1 ASP   145      35.871  35.560  56.198  1.00  0.00
ATOM   2356  OD2 ASP   145      35.533  33.413  56.610  1.00  0.00
ATOM   2357  HN  ASP   145      38.431  34.757  55.269  1.00  0.00
ATOM   2358  N   LEU   146      40.674  34.532  57.861  1.00  0.00
ATOM   2359  CA  LEU   146      41.932  34.381  58.635  1.00  0.00
ATOM   2361  C   LEU   146      42.841  35.617  58.630  1.00  0.00
ATOM   2362  O   LEU   146      43.193  36.118  59.703  1.00  0.00
ATOM   2363  CB  LEU   146      42.717  33.137  58.214  1.00  0.00
ATOM   2366  CG  LEU   146      42.359  31.840  58.969  1.00  0.00
ATOM   2368  CD1 LEU   146      42.568  32.014  60.478  1.00  0.00
ATOM   2372  CD2 LEU   146      40.946  31.347  58.677  1.00  0.00
ATOM   2376  HN  LEU   146      40.548  33.893  57.098  1.00  0.00
ATOM   2377  N   LEU   147      43.020  36.231  57.454  1.00  0.00
ATOM   2378  CA  LEU   147      43.800  37.476  57.311  1.00  0.00
ATOM   2380  C   LEU   147      43.206  38.631  58.126  1.00  0.00
ATOM   2381  O   LEU   147      43.861  39.220  59.000  1.00  0.00
ATOM   2382  CB  LEU   147      43.887  37.945  55.857  1.00  0.00
ATOM   2385  CG  LEU   147      45.158  37.465  55.165  1.00  0.00
ATOM   2387  CD1 LEU   147      45.075  35.995  54.763  1.00  0.00
ATOM   2391  CD2 LEU   147      45.471  38.353  53.967  1.00  0.00
ATOM   2395  HN  LEU   147      42.569  35.892  56.625  1.00  0.00
ATOM   2396  N   LEU   148      41.894  38.773  57.976  1.00  0.00
ATOM   2397  CA  LEU   148      41.152  39.852  58.625  1.00  0.00
ATOM   2399  C   LEU   148      41.034  39.721  60.146  1.00  0.00
ATOM   2400  O   LEU   148      41.402  40.673  60.831  1.00  0.00
ATOM   2401  CB  LEU   148      39.853  40.058  57.834  1.00  0.00
ATOM   2404  CG  LEU   148      40.306  40.623  56.479  1.00  0.00
ATOM   2406  CD1 LEU   148      39.207  40.644  55.434  1.00  0.00
ATOM   2410  CD2 LEU   148      40.855  42.035  56.695  1.00  0.00
ATOM   2414  HN  LEU   148      41.360  38.168  57.385  1.00  0.00
ATOM   2415  N   PHE   149      40.945  38.476  60.613  1.00  0.00
ATOM   2416  CA  PHE   149      41.044  38.188  62.055  1.00  0.00
ATOM   2418  C   PHE   149      42.423  38.483  62.646  1.00  0.00
ATOM   2419  O   PHE   149      42.533  39.240  63.611  1.00  0.00
ATOM   2420  CB  PHE   149      40.616  36.768  62.439  1.00  0.00
ATOM   2423  CG  PHE   149      40.445  36.707  63.959  1.00  0.00
ATOM   2424  CD1 PHE   149      39.441  37.487  64.506  1.00  0.00
ATOM   2425  CD2 PHE   149      41.499  36.304  64.760  1.00  0.00
ATOM   2426  CE1 PHE   149      39.510  37.952  65.811  1.00  0.00
ATOM   2427  CE2 PHE   149      41.561  36.732  66.081  1.00  0.00
ATOM   2428  CZ  PHE   149      40.585  37.579  66.601  1.00  0.00
ATOM   2429  HN  PHE   149      40.682  37.714  60.034  1.00  0.00
ATOM   2435  N   GLY   150      43.442  38.020  61.930  1.00  0.00
ATOM   2436  CA  GLY   150      44.860  38.177  62.344  1.00  0.00
ATOM   2439  C   GLY   150      45.199  39.646  62.617  1.00  0.00
ATOM   2440  O   GLY   150      45.424  40.013  63.768  1.00  0.00
ATOM   2441  HN  GLY   150      43.302  37.519  61.075  1.00  0.00
ATOM   2442  N   THR   151      44.878  40.506  61.645  1.00  0.00
ATOM   2443  CA  THR   151      45.192  41.936  61.805  1.00  0.00
ATOM   2445  C   THR   151      44.336  42.615  62.866  1.00  0.00
ATOM   2446  O   THR   151      44.847  43.398  63.668  1.00  0.00
ATOM   2447  CB  THR   151      45.062  42.793  60.552  1.00  0.00
ATOM   2449  CG2 THR   151      45.862  44.067  60.818  1.00  0.00
ATOM   2453  OG1 THR   151      45.542  42.121  59.387  1.00  0.00
ATOM   2454  HN  THR   151      44.449  40.220  60.788  1.00  0.00
ATOM   2455  HG1 THR   151      45.212  42.602  58.575  1.00  0.00
ATOM   2456  N   ILE   152      43.071  42.235  62.950  1.00  0.00
ATOM   2457  CA  ILE   152      42.236  42.725  64.045  1.00  0.00
ATOM   2459  C   ILE   152      42.789  42.334  65.421  1.00  0.00
ATOM   2460  O   ILE   152      42.976  43.246  66.226  1.00  0.00
ATOM   2461  CB  ILE   152      40.807  42.280  63.812  1.00  0.00
ATOM   2463  CG1 ILE   152      40.282  43.071  62.604  1.00  0.00
ATOM   2466  CG2 ILE   152      39.943  42.322  65.073  1.00  0.00
ATOM   2470  CD  ILE   152      40.452  44.589  62.688  1.00  0.00
ATOM   2474  HN  ILE   152      42.613  41.629  62.304  1.00  0.00
ATOM   2475  N   GLY   153      43.277  41.104  65.527  1.00  0.00
ATOM   2476  CA  GLY   153      44.011  40.578  66.700  1.00  0.00
ATOM   2479  C   GLY   153      45.057  41.564  67.254  1.00  0.00
ATOM   2480  O   GLY   153      44.900  42.085  68.361  1.00  0.00
ATOM   2481  HN  GLY   153      43.084  40.427  64.813  1.00  0.00
ATOM   2482  N   ILE   154      45.860  42.080  66.320  1.00  0.00
ATOM   2483  CA  ILE   154      46.915  43.084  66.608  1.00  0.00
ATOM   2485  C   ILE   154      46.329  44.461  67.009  1.00  0.00
ATOM   2486  O   ILE   154      46.672  44.983  68.065  1.00  0.00
ATOM   2487  CB  ILE   154      47.908  43.171  65.422  1.00  0.00
ATOM   2489  CG1 ILE   154      48.844  41.957  65.376  1.00  0.00
ATOM   2492  CG2 ILE   154      48.785  44.431  65.467  1.00  0.00
ATOM   2496  CD  ILE   154      48.227  40.687  64.780  1.00  0.00
ATOM   2500  HN  ILE   154      45.739  41.813  65.366  1.00  0.00
ATOM   2501  N   THR   155      45.345  44.930  66.244  1.00  0.00
ATOM   2502  CA  THR   155      44.632  46.203  66.492  1.00  0.00
ATOM   2504  C   THR   155      44.083  46.270  67.933  1.00  0.00
ATOM   2505  O   THR   155      44.421  47.181  68.690  1.00  0.00
ATOM   2506  CB  THR   155      43.469  46.315  65.490  1.00  0.00
ATOM   2508  CG2 THR   155      42.472  47.412  65.809  1.00  0.00
ATOM   2512  OG1 THR   155      43.967  46.435  64.164  1.00  0.00
ATOM   2513  HN  THR   155      45.056  44.446  65.418  1.00  0.00
ATOM   2514  HG1 THR   155      43.251  46.746  63.525  1.00  0.00
ATOM   2515  N   ILE   156      43.377  45.205  68.310  1.00  0.00
ATOM   2516  CA  ILE   156      42.762  44.988  69.646  1.00  0.00
ATOM   2518  C   ILE   156      43.784  45.152  70.769  1.00  0.00
ATOM   2519  O   ILE   156      43.553  45.953  71.658  1.00  0.00
ATOM   2520  CB  ILE   156      42.279  43.533  69.719  1.00  0.00
ATOM   2522  CG1 ILE   156      41.236  43.290  68.652  1.00  0.00
ATOM   2525  CG2 ILE   156      41.811  43.065  71.099  1.00  0.00
ATOM   2529  CD  ILE   156      41.344  41.794  68.345  1.00  0.00
ATOM   2533  HN  ILE   156      43.264  44.442  67.673  1.00  0.00
ATOM   2534  N   TRP   157      44.908  44.458  70.640  1.00  0.00
ATOM   2535  CA  TRP   157      45.969  44.481  71.666  1.00  0.00
ATOM   2537  C   TRP   157      46.456  45.919  71.939  1.00  0.00
ATOM   2538  O   TRP   157      46.446  46.358  73.081  1.00  0.00
ATOM   2539  CB  TRP   157      47.105  43.562  71.221  1.00  0.00
ATOM   2542  CG  TRP   157      48.313  43.677  72.139  1.00  0.00
ATOM   2543  CD1 TRP   157      48.423  43.185  73.380  1.00  0.00
ATOM   2544  CD2 TRP   157      49.404  44.495  71.927  1.00  0.00
ATOM   2545  CE2 TRP   157      50.166  44.454  73.082  1.00  0.00
ATOM   2546  CE3 TRP   157      49.769  45.310  70.864  1.00  0.00
ATOM   2547  NE1 TRP   157      49.531  43.661  73.941  1.00  0.00
ATOM   2548  CZ2 TRP   157      51.329  45.210  73.156  1.00  0.00
ATOM   2549  CZ3 TRP   157      50.934  46.065  70.948  1.00  0.00
ATOM   2550  CH2 TRP   157      51.719  46.012  72.088  1.00  0.00
ATOM   2551  HN  TRP   157      45.084  43.854  69.857  1.00  0.00
ATOM   2553  HE1 TRP   157      49.809  43.480  74.882  1.00  0.00
ATOM   2558  N   ALA   158      46.649  46.668  70.859  1.00  0.00
ATOM   2559  CA  ALA   158      47.040  48.089  70.952  1.00  0.00
ATOM   2561  C   ALA   158      45.941  48.993  71.543  1.00  0.00
ATOM   2562  O   ALA   158      46.229  49.815  72.421  1.00  0.00
ATOM   2563  CB  ALA   158      47.477  48.590  69.571  1.00  0.00
ATOM   2567  HN  ALA   158      46.531  46.302  69.934  1.00  0.00
ATOM   2568  N   ILE   159      44.703  48.836  71.055  1.00  0.00
ATOM   2569  CA  ILE   159      43.548  49.654  71.512  1.00  0.00
ATOM   2571  C   ILE   159      42.601  49.100  72.611  1.00  0.00
ATOM   2572  O   ILE   159      42.444  49.760  73.644  1.00  0.00
ATOM   2573  CB  ILE   159      42.781  50.199  70.297  1.00  0.00
ATOM   2575  CG1 ILE   159      41.755  51.252  70.759  1.00  0.00
ATOM   2578  CG2 ILE   159      42.146  49.098  69.427  1.00  0.00
ATOM   2582  CD  ILE   159      40.883  51.844  69.651  1.00  0.00
ATOM   2586  HN  ILE   159      44.556  48.249  70.262  1.00  0.00
ATOM   2587  N   GLN   160      41.993  47.921  72.414  1.00  0.00
ATOM   2588  CA  GLN   160      40.796  47.432  73.168  1.00  0.00
ATOM   2590  C   GLN   160      40.310  45.986  72.884  1.00  0.00
ATOM   2591  O   GLN   160      40.933  45.037  73.348  1.00  0.00
ATOM   2592  CB  GLN   160      39.627  48.429  73.117  1.00  0.00
ATOM   2595  CG  GLN   160      39.158  48.767  71.698  1.00  0.00
ATOM   2598  CD  GLN   160      37.808  49.442  71.753  1.00  0.00
ATOM   2599  NE2 GLN   160      37.809  50.736  71.585  1.00  0.00
ATOM   2600  OE1 GLN   160      36.762  48.819  71.889  1.00  0.00
ATOM   2601  HN  GLN   160      42.543  47.185  72.027  1.00  0.00
ATOM   2602 1HE2 GLN   160      38.670  51.220  71.405  1.00  0.00
ATOM   2603 2HE2 GLN   160      36.920  51.184  71.569  1.00  0.00
ATOM   2604  N   MET   161      39.207  45.785  72.140  1.00  0.00
ATOM   2605  CA  MET   161      38.522  44.471  71.991  1.00  0.00
ATOM   2607  C   MET   161      38.256  43.963  70.554  1.00  0.00
ATOM   2608  O   MET   161      37.950  44.733  69.640  1.00  0.00
ATOM   2609  CB  MET   161      37.252  44.471  72.840  1.00  0.00
ATOM   2612  CG  MET   161      36.583  43.098  73.049  1.00  0.00
ATOM   2615  SD  MET   161      37.374  41.889  74.188  1.00  0.00
ATOM   2616  CE  MET   161      38.909  41.279  73.513  1.00  0.00
ATOM   2620  HN  MET   161      38.760  46.549  71.692  1.00  0.00
ATOM   2621  N   MET   162      38.239  42.643  70.486  1.00  0.00
ATOM   2622  CA  MET   162      38.140  41.674  69.370  1.00  0.00
ATOM   2623  C   MET   162      37.065  41.562  68.284  1.00  0.00
ATOM   2624  O   MET   162      37.373  41.678  67.095  1.00  0.00
ATOM   2625  CB  MET   162      38.472  40.308  70.001  1.00  0.00
ATOM   2628  CG  MET   162      38.613  39.139  69.021  1.00  0.00
ATOM   2631  SD  MET   162      38.916  37.558  69.876  1.00  0.00
ATOM   2632  CE  MET   162      38.106  36.454  68.742  1.00  0.00
ATOM   2636  HN  MET   162      38.495  42.177  71.334  1.00  0.00
ATOM   2637  N   TRP   163      35.925  41.033  68.695  1.00  0.00
ATOM   2638  CA  TRP   163      34.944  40.447  67.758  1.00  0.00
ATOM   2640  C   TRP   163      34.380  41.401  66.700  1.00  0.00
ATOM   2641  O   TRP   163      34.545  41.152  65.502  1.00  0.00
ATOM   2642  CB  TRP   163      33.850  39.747  68.560  1.00  0.00
ATOM   2645  CG  TRP   163      32.985  38.911  67.612  1.00  0.00
ATOM   2646  CD1 TRP   163      31.849  39.314  67.041  1.00  0.00
ATOM   2647  CD2 TRP   163      33.300  37.669  67.093  1.00  0.00
ATOM   2648  CE2 TRP   163      32.286  37.350  66.206  1.00  0.00
ATOM   2649  CE3 TRP   163      34.374  36.802  67.270  1.00  0.00
ATOM   2650  NE1 TRP   163      31.422  38.373  66.194  1.00  0.00
ATOM   2651  CZ2 TRP   163      32.323  36.143  65.517  1.00  0.00
ATOM   2652  CZ3 TRP   163      34.417  35.607  66.581  1.00  0.00
ATOM   2653  CH2 TRP   163      33.389  35.272  65.705  1.00  0.00
ATOM   2654  HN  TRP   163      35.748  40.866  69.660  1.00  0.00
ATOM   2656  HE1 TRP   163      30.617  38.449  65.614  1.00  0.00
ATOM   2661  N   ILE   164      33.976  42.589  67.146  1.00  0.00
ATOM   2662  CA  ILE   164      33.512  43.663  66.227  1.00  0.00
ATOM   2664  C   ILE   164      34.581  44.052  65.177  1.00  0.00
ATOM   2665  O   ILE   164      34.288  43.828  64.005  1.00  0.00
ATOM   2666  CB  ILE   164      32.772  44.852  66.910  1.00  0.00
ATOM   2668  CG1 ILE   164      32.566  46.091  66.005  1.00  0.00
ATOM   2671  CG2 ILE   164      33.318  45.215  68.299  1.00  0.00
ATOM   2675  CD  ILE   164      33.745  47.054  65.825  1.00  0.00
ATOM   2679  HN  ILE   164      33.976  42.809  68.116  1.00  0.00
ATOM   2680  N   PRO   165      35.826  44.401  65.544  1.00  0.00
ATOM   2681  CA  PRO   165      36.828  44.794  64.548  1.00  0.00
ATOM   2683  C   PRO   165      37.099  43.667  63.539  1.00  0.00
ATOM   2684  O   PRO   165      37.305  43.992  62.374  1.00  0.00
ATOM   2685  CB  PRO   165      38.099  45.176  65.304  1.00  0.00
ATOM   2688  CG  PRO   165      37.575  45.546  66.685  1.00  0.00
ATOM   2691  CD  PRO   165      36.397  44.598  66.898  1.00  0.00
ATOM   2694  N   PHE   166      36.989  42.396  63.946  1.00  0.00
ATOM   2695  CA  PHE   166      37.112  41.268  63.005  1.00  0.00
ATOM   2697  C   PHE   166      36.114  41.365  61.869  1.00  0.00
ATOM   2698  O   PHE   166      36.514  41.503  60.706  1.00  0.00
ATOM   2699  CB  PHE   166      36.978  39.883  63.658  1.00  0.00
ATOM   2702  CG  PHE   166      36.856  38.772  62.590  1.00  0.00
ATOM   2703  CD1 PHE   166      37.716  38.720  61.504  1.00  0.00
ATOM   2704  CD2 PHE   166      35.745  37.937  62.630  1.00  0.00
ATOM   2705  CE1 PHE   166      37.494  37.816  60.470  1.00  0.00
ATOM   2706  CE2 PHE   166      35.515  37.054  61.590  1.00  0.00
ATOM   2707  CZ  PHE   166      36.396  36.973  60.517  1.00  0.00
ATOM   2708  HN  PHE   166      36.903  42.139  64.913  1.00  0.00
ATOM   2714  N   TRP   167      34.861  41.342  62.281  1.00  0.00
ATOM   2715  CA  TRP   167      33.767  41.383  61.310  1.00  0.00
ATOM   2717  C   TRP   167      33.853  42.654  60.447  1.00  0.00
ATOM   2718  O   TRP   167      34.052  42.500  59.245  1.00  0.00
ATOM   2719  CB  TRP   167      32.406  41.252  61.985  1.00  0.00
ATOM   2722  CG  TRP   167      31.402  40.672  60.981  1.00  0.00
ATOM   2723  CD1 TRP   167      31.510  40.618  59.654  1.00  0.00
ATOM   2724  CD2 TRP   167      30.198  40.067  61.302  1.00  0.00
ATOM   2725  CE2 TRP   167      29.612  39.689  60.114  1.00  0.00
ATOM   2726  CE3 TRP   167      29.556  39.843  62.509  1.00  0.00
ATOM   2727  NE1 TRP   167      30.455  40.023  59.140  1.00  0.00
ATOM   2728  CZ2 TRP   167      28.347  39.125  60.103  1.00  0.00
ATOM   2729  CZ3 TRP   167      28.301  39.249  62.503  1.00  0.00
ATOM   2730  CH2 TRP   167      27.694  38.900  61.302  1.00  0.00
ATOM   2731  HN  TRP   167      34.605  41.332  63.249  1.00  0.00
ATOM   2733  HE1 TRP   167      30.307  39.933  58.152  1.00  0.00
ATOM   2738  N   ALA   168      34.265  43.736  61.130  1.00  0.00
ATOM   2739  CA  ALA   168      34.593  45.014  60.490  1.00  0.00
ATOM   2741  C   ALA   168      35.583  44.885  59.329  1.00  0.00
ATOM   2742  O   ALA   168      35.157  44.862  58.176  1.00  0.00
ATOM   2743  CB  ALA   168      35.019  46.073  61.505  1.00  0.00
ATOM   2747  HN  ALA   168      34.169  43.766  62.124  1.00  0.00
ATOM   2748  N   ALA   169      36.745  44.352  59.664  1.00  0.00
ATOM   2749  CA  ALA   169      37.834  44.123  58.687  1.00  0.00
ATOM   2751  C   ALA   169      37.430  43.177  57.549  1.00  0.00
ATOM   2752  O   ALA   169      37.557  43.545  56.373  1.00  0.00
ATOM   2753  CB  ALA   169      39.044  43.549  59.398  1.00  0.00
ATOM   2757  HN  ALA   169      36.900  44.013  60.587  1.00  0.00
ATOM   2758  N   GLY   170      36.740  42.095  57.931  1.00  0.00
ATOM   2759  CA  GLY   170      36.284  41.018  57.032  1.00  0.00
ATOM   2762  C   GLY   170      35.462  41.560  55.868  1.00  0.00
ATOM   2763  O   GLY   170      35.865  41.583  54.700  1.00  0.00
ATOM   2764  HN  GLY   170      36.449  41.983  58.883  1.00  0.00
ATOM   2765  N   VAL   171      34.459  42.311  56.288  1.00  0.00
ATOM   2766  CA  VAL   171      33.502  42.841  55.332  1.00  0.00
ATOM   2768  C   VAL   171      33.910  44.095  54.541  1.00  0.00
ATOM   2769  O   VAL   171      33.640  44.126  53.335  1.00  0.00
ATOM   2770  CB  VAL   171      32.175  42.964  56.052  1.00  0.00
ATOM   2772  CG1 VAL   171      32.168  44.165  57.001  1.00  0.00
ATOM   2776  CG2 VAL   171      31.083  42.918  54.987  1.00  0.00
ATOM   2780  HN  VAL   171      34.339  42.573  57.244  1.00  0.00
ATOM   2781  N   ILE   172      34.680  45.006  55.147  1.00  0.00
ATOM   2782  CA  ILE   172      35.157  46.190  54.386  1.00  0.00
ATOM   2784  C   ILE   172      36.032  45.736  53.206  1.00  0.00
ATOM   2785  O   ILE   172      35.804  46.185  52.084  1.00  0.00
ATOM   2786  CB  ILE   172      35.980  47.221  55.171  1.00  0.00
ATOM   2788  CG1 ILE   172      35.717  47.348  56.669  1.00  0.00
ATOM   2791  CG2 ILE   172      35.774  48.591  54.538  1.00  0.00
ATOM   2795  CD  ILE   172      37.039  47.590  57.408  1.00  0.00
ATOM   2799  HN  ILE   172      34.855  45.009  56.129  1.00  0.00
ATOM   2800  N   ASN   173      36.839  44.676  53.398  1.00  0.00
ATOM   2801  CA  ASN   173      37.652  44.117  52.298  1.00  0.00
ATOM   2803  C   ASN   173      36.834  43.462  51.180  1.00  0.00
ATOM   2804  O   ASN   173      37.016  43.792  50.009  1.00  0.00
ATOM   2805  CB  ASN   173      38.713  43.129  52.790  1.00  0.00
ATOM   2808  CG  ASN   173      39.813  42.960  51.727  1.00  0.00
ATOM   2809  ND2 ASN   173      40.638  41.964  51.882  1.00  0.00
ATOM   2810  OD1 ASN   173      40.000  43.741  50.816  1.00  0.00
ATOM   2811  HN  ASN   173      36.952  44.255  54.298  1.00  0.00
ATOM   2812 1HD2 ASN   173      40.569  41.307  52.633  1.00  0.00
ATOM   2813 2HD2 ASN   173      41.405  41.945  51.236  1.00  0.00
ATOM   2814  N   GLY   174      35.776  42.774  51.607  1.00  0.00
ATOM   2815  CA  GLY   174      34.750  42.237  50.684  1.00  0.00
ATOM   2818  C   GLY   174      34.173  43.348  49.791  1.00  0.00
ATOM   2819  O   GLY   174      34.418  43.386  48.583  1.00  0.00
ATOM   2820  HN  GLY   174      35.671  42.544  52.571  1.00  0.00
ATOM   2821  N   LEU   175      33.740  44.418  50.443  1.00  0.00
ATOM   2822  CA  LEU   175      33.199  45.610  49.748  1.00  0.00
ATOM   2824  C   LEU   175      34.233  46.392  48.927  1.00  0.00
ATOM   2825  O   LEU   175      33.949  46.871  47.840  1.00  0.00
ATOM   2826  CB  LEU   175      32.470  46.528  50.733  1.00  0.00
ATOM   2829  CG  LEU   175      31.024  46.090  50.976  1.00  0.00
ATOM   2831  CD1 LEU   175      30.908  44.766  51.735  1.00  0.00
ATOM   2835  CD2 LEU   175      30.271  47.205  51.703  1.00  0.00
ATOM   2839  HN  LEU   175      33.839  44.495  51.428  1.00  0.00
ATOM   2840  N   GLY   176      35.470  46.380  49.415  1.00  0.00
ATOM   2841  CA  GLY   176      36.639  46.909  48.691  1.00  0.00
ATOM   2844  C   GLY   176      36.950  46.137  47.402  1.00  0.00
ATOM   2845  O   GLY   176      37.285  46.775  46.405  1.00  0.00
ATOM   2846  HN  GLY   176      35.649  46.148  50.367  1.00  0.00
ATOM   2847  N   HIS   177      36.935  44.807  47.394  1.00  0.00
ATOM   2848  CA  HIS   177      37.106  44.056  46.122  1.00  0.00
ATOM   2850  C   HIS   177      35.861  44.171  45.218  1.00  0.00
ATOM   2851  O   HIS   177      35.945  44.072  43.992  1.00  0.00
ATOM   2852  CB  HIS   177      37.463  42.604  46.389  1.00  0.00
ATOM   2855  CG  HIS   177      38.330  42.032  45.268  1.00  0.00
ATOM   2856  CD2 HIS   177      39.642  41.914  45.401  1.00  0.00
ATOM   2857  ND1 HIS   177      37.998  41.572  44.054  1.00  0.00
ATOM   2858  HD1 HIS   177      37.056  41.503  43.669  1.00  0.00
ATOM   2859  CE1 HIS   177      39.136  41.220  43.442  1.00  0.00
ATOM   2860  NE2 HIS   177      40.149  41.444  44.267  1.00  0.00
ATOM   2861  HN  HIS   177      36.862  44.271  48.232  1.00  0.00
ATOM   2864  HE2 HIS   177      41.126  41.331  44.073  1.00  0.00
ATOM   2865  N   ALA   178      34.728  44.513  45.838  1.00  0.00
ATOM   2866  CA  ALA   178      33.519  44.974  45.114  1.00  0.00
ATOM   2868  C   ALA   178      33.670  46.265  44.303  1.00  0.00
ATOM   2869  O   ALA   178      32.936  46.439  43.333  1.00  0.00
ATOM   2870  CB  ALA   178      32.281  44.996  46.010  1.00  0.00
ATOM   2874  HN  ALA   178      34.618  44.333  46.809  1.00  0.00
ATOM   2875  N   VAL   179      34.757  47.002  44.542  1.00  0.00
ATOM   2876  CA  VAL   179      35.226  48.057  43.603  1.00  0.00
ATOM   2878  C   VAL   179      35.638  47.499  42.219  1.00  0.00
ATOM   2879  O   VAL   179      35.488  48.201  41.217  1.00  0.00
ATOM   2880  CB  VAL   179      36.279  48.982  44.220  1.00  0.00
ATOM   2882  CG1 VAL   179      37.739  48.573  43.962  1.00  0.00
ATOM   2886  CG2 VAL   179      35.995  50.406  43.752  1.00  0.00
ATOM   2890  HN  VAL   179      35.246  46.964  45.421  1.00  0.00
ATOM   2891  N   GLY   180      35.822  46.173  42.144  1.00  0.00
ATOM   2892  CA  GLY   180      35.842  45.400  40.877  1.00  0.00
ATOM   2895  C   GLY   180      34.474  45.352  40.160  1.00  0.00
ATOM   2896  O   GLY   180      34.126  44.297  39.613  1.00  0.00
ATOM   2897  HN  GLY   180      35.974  45.620  42.960  1.00  0.00
ATOM   2898  N   TYR   181      33.631  46.332  40.488  1.00  0.00
ATOM   2899  CA  TYR   181      32.354  46.749  39.853  1.00  0.00
ATOM   2901  C   TYR   181      32.438  47.308  38.421  1.00  0.00
ATOM   2902  O   TYR   181      31.560  46.944  37.647  1.00  0.00
ATOM   2903  CB  TYR   181      31.652  47.775  40.744  1.00  0.00
ATOM   2906  CG  TYR   181      30.306  48.157  40.137  1.00  0.00
ATOM   2907  CD1 TYR   181      29.302  47.191  40.131  1.00  0.00
ATOM   2908  CD2 TYR   181      30.227  49.236  39.261  1.00  0.00
ATOM   2909  CE1 TYR   181      28.238  47.311  39.246  1.00  0.00
ATOM   2910  CE2 TYR   181      29.156  49.352  38.387  1.00  0.00
ATOM   2911  CZ  TYR   181      28.150  48.403  38.403  1.00  0.00
ATOM   2912  OH  TYR   181      26.944  48.698  37.852  1.00  0.00
ATOM   2913  HN  TYR   181      33.790  46.782  41.364  1.00  0.00
ATOM   2918  HH  TYR   181      27.127  49.269  37.049  1.00  0.00
ATOM   2919  N   ARG   182      33.395  48.217  38.132  1.00  0.00
ATOM   2920  CA  ARG   182      33.852  48.546  36.747  1.00  0.00
ATOM   2922  C   ARG   182      33.270  49.622  35.747  1.00  0.00
ATOM   2923  O   ARG   182      32.053  49.789  35.787  1.00  0.00
ATOM   2924  CB  ARG   182      33.964  47.185  36.035  1.00  0.00
ATOM   2927  CG  ARG   182      34.716  46.000  36.672  1.00  0.00
ATOM   2930  CD  ARG   182      34.312  44.672  36.030  1.00  0.00
ATOM   2933  NE  ARG   182      34.972  43.614  36.812  1.00  0.00
ATOM   2934  CZ  ARG   182      34.385  42.537  37.330  1.00  0.00
ATOM   2935  NH1 ARG   182      33.062  42.306  37.186  1.00  0.00
ATOM   2936  NH2 ARG   182      35.126  41.725  38.097  1.00  0.00
ATOM   2937  HN  ARG   182      33.945  48.625  38.849  1.00  0.00
ATOM   2938  HE  ARG   182      35.915  43.833  37.075  1.00  0.00
ATOM   2939 1HH1 ARG   182      32.499  42.988  36.719  1.00  0.00
ATOM   2940 2HH1 ARG   182      32.636  41.437  37.434  1.00  0.00
ATOM   2941 1HH2 ARG   182      36.068  41.954  38.300  1.00  0.00
ATOM   2942 2HH2 ARG   182      34.745  40.846  38.417  1.00  0.00
ATOM   2943  N   ASN   183      34.114  50.496  35.116  1.00  0.00
ATOM   2944  CA  ASN   183      33.905  51.293  33.839  1.00  0.00
ATOM   2946  C   ASN   183      34.955  52.311  33.260  1.00  0.00
ATOM   2947  O   ASN   183      35.153  53.367  33.866  1.00  0.00
ATOM   2948  CB  ASN   183      32.526  51.978  33.789  1.00  0.00
ATOM   2951  CG  ASN   183      32.084  52.141  32.333  1.00  0.00
ATOM   2952  ND2 ASN   183      32.358  53.262  31.725  1.00  0.00
ATOM   2953  OD1 ASN   183      31.655  51.221  31.664  1.00  0.00
ATOM   2954  HN  ASN   183      34.995  50.688  35.551  1.00  0.00
ATOM   2955 1HD2 ASN   183      32.839  54.013  32.180  1.00  0.00
ATOM   2956 2HD2 ASN   183      32.146  53.248  30.748  1.00  0.00
ATOM   2957  N   PHE   184      35.510  52.123  32.038  1.00  0.00
ATOM   2958  CA  PHE   184      36.235  53.147  31.202  1.00  0.00
ATOM   2960  C   PHE   184      35.768  53.283  29.737  1.00  0.00
ATOM   2961  O   PHE   184      35.283  54.364  29.407  1.00  0.00
ATOM   2962  CB  PHE   184      37.766  53.002  31.179  1.00  0.00
ATOM   2965  CG  PHE   184      38.654  53.874  30.273  1.00  0.00
ATOM   2966  CD1 PHE   184      38.631  55.264  30.357  1.00  0.00
ATOM   2967  CD2 PHE   184      39.551  53.256  29.406  1.00  0.00
ATOM   2968  CE1 PHE   184      39.473  56.030  29.559  1.00  0.00
ATOM   2969  CE2 PHE   184      40.393  54.030  28.620  1.00  0.00
ATOM   2970  CZ  PHE   184      40.345  55.418  28.677  1.00  0.00
ATOM   2971  HN  PHE   184      35.479  51.205  31.634  1.00  0.00
ATOM   2977  N   GLU   185      36.092  52.344  28.824  1.00  0.00
ATOM   2978  CA  GLU   185      35.488  52.359  27.473  1.00  0.00
ATOM   2980  C   GLU   185      34.001  52.088  27.713  1.00  0.00
ATOM   2981  O   GLU   185      33.650  51.191  28.486  1.00  0.00
ATOM   2982  CB  GLU   185      36.065  51.280  26.557  1.00  0.00
ATOM   2985  CG  GLU   185      35.505  51.362  25.134  1.00  0.00
ATOM   2988  CD  GLU   185      36.173  50.371  24.161  1.00  0.00
ATOM   2989  OE1 GLU   185      36.899  49.478  24.655  1.00  0.00
ATOM   2990  OE2 GLU   185      36.108  50.660  22.949  1.00  0.00
ATOM   2991  HN  GLU   185      36.546  51.485  29.044  1.00  0.00
ATOM   2992  N   CYS   186      33.217  53.061  27.281  1.00  0.00
ATOM   2993  CA  CYS   186      31.796  53.162  27.668  1.00  0.00
ATOM   2995  C   CYS   186      30.946  51.925  27.354  1.00  0.00
ATOM   2996  O   CYS   186      29.960  51.684  28.048  1.00  0.00
ATOM   2997  CB  CYS   186      31.117  54.380  27.021  1.00  0.00
ATOM   3000  SG  CYS   186      30.983  54.293  25.202  1.00  0.00
ATOM   3001  HN  CYS   186      33.570  53.745  26.645  1.00  0.00
ATOM   3002  HG  CYS   186      30.310  55.432  25.077  1.00  0.00
ATOM   3003  N   ARG   187      31.241  51.313  26.210  1.00  0.00
ATOM   3004  CA  ARG   187      30.546  50.109  25.718  1.00  0.00
ATOM   3006  C   ARG   187      30.683  48.899  26.649  1.00  0.00
ATOM   3007  O   ARG   187      29.658  48.394  27.103  1.00  0.00
ATOM   3008  CB  ARG   187      31.075  49.720  24.333  1.00  0.00
ATOM   3011  CG  ARG   187      30.420  50.525  23.201  1.00  0.00
ATOM   3014  CD  ARG   187      28.939  50.155  23.059  1.00  0.00
ATOM   3017  NE  ARG   187      28.344  50.814  21.888  1.00  0.00
ATOM   3018  CZ  ARG   187      27.987  52.102  21.785  1.00  0.00
ATOM   3019  NH1 ARG   187      28.162  52.951  22.810  1.00  0.00
ATOM   3020  NH2 ARG   187      27.400  52.554  20.668  1.00  0.00
ATOM   3021  HN  ARG   187      32.038  51.590  25.667  1.00  0.00
ATOM   3022  HE  ARG   187      28.271  50.219  21.080  1.00  0.00
ATOM   3023 1HH1 ARG   187      28.585  52.627  23.655  1.00  0.00
ATOM   3024 2HH1 ARG   187      27.908  53.915  22.730  1.00  0.00
ATOM   3025 1HH2 ARG   187      27.238  51.926  19.904  1.00  0.00
ATOM   3026 2HH2 ARG   187      27.148  53.509  20.587  1.00  0.00
ATOM   3027  N   ASP   188      31.911  48.699  27.115  1.00  0.00
ATOM   3028  CA  ASP   188      32.286  47.492  27.870  1.00  0.00
ATOM   3030  C   ASP   188      32.271  47.643  29.387  1.00  0.00
ATOM   3031  O   ASP   188      32.756  48.639  29.954  1.00  0.00
ATOM   3032  CB  ASP   188      33.662  47.014  27.394  1.00  0.00
ATOM   3035  CG  ASP   188      33.725  46.552  25.922  1.00  0.00
ATOM   3036  OD1 ASP   188      32.688  46.540  25.231  1.00  0.00
ATOM   3037  OD2 ASP   188      34.841  46.175  25.537  1.00  0.00
ATOM   3038  HN  ASP   188      32.711  49.196  26.763  1.00  0.00
ATOM   3039  N   ALA   189      32.116  46.472  29.988  1.00  0.00
ATOM   3040  CA  ALA   189      31.985  46.286  31.444  1.00  0.00
ATOM   3042  C   ALA   189      33.136  46.690  32.367  1.00  0.00
ATOM   3043  O   ALA   189      32.850  47.055  33.489  1.00  0.00
ATOM   3044  CB  ALA   189      31.672  44.814  31.709  1.00  0.00
ATOM   3048  HN  ALA   189      31.788  45.697  29.441  1.00  0.00
ATOM   3049  N   ALA   190      34.393  46.558  31.946  1.00  0.00
ATOM   3050  CA  ALA   190      35.625  46.597  32.799  1.00  0.00
ATOM   3052  C   ALA   190      36.009  47.844  33.630  1.00  0.00
ATOM   3053  O   ALA   190      35.608  48.928  33.234  1.00  0.00
ATOM   3054  CB  ALA   190      36.720  46.349  31.819  1.00  0.00
ATOM   3058  HN  ALA   190      34.549  46.446  30.971  1.00  0.00
ATOM   3059  N   THR   191      36.991  47.801  34.550  1.00  0.00
ATOM   3060  CA  THR   191      37.234  48.870  35.570  1.00  0.00
ATOM   3062  C   THR   191      38.130  50.057  35.224  1.00  0.00
ATOM   3063  O   THR   191      39.267  49.852  34.846  1.00  0.00
ATOM   3064  CB  THR   191      37.778  48.404  36.938  1.00  0.00
ATOM   3066  CG2 THR   191      37.124  49.238  38.043  1.00  0.00
ATOM   3070  OG1 THR   191      37.557  47.018  37.218  1.00  0.00
ATOM   3071  HN  THR   191      37.696  47.083  34.547  1.00  0.00
ATOM   3072  HG1 THR   191      37.941  46.924  38.129  1.00  0.00
ATOM   3073  N   ASN   192      37.720  51.257  35.591  1.00  0.00
ATOM   3074  CA  ASN   192      38.709  52.352  35.616  1.00  0.00
ATOM   3076  C   ASN   192      38.501  53.360  36.742  1.00  0.00
ATOM   3077  O   ASN   192      37.449  53.984  36.849  1.00  0.00
ATOM   3078  CB  ASN   192      38.851  53.078  34.286  1.00  0.00
ATOM   3081  CG  ASN   192      40.186  53.802  34.099  1.00  0.00
ATOM   3082  ND2 ASN   192      40.166  54.824  33.287  1.00  0.00
ATOM   3083  OD1 ASN   192      41.254  53.424  34.542  1.00  0.00
ATOM   3084  HN  ASN   192      36.834  51.485  35.997  1.00  0.00
ATOM   3085 1HD2 ASN   192      39.330  55.084  32.807  1.00  0.00
ATOM   3086 2HD2 ASN   192      41.032  55.335  33.201  1.00  0.00
ATOM   3087  N   LEU   193      39.569  53.451  37.519  1.00  0.00
ATOM   3088  CA  LEU   193      39.734  54.524  38.512  1.00  0.00
ATOM   3090  C   LEU   193      41.170  54.660  39.013  1.00  0.00
ATOM   3091  O   LEU   193      41.704  53.795  39.699  1.00  0.00
ATOM   3092  CB  LEU   193      38.748  54.336  39.685  1.00  0.00
ATOM   3095  CG  LEU   193      38.496  55.635  40.465  1.00  0.00
ATOM   3097  CD1 LEU   193      38.092  56.789  39.545  1.00  0.00
ATOM   3101  CD2 LEU   193      37.401  55.430  41.502  1.00  0.00
ATOM   3105  HN  LEU   193      40.249  52.715  37.518  1.00  0.00
ATOM   3106  N   MET   194      41.685  55.881  38.884  1.00  0.00
ATOM   3107  CA  MET   194      43.038  56.209  39.362  1.00  0.00
ATOM   3109  C   MET   194      43.184  56.086  40.897  1.00  0.00
ATOM   3110  O   MET   194      44.058  55.331  41.319  1.00  0.00
ATOM   3111  CB  MET   194      43.563  57.546  38.826  1.00  0.00
ATOM   3114  CG  MET   194      45.050  57.747  39.161  1.00  0.00
ATOM   3117  SD  MET   194      45.620  59.464  38.930  1.00  0.00
ATOM   3118  CE  MET   194      44.862  60.236  40.343  1.00  0.00
ATOM   3122  HN  MET   194      41.145  56.630  38.492  1.00  0.00
ATOM   3123  N   PRO   195      42.253  56.618  41.718  1.00  0.00
ATOM   3124  CA  PRO   195      42.215  56.333  43.165  1.00  0.00
ATOM   3126  C   PRO   195      42.147  54.846  43.486  1.00  0.00
ATOM   3127  O   PRO   195      42.944  54.390  44.297  1.00  0.00
ATOM   3128  CB  PRO   195      40.992  57.064  43.706  1.00  0.00
ATOM   3131  CG  PRO   195      41.010  58.324  42.854  1.00  0.00
ATOM   3134  CD  PRO   195      41.407  57.815  41.469  1.00  0.00
ATOM   3137  N   TRP   196      41.378  54.067  42.732  1.00  0.00
ATOM   3138  CA  TRP   196      41.370  52.628  43.057  1.00  0.00
ATOM   3139  C   TRP   196      42.598  51.851  42.602  1.00  0.00
ATOM   3140  O   TRP   196      43.189  51.233  43.472  1.00  0.00
ATOM   3141  CB  TRP   196      39.982  52.000  43.153  1.00  0.00
ATOM   3144  CG  TRP   196      39.113  52.793  44.149  1.00  0.00
ATOM   3145  CD1 TRP   196      37.890  53.197  43.850  1.00  0.00
ATOM   3146  CD2 TRP   196      39.492  53.544  45.278  1.00  0.00
ATOM   3147  CE2 TRP   196      38.458  54.420  45.536  1.00  0.00
ATOM   3148  CE3 TRP   196      40.642  53.630  46.030  1.00  0.00
ATOM   3149  NE1 TRP   196      37.489  54.173  44.670  1.00  0.00
ATOM   3150  CZ2 TRP   196      38.604  55.390  46.540  1.00  0.00
ATOM   3151  CZ3 TRP   196      40.810  54.589  47.019  1.00  0.00
ATOM   3152  CH2 TRP   196      39.781  55.478  47.267  1.00  0.00
ATOM   3153  HN  TRP   196      40.776  54.326  41.973  1.00  0.00
ATOM   3155  HE1 TRP   196      36.611  54.632  44.611  1.00  0.00
ATOM   3160  N   GLY   197      43.239  52.402  41.569  1.00  0.00
ATOM   3161  CA  GLY   197      44.616  52.051  41.149  1.00  0.00
ATOM   3164  C   GLY   197      45.681  52.354  42.210  1.00  0.00
ATOM   3165  O   GLY   197      46.656  51.624  42.288  1.00  0.00
ATOM   3166  HN  GLY   197      42.731  52.954  40.911  1.00  0.00
ATOM   3167  N   ILE   198      45.421  53.341  43.076  1.00  0.00
ATOM   3168  CA  ILE   198      46.286  53.655  44.236  1.00  0.00
ATOM   3170  C   ILE   198      46.204  52.530  45.290  1.00  0.00
ATOM   3171  O   ILE   198      47.260  52.094  45.748  1.00  0.00
ATOM   3172  CB  ILE   198      45.963  55.020  44.884  1.00  0.00
ATOM   3174  CG1 ILE   198      45.987  56.183  43.876  1.00  0.00
ATOM   3177  CG2 ILE   198      46.827  55.333  46.105  1.00  0.00
ATOM   3181  CD  ILE   198      47.296  56.337  43.111  1.00  0.00
ATOM   3185  HN  ILE   198      44.602  53.897  42.978  1.00  0.00
ATOM   3186  N   ILE   199      45.011  52.016  45.589  1.00  0.00
ATOM   3187  CA  ILE   199      44.939  50.779  46.402  1.00  0.00
ATOM   3189  C   ILE   199      45.483  49.629  45.545  1.00  0.00
ATOM   3190  O   ILE   199      46.541  49.090  45.868  1.00  0.00
ATOM   3191  CB  ILE   199      43.565  50.304  46.914  1.00  0.00
ATOM   3193  CG1 ILE   199      42.664  51.365  47.528  1.00  0.00
ATOM   3196  CG2 ILE   199      43.878  49.300  48.033  1.00  0.00
ATOM   3200  CD  ILE   199      41.243  50.818  47.712  1.00  0.00
ATOM   3204  HN  ILE   199      44.158  52.317  45.149  1.00  0.00
ATOM   3205  N   VAL   200      44.962  49.539  44.319  1.00  0.00
ATOM   3206  CA  VAL   200      45.196  48.431  43.381  1.00  0.00
ATOM   3207  C   VAL   200      46.578  48.293  42.721  1.00  0.00
ATOM   3208  O   VAL   200      46.841  47.376  41.944  1.00  0.00
ATOM   3209  CB  VAL   200      43.967  48.036  42.524  1.00  0.00
ATOM   3211  CG1 VAL   200      43.952  46.525  42.289  1.00  0.00
ATOM   3215  CG2 VAL   200      42.644  48.261  43.267  1.00  0.00
ATOM   3219  HN  VAL   200      44.256  50.184  44.017  1.00  0.00
ATOM   3220  N   GLY   201      47.507  49.153  43.148  1.00  0.00
ATOM   3221  CA  GLY   201      48.894  49.185  42.661  1.00  0.00
ATOM   3224  C   GLY   201      48.979  49.109  41.130  1.00  0.00
ATOM   3225  O   GLY   201      49.782  48.316  40.628  1.00  0.00
ATOM   3226  HN  GLY   201      47.290  49.846  43.836  1.00  0.00
ATOM   3227  N   GLY   202      48.019  49.763  40.486  1.00  0.00
ATOM   3228  CA  GLY   202      47.903  49.819  39.019  1.00  0.00
ATOM   3231  C   GLY   202      46.833  48.979  38.313  1.00  0.00
ATOM   3232  O   GLY   202      46.403  49.384  37.234  1.00  0.00
ATOM   3233  HN  GLY   202      47.429  50.382  40.999  1.00  0.00
ATOM   3234  N   GLU   203      46.217  48.002  38.992  1.00  0.00
ATOM   3235  CA  GLU   203      45.153  47.198  38.331  1.00  0.00
ATOM   3237  C   GLU   203      43.903  47.974  37.909  1.00  0.00
ATOM   3238  O   GLU   203      43.283  47.626  36.915  1.00  0.00
ATOM   3239  CB  GLU   203      44.603  46.029  39.127  1.00  0.00
ATOM   3242  CG  GLU   203      45.427  44.763  39.075  1.00  0.00
ATOM   3245  CD  GLU   203      44.612  43.660  38.413  1.00  0.00
ATOM   3246  OE1 GLU   203      44.651  43.562  37.175  1.00  0.00
ATOM   3247  OE2 GLU   203      43.923  42.909  39.133  1.00  0.00
ATOM   3248  HN  GLU   203      46.482  47.715  39.912  1.00  0.00
ATOM   3249  N   GLU   204      43.590  49.074  38.584  1.00  0.00
ATOM   3250  CA  GLU   204      42.362  49.820  38.247  1.00  0.00
ATOM   3252  C   GLU   204      42.335  50.591  36.933  1.00  0.00
ATOM   3253  O   GLU   204      41.328  51.207  36.611  1.00  0.00
ATOM   3254  CB  GLU   204      41.822  50.672  39.373  1.00  0.00
ATOM   3257  CG  GLU   204      41.193  49.783  40.434  1.00  0.00
ATOM   3260  CD  GLU   204      39.752  49.428  40.092  1.00  0.00
ATOM   3261  OE1 GLU   204      39.544  48.294  39.611  1.00  0.00
ATOM   3262  OE2 GLU   204      38.894  50.312  40.339  1.00  0.00
ATOM   3263  HN  GLU   204      44.151  49.427  39.333  1.00  0.00
ATOM   3264  N   LEU   205      43.394  50.479  36.141  1.00  0.00
ATOM   3265  CA  LEU   205      43.281  50.703  34.683  1.00  0.00
ATOM   3267  C   LEU   205      42.752  49.436  33.969  1.00  0.00
ATOM   3268  O   LEU   205      42.901  49.301  32.757  1.00  0.00
ATOM   3269  CB  LEU   205      44.580  51.190  34.044  1.00  0.00
ATOM   3272  CG  LEU   205      45.109  52.483  34.669  1.00  0.00
ATOM   3274  CD1 LEU   205      46.064  52.119  35.811  1.00  0.00
ATOM   3278  CD2 LEU   205      45.819  53.359  33.633  1.00  0.00
ATOM   3282  HN  LEU   205      44.287  50.199  36.464  1.00  0.00
ATOM   3283  N   HIS   206      41.850  48.730  34.631  1.00  0.00
ATOM   3284  CA  HIS   206      41.319  47.426  34.189  1.00  0.00
ATOM   3286  C   HIS   206      40.423  47.478  32.936  1.00  0.00
ATOM   3287  O   HIS   206      40.168  46.455  32.294  1.00  0.00
ATOM   3288  CB  HIS   206      40.614  46.738  35.360  1.00  0.00
ATOM   3291  CG  HIS   206      40.187  45.318  35.028  1.00  0.00
ATOM   3292  CD2 HIS   206      38.946  44.873  34.853  1.00  0.00
ATOM   3293  ND1 HIS   206      41.007  44.272  34.973  1.00  0.00
ATOM   3294  HD1 HIS   206      42.024  44.307  35.046  1.00  0.00
ATOM   3295  CE1 HIS   206      40.282  43.181  34.808  1.00  0.00
ATOM   3296  NE2 HIS   206      39.015  43.556  34.729  1.00  0.00
ATOM   3297  HN  HIS   206      41.415  49.096  35.453  1.00  0.00
ATOM   3300  HE2 HIS   206      38.244  42.942  34.529  1.00  0.00
ATOM   3301  N   ASN   207      39.830  48.625  32.655  1.00  0.00
ATOM   3302  CA  ASN   207      39.117  48.795  31.383  1.00  0.00
ATOM   3304  C   ASN   207      40.026  49.009  30.177  1.00  0.00
ATOM   3305  O   ASN   207      39.924  48.214  29.258  1.00  0.00
ATOM   3306  CB  ASN   207      37.912  49.712  31.493  1.00  0.00
ATOM   3309  CG  ASN   207      36.959  49.633  30.296  1.00  0.00
ATOM   3310  ND2 ASN   207      35.674  49.406  30.495  1.00  0.00
ATOM   3311  OD1 ASN   207      37.354  49.997  29.214  1.00  0.00
ATOM   3312  HN  ASN   207      39.677  49.297  33.381  1.00  0.00
ATOM   3313 1HD2 ASN   207      35.281  49.222  31.394  1.00  0.00
ATOM   3314 2HD2 ASN   207      35.056  49.359  29.711  1.00  0.00
ATOM   3315  N   ASN   208      41.153  49.667  30.451  1.00  0.00
ATOM   3316  CA  ASN   208      42.305  49.636  29.528  1.00  0.00
ATOM   3318  C   ASN   208      42.800  48.183  29.360  1.00  0.00
ATOM   3319  O   ASN   208      43.078  47.773  28.234  1.00  0.00
ATOM   3320  CB  ASN   208      43.493  50.474  30.017  1.00  0.00
ATOM   3323  CG  ASN   208      43.133  51.944  30.132  1.00  0.00
ATOM   3324  ND2 ASN   208      42.974  52.423  31.347  1.00  0.00
ATOM   3325  OD1 ASN   208      43.007  52.648  29.156  1.00  0.00
ATOM   3326  HN  ASN   208      41.328  50.042  31.356  1.00  0.00
ATOM   3327 1HD2 ASN   208      43.147  51.866  32.158  1.00  0.00
ATOM   3328 2HD2 ASN   208      42.632  53.367  31.424  1.00  0.00
ATOM   3329  N   HIS   209      42.761  47.405  30.428  1.00  0.00
ATOM   3330  CA  HIS   209      43.023  45.957  30.334  1.00  0.00
ATOM   3332  C   HIS   209      41.989  45.180  29.507  1.00  0.00
ATOM   3333  O   HIS   209      42.385  44.269  28.789  1.00  0.00
ATOM   3334  CB  HIS   209      43.135  45.316  31.709  1.00  0.00
ATOM   3337  CG  HIS   209      43.513  43.845  31.571  1.00  0.00
ATOM   3338  CD2 HIS   209      42.641  42.850  31.465  1.00  0.00
ATOM   3339  ND1 HIS   209      44.709  43.391  31.212  1.00  0.00
ATOM   3340  HD1 HIS   209      45.579  43.923  31.211  1.00  0.00
ATOM   3341  CE1 HIS   209      44.568  42.128  30.857  1.00  0.00
ATOM   3342  NE2 HIS   209      43.283  41.798  30.981  1.00  0.00
ATOM   3343  HN  HIS   209      42.702  47.764  31.354  1.00  0.00
ATOM   3346  HE2 HIS   209      42.896  40.954  30.610  1.00  0.00
ATOM   3347  N   HIS   210      40.691  45.354  29.736  1.00  0.00
ATOM   3348  CA  HIS   210      39.696  44.652  28.901  1.00  0.00
ATOM   3350  C   HIS   210      39.754  44.961  27.412  1.00  0.00
ATOM   3351  O   HIS   210      39.857  44.035  26.613  1.00  0.00
ATOM   3352  CB  HIS   210      38.262  44.824  29.350  1.00  0.00
ATOM   3355  CG  HIS   210      37.899  43.719  30.325  1.00  0.00
ATOM   3356  CD2 HIS   210      38.205  43.643  31.611  1.00  0.00
ATOM   3357  ND1 HIS   210      36.965  42.817  30.068  1.00  0.00
ATOM   3358  HD1 HIS   210      36.547  42.639  29.155  1.00  0.00
ATOM   3359  CE1 HIS   210      36.666  42.190  31.182  1.00  0.00
ATOM   3360  NE2 HIS   210      37.418  42.707  32.142  1.00  0.00
ATOM   3361  HN  HIS   210      40.344  45.940  30.467  1.00  0.00
ATOM   3364  HE2 HIS   210      37.225  42.598  33.117  1.00  0.00
ATOM   3365  N   THR   211      40.008  46.232  27.123  1.00  0.00
ATOM   3366  CA  THR   211      40.310  46.654  25.737  1.00  0.00
ATOM   3368  C   THR   211      41.626  46.023  25.253  1.00  0.00
ATOM   3369  O   THR   211      41.735  45.602  24.105  1.00  0.00
ATOM   3370  CB  THR   211      40.524  48.169  25.608  1.00  0.00
ATOM   3372  CG2 THR   211      40.306  48.603  24.165  1.00  0.00
ATOM   3376  OG1 THR   211      39.687  48.940  26.482  1.00  0.00
ATOM   3377  HN  THR   211      39.793  46.964  27.765  1.00  0.00
ATOM   3378  HG1 THR   211      38.806  49.086  26.038  1.00  0.00
ATOM   3379  N   TYR   212      42.644  46.010  26.119  1.00  0.00
ATOM   3380  CA  TYR   212      43.955  45.427  25.775  1.00  0.00
ATOM   3382  C   TYR   212      44.388  44.289  26.712  1.00  0.00
ATOM   3383  O   TYR   212      45.392  44.424  27.435  1.00  0.00
ATOM   3384  CB  TYR   212      45.063  46.499  25.703  1.00  0.00
ATOM   3387  CG  TYR   212      44.662  47.729  24.894  1.00  0.00
ATOM   3388  CD1 TYR   212      44.585  47.666  23.508  1.00  0.00
ATOM   3389  CD2 TYR   212      44.262  48.870  25.560  1.00  0.00
ATOM   3390  CE1 TYR   212      44.096  48.749  22.799  1.00  0.00
ATOM   3391  CE2 TYR   212      43.764  49.958  24.864  1.00  0.00
ATOM   3392  CZ  TYR   212      43.686  49.894  23.477  1.00  0.00
ATOM   3393  OH  TYR   212      43.305  50.951  22.726  1.00  0.00
ATOM   3394  HN  TYR   212      42.583  46.459  27.005  1.00  0.00
ATOM   3399  HH  TYR   212      43.103  51.768  23.273  1.00  0.00
ATOM   3400  N   PRO   213      43.764  43.102  26.598  1.00  0.00
ATOM   3401  CA  PRO   213      44.290  41.902  27.254  1.00  0.00
ATOM   3403  C   PRO   213      45.604  41.552  26.549  1.00  0.00
ATOM   3404  O   PRO   213      45.940  42.085  25.488  1.00  0.00
ATOM   3405  CB  PRO   213      43.188  40.848  27.112  1.00  0.00
ATOM   3408  CG  PRO   213      42.488  41.238  25.814  1.00  0.00
ATOM   3411  CD  PRO   213      42.577  42.762  25.791  1.00  0.00
ATOM   3414  N   ASN   214      46.467  40.892  27.313  1.00  0.00
ATOM   3415  CA  ASN   214      47.868  40.608  26.907  1.00  0.00
ATOM   3417  C   ASN   214      48.782  41.851  26.810  1.00  0.00
ATOM   3418  O   ASN   214      49.825  41.858  26.158  1.00  0.00
ATOM   3419  CB  ASN   214      47.962  39.787  25.610  1.00  0.00
ATOM   3422  CG  ASN   214      47.276  38.427  25.722  1.00  0.00
ATOM   3423  ND2 ASN   214      47.114  37.742  24.623  1.00  0.00
ATOM   3424  OD1 ASN   214      46.745  38.025  26.743  1.00  0.00
ATOM   3425  HN  ASN   214      46.172  40.470  28.165  1.00  0.00
ATOM   3426 1HD2 ASN   214      47.363  38.117  23.722  1.00  0.00
ATOM   3427 2HD2 ASN   214      46.724  36.831  24.746  1.00  0.00
ATOM   3428  N   SER   215      48.378  42.913  27.497  1.00  0.00
ATOM   3429  CA  SER   215      49.246  44.068  27.767  1.00  0.00
ATOM   3431  C   SER   215      49.814  43.886  29.176  1.00  0.00
ATOM   3432  O   SER   215      49.082  43.773  30.147  1.00  0.00
ATOM   3433  CB  SER   215      48.453  45.376  27.686  1.00  0.00
ATOM   3436  OG  SER   215      49.273  46.545  27.802  1.00  0.00
ATOM   3437  HN  SER   215      47.426  43.000  27.817  1.00  0.00
ATOM   3438  HG  SER   215      48.632  47.186  28.224  1.00  0.00
ATOM   3439  N   ALA   216      51.139  43.770  29.256  1.00  0.00
ATOM   3440  CA  ALA   216      51.876  43.394  30.477  1.00  0.00
ATOM   3442  C   ALA   216      51.637  44.281  31.707  1.00  0.00
ATOM   3443  O   ALA   216      51.434  43.778  32.808  1.00  0.00
ATOM   3444  CB  ALA   216      53.367  43.334  30.144  1.00  0.00
ATOM   3448  HN  ALA   216      51.696  43.830  28.424  1.00  0.00
ATOM   3449  N   LYS   217      51.686  45.567  31.416  1.00  0.00
ATOM   3450  CA  LYS   217      51.421  46.626  32.405  1.00  0.00
ATOM   3452  C   LYS   217      49.934  46.846  32.736  1.00  0.00
ATOM   3453  O   LYS   217      49.667  47.675  33.584  1.00  0.00
ATOM   3454  CB  LYS   217      52.128  47.925  32.015  1.00  0.00
ATOM   3457  CG  LYS   217      51.505  48.823  30.940  1.00  0.00
ATOM   3460  CD  LYS   217      51.342  48.186  29.570  1.00  0.00
ATOM   3463  CE  LYS   217      51.567  49.240  28.481  1.00  0.00
ATOM   3466  NZ  LYS   217      50.806  48.911  27.279  1.00  0.00
ATOM   3467  HN  LYS   217      51.986  45.883  30.519  1.00  0.00
ATOM   3468  HZ1 LYS   217      51.257  49.294  26.475  1.00  0.00
ATOM   3469  HZ2 LYS   217      50.709  47.917  27.205  1.00  0.00
ATOM   3470  HZ3 LYS   217      49.890  49.314  27.354  1.00  0.00
ATOM   3471  N   LEU   218      49.028  46.362  31.880  1.00  0.00
ATOM   3472  CA  LEU   218      47.552  46.465  32.114  1.00  0.00
ATOM   3474  C   LEU   218      47.006  47.917  32.148  1.00  0.00
ATOM   3475  O   LEU   218      45.792  48.140  32.112  1.00  0.00
ATOM   3476  CB  LEU   218      47.389  45.653  33.416  1.00  0.00
ATOM   3479  CG  LEU   218      46.036  45.152  33.869  1.00  0.00
ATOM   3481  CD1 LEU   218      46.302  43.952  34.768  1.00  0.00
ATOM   3485  CD2 LEU   218      45.249  46.220  34.628  1.00  0.00
ATOM   3489  HN  LEU   218      49.255  45.672  31.190  1.00  0.00
ATOM   3490  N   SER   219      47.866  48.796  31.637  1.00  0.00
ATOM   3491  CA  SER   219      47.722  50.261  31.701  1.00  0.00
ATOM   3493  C   SER   219      48.273  50.979  30.470  1.00  0.00
ATOM   3494  O   SER   219      48.923  50.375  29.610  1.00  0.00
ATOM   3495  CB  SER   219      48.492  50.755  32.942  1.00  0.00
ATOM   3498  OG  SER   219      47.743  50.325  34.071  1.00  0.00
ATOM   3499  HN  SER   219      48.792  48.470  31.437  1.00  0.00
ATOM   3500  HG  SER   219      48.319  50.249  34.888  1.00  0.00
ATOM   3501  N   VAL   220      47.905  52.249  30.326  1.00  0.00
ATOM   3502  CA  VAL   220      48.476  53.121  29.273  1.00  0.00
ATOM   3504  C   VAL   220      49.983  53.346  29.505  1.00  0.00
ATOM   3505  O   VAL   220      50.820  52.864  28.728  1.00  0.00
ATOM   3506  CB  VAL   220      47.702  54.452  29.150  1.00  0.00
ATOM   3508  CG1 VAL   220      48.290  55.348  28.046  1.00  0.00
ATOM   3512  CG2 VAL   220      46.224  54.197  28.837  1.00  0.00
ATOM   3516  HN  VAL   220      47.135  52.627  30.842  1.00  0.00
ATOM   3517  N   LYS   221      50.328  53.856  30.693  1.00  0.00
ATOM   3518  CA  LYS   221      51.741  54.015  31.087  1.00  0.00
ATOM   3520  C   LYS   221      52.143  52.878  32.030  1.00  0.00
ATOM   3521  O   LYS   221      51.391  52.472  32.897  1.00  0.00
ATOM   3522  CB  LYS   221      51.979  55.395  31.706  1.00  0.00
ATOM   3525  CG  LYS   221      53.473  55.593  32.008  1.00  0.00
ATOM   3528  CD  LYS   221      53.857  57.011  32.410  1.00  0.00
ATOM   3531  CE  LYS   221      55.320  57.053  32.893  1.00  0.00
ATOM   3534  NZ  LYS   221      56.231  56.519  31.871  1.00  0.00
ATOM   3535  HN  LYS   221      49.661  54.003  31.428  1.00  0.00
ATOM   3536  HZ1 LYS   221      57.174  56.567  32.205  1.00  0.00
ATOM   3537  HZ2 LYS   221      55.982  55.563  31.696  1.00  0.00
ATOM   3538  HZ3 LYS   221      56.136  57.050  31.032  1.00  0.00
ATOM   3539  N   LYS   222      53.364  52.406  31.809  1.00  0.00
ATOM   3540  CA  LYS   222      53.987  51.337  32.596  1.00  0.00
ATOM   3542  C   LYS   222      54.107  51.600  34.113  1.00  0.00
ATOM   3543  O   LYS   222      53.617  50.818  34.905  1.00  0.00
ATOM   3544  CB  LYS   222      55.330  50.929  31.971  1.00  0.00
ATOM   3547  CG  LYS   222      55.112  50.076  30.718  1.00  0.00
ATOM   3550  CD  LYS   222      56.404  49.443  30.207  1.00  0.00
ATOM   3553  CE  LYS   222      57.337  50.455  29.535  1.00  0.00
ATOM   3556  NZ  LYS   222      58.644  49.849  29.261  1.00  0.00
ATOM   3557  HN  LYS   222      53.861  52.701  30.985  1.00  0.00
ATOM   3558  HZ1 LYS   222      59.174  50.458  28.675  1.00  0.00
ATOM   3559  HZ2 LYS   222      59.131  49.707  30.127  1.00  0.00
ATOM   3560  HZ3 LYS   222      58.521  48.967  28.806  1.00  0.00
ATOM   3561  N   TRP   223      54.846  52.638  34.484  1.00  0.00
ATOM   3562  CA  TRP   223      55.050  52.994  35.904  1.00  0.00
ATOM   3564  C   TRP   223      53.966  53.807  36.624  1.00  0.00
ATOM   3565  O   TRP   223      53.872  53.734  37.851  1.00  0.00
ATOM   3566  CB  TRP   223      56.402  53.693  36.069  1.00  0.00
ATOM   3569  CG  TRP   223      57.568  52.718  36.225  1.00  0.00
ATOM   3570  CD1 TRP   223      57.663  51.467  35.767  1.00  0.00
ATOM   3571  CD2 TRP   223      58.695  52.929  37.007  1.00  0.00
ATOM   3572  CE2 TRP   223      59.413  51.753  36.996  1.00  0.00
ATOM   3573  CE3 TRP   223      59.198  54.050  37.667  1.00  0.00
ATOM   3574  NE1 TRP   223      58.767  50.883  36.239  1.00  0.00
ATOM   3575  CZ2 TRP   223      60.650  51.673  37.629  1.00  0.00
ATOM   3576  CZ3 TRP   223      60.434  53.971  38.301  1.00  0.00
ATOM   3577  CH2 TRP   223      61.163  52.789  38.277  1.00  0.00
ATOM   3578  HN  TRP   223      55.453  53.110  33.846  1.00  0.00
ATOM   3580  HE1 TRP   223      59.178  50.035  35.905  1.00  0.00
ATOM   3585  N   GLU   224      53.201  54.598  35.869  1.00  0.00
ATOM   3586  CA  GLU   224      52.266  55.582  36.449  1.00  0.00
ATOM   3588  C   GLU   224      51.196  54.892  37.288  1.00  0.00
ATOM   3589  O   GLU   224      50.494  54.014  36.786  1.00  0.00
ATOM   3590  CB  GLU   224      51.593  56.388  35.341  1.00  0.00
ATOM   3593  CG  GLU   224      50.954  57.671  35.894  1.00  0.00
ATOM   3596  CD  GLU   224      50.423  58.505  34.732  1.00  0.00
ATOM   3597  OE1 GLU   224      51.282  58.931  33.920  1.00  0.00
ATOM   3598  OE2 GLU   224      49.188  58.588  34.622  1.00  0.00
ATOM   3599  HN  GLU   224      52.990  54.357  34.925  1.00  0.00
ATOM   3600  N   PHE   225      51.418  55.064  38.590  1.00  0.00
ATOM   3601  CA  PHE   225      50.669  54.457  39.708  1.00  0.00
ATOM   3603  C   PHE   225      50.477  52.927  39.595  1.00  0.00
ATOM   3604  O   PHE   225      49.537  52.366  40.149  1.00  0.00
ATOM   3605  CB  PHE   225      49.377  55.240  40.022  1.00  0.00
ATOM   3608  CG  PHE   225      48.266  55.188  38.960  1.00  0.00
ATOM   3609  CD1 PHE   225      48.285  56.049  37.864  1.00  0.00
ATOM   3610  CD2 PHE   225      47.212  54.303  39.137  1.00  0.00
ATOM   3611  CE1 PHE   225      47.279  55.985  36.915  1.00  0.00
ATOM   3612  CE2 PHE   225      46.187  54.273  38.205  1.00  0.00
ATOM   3613  CZ  PHE   225      46.222  55.109  37.094  1.00  0.00
ATOM   3614  HN  PHE   225      52.213  55.605  38.879  1.00  0.00
ATOM   3620  N   ASP   226      51.522  52.269  39.075  1.00  0.00
ATOM   3621  CA  ASP   226      51.503  50.816  38.858  1.00  0.00
ATOM   3623  C   ASP   226      52.648  50.067  39.559  1.00  0.00
ATOM   3624  O   ASP   226      53.766  49.868  39.062  1.00  0.00
ATOM   3625  CB  ASP   226      51.428  50.480  37.356  1.00  0.00
ATOM   3628  CG  ASP   226      51.068  49.014  37.087  1.00  0.00
ATOM   3629  OD1 ASP   226      51.132  48.182  38.028  1.00  0.00
ATOM   3630  OD2 ASP   226      50.896  48.699  35.902  1.00  0.00
ATOM   3631  HN  ASP   226      52.333  52.735  38.738  1.00  0.00
ATOM   3632  N   LEU   227      52.297  49.692  40.776  1.00  0.00
ATOM   3633  CA  LEU   227      53.170  48.878  41.651  1.00  0.00
ATOM   3635  C   LEU   227      53.356  47.465  41.115  1.00  0.00
ATOM   3636  O   LEU   227      54.484  46.986  41.032  1.00  0.00
ATOM   3637  CB  LEU   227      52.657  48.797  43.098  1.00  0.00
ATOM   3640  CG  LEU   227      52.935  50.028  43.967  1.00  0.00
ATOM   3642  CD1 LEU   227      54.421  50.390  43.984  1.00  0.00
ATOM   3646  CD2 LEU   227      52.051  51.216  43.590  1.00  0.00
ATOM   3650  HN  LEU   227      51.346  49.756  41.051  1.00  0.00
ATOM   3651  N   GLY   228      52.284  46.880  40.574  1.00  0.00
ATOM   3652  CA  GLY   228      52.347  45.519  40.025  1.00  0.00
ATOM   3655  C   GLY   228      53.253  45.388  38.798  1.00  0.00
ATOM   3656  O   GLY   228      54.084  44.474  38.737  1.00  0.00
ATOM   3657  HN  GLY   228      51.446  47.377  40.359  1.00  0.00
ATOM   3658  N   TRP   229      53.183  46.350  37.885  1.00  0.00
ATOM   3659  CA  TRP   229      54.166  46.449  36.794  1.00  0.00
ATOM   3661  C   TRP   229      55.592  46.720  37.292  1.00  0.00
ATOM   3662  O   TRP   229      56.500  45.988  36.912  1.00  0.00
ATOM   3663  CB  TRP   229      53.759  47.478  35.736  1.00  0.00
ATOM   3666  CG  TRP   229      54.847  47.664  34.678  1.00  0.00
ATOM   3667  CD1 TRP   229      55.755  48.633  34.692  1.00  0.00
ATOM   3668  CD2 TRP   229      55.249  46.730  33.741  1.00  0.00
ATOM   3669  CE2 TRP   229      56.412  47.225  33.199  1.00  0.00
ATOM   3670  CE3 TRP   229      54.764  45.479  33.430  1.00  0.00
ATOM   3671  NE1 TRP   229      56.722  48.365  33.805  1.00  0.00
ATOM   3672  CZ2 TRP   229      57.094  46.452  32.271  1.00  0.00
ATOM   3673  CZ3 TRP   229      55.452  44.694  32.520  1.00  0.00
ATOM   3674  CH2 TRP   229      56.605  45.204  31.941  1.00  0.00
ATOM   3675  HN  TRP   229      52.421  46.996  37.849  1.00  0.00
ATOM   3677  HE1 TRP   229      57.618  48.809  33.787  1.00  0.00
ATOM   3682  N   ALA   230      55.755  47.641  38.247  1.00  0.00
ATOM   3683  CA  ALA   230      57.075  47.903  38.866  1.00  0.00
ATOM   3685  C   ALA   230      57.667  46.636  39.533  1.00  0.00
ATOM   3686  O   ALA   230      58.786  46.239  39.206  1.00  0.00
ATOM   3687  CB  ALA   230      56.963  49.031  39.886  1.00  0.00
ATOM   3691  HN  ALA   230      55.001  48.235  38.520  1.00  0.00
ATOM   3692  N   TRP   231      56.792  45.867  40.172  1.00  0.00
ATOM   3693  CA  TRP   231      57.078  44.527  40.763  1.00  0.00
ATOM   3695  C   TRP   231      57.568  43.549  39.681  1.00  0.00
ATOM   3696  O   TRP   231      58.683  43.016  39.759  1.00  0.00
ATOM   3697  CB  TRP   231      55.782  43.967  41.342  1.00  0.00
ATOM   3700  CG  TRP   231      55.864  43.454  42.780  1.00  0.00
ATOM   3701  CD1 TRP   231      56.307  42.266  43.176  1.00  0.00
ATOM   3702  CD2 TRP   231      55.286  44.069  43.874  1.00  0.00
ATOM   3703  CE2 TRP   231      55.414  43.193  44.930  1.00  0.00
ATOM   3704  CE3 TRP   231      54.640  45.291  44.041  1.00  0.00
ATOM   3705  NE1 TRP   231      56.038  42.110  44.476  1.00  0.00
ATOM   3706  CZ2 TRP   231      54.889  43.533  46.175  1.00  0.00
ATOM   3707  CZ3 TRP   231      54.116  45.631  45.286  1.00  0.00
ATOM   3708  CH2 TRP   231      54.245  44.754  46.352  1.00  0.00
ATOM   3709  HN  TRP   231      55.871  46.207  40.363  1.00  0.00
ATOM   3711  HE1 TRP   231      56.289  41.315  45.028  1.00  0.00
ATOM   3716  N   ILE   232      56.812  43.431  38.597  1.00  0.00
ATOM   3717  CA  ILE   232      57.195  42.594  37.440  1.00  0.00
ATOM   3719  C   ILE   232      58.496  43.089  36.760  1.00  0.00
ATOM   3720  O   ILE   232      59.366  42.280  36.459  1.00  0.00
ATOM   3721  CB  ILE   232      56.057  42.507  36.410  1.00  0.00
ATOM   3723  CG1 ILE   232      54.776  41.946  37.017  1.00  0.00
ATOM   3726  CG2 ILE   232      56.478  41.609  35.238  1.00  0.00
ATOM   3730  CD  ILE   232      53.570  42.337  36.160  1.00  0.00
ATOM   3734  HN  ILE   232      55.943  43.926  38.532  1.00  0.00
ATOM   3735  N   GLU   233      58.624  44.403  36.561  1.00  0.00
ATOM   3736  CA  GLU   233      59.843  44.998  35.959  1.00  0.00
ATOM   3738  C   GLU   233      61.104  44.851  36.836  1.00  0.00
ATOM   3739  O   GLU   233      62.146  44.444  36.317  1.00  0.00
ATOM   3740  CB  GLU   233      59.581  46.458  35.563  1.00  0.00
ATOM   3743  CG  GLU   233      60.588  46.937  34.505  1.00  0.00
ATOM   3746  CD  GLU   233      60.338  48.390  34.105  1.00  0.00
ATOM   3747  OE1 GLU   233      60.574  49.241  34.976  1.00  0.00
ATOM   3748  OE2 GLU   233      59.815  48.630  32.982  1.00  0.00
ATOM   3749  HN  GLU   233      57.886  45.038  36.744  1.00  0.00
ATOM   3750  N   LEU   234      60.924  44.863  38.161  1.00  0.00
ATOM   3751  CA  LEU   234      61.987  44.476  39.126  1.00  0.00
ATOM   3753  C   LEU   234      62.479  43.043  38.838  1.00  0.00
ATOM   3754  O   LEU   234      63.646  42.822  38.483  1.00  0.00
ATOM   3755  CB  LEU   234      61.433  44.587  40.553  1.00  0.00
ATOM   3758  CG  LEU   234      62.382  44.122  41.662  1.00  0.00
ATOM   3760  CD1 LEU   234      63.596  45.050  41.799  1.00  0.00
ATOM   3764  CD2 LEU   234      61.627  43.973  42.981  1.00  0.00
ATOM   3768  HN  LEU   234      60.107  45.278  38.567  1.00  0.00
ATOM   3769  N   PHE   235      61.518  42.137  38.677  1.00  0.00
ATOM   3770  CA  PHE   235      61.787  40.732  38.290  1.00  0.00
ATOM   3772  C   PHE   235      62.336  40.536  36.864  1.00  0.00
ATOM   3773  O   PHE   235      63.125  39.608  36.635  1.00  0.00
ATOM   3774  CB  PHE   235      60.543  39.876  38.537  1.00  0.00
ATOM   3777  CG  PHE   235      60.533  39.438  40.000  1.00  0.00
ATOM   3778  CD1 PHE   235      59.918  40.197  40.996  1.00  0.00
ATOM   3779  CD2 PHE   235      61.223  38.293  40.367  1.00  0.00
ATOM   3780  CE1 PHE   235      59.997  39.817  42.327  1.00  0.00
ATOM   3781  CE2 PHE   235      61.302  37.905  41.687  1.00  0.00
ATOM   3782  CZ  PHE   235      60.679  38.652  42.673  1.00  0.00
ATOM   3783  HN  PHE   235      60.563  42.376  38.852  1.00  0.00
ATOM   3789  N   SER   236      61.955  41.403  35.935  1.00  0.00
ATOM   3790  CA  SER   236      62.540  41.427  34.571  1.00  0.00
ATOM   3792  C   SER   236      64.015  41.853  34.567  1.00  0.00
ATOM   3793  O   SER   236      64.845  41.168  33.971  1.00  0.00
ATOM   3794  CB  SER   236      61.743  42.267  33.551  1.00  0.00
ATOM   3797  OG  SER   236      62.207  43.619  33.489  1.00  0.00
ATOM   3798  HN  SER   236      61.213  42.048  36.111  1.00  0.00
ATOM   3799  HG  SER   236      61.461  44.236  33.222  1.00  0.00
ATOM   3800  N   PHE   237      64.360  42.822  35.422  1.00  0.00
ATOM   3801  CA  PHE   237      65.771  43.204  35.619  1.00  0.00
ATOM   3803  C   PHE   237      66.585  42.074  36.283  1.00  0.00
ATOM   3804  O   PHE   237      67.641  41.699  35.786  1.00  0.00
ATOM   3805  CB  PHE   237      65.967  44.499  36.419  1.00  0.00
ATOM   3808  CG  PHE   237      67.435  44.914  36.282  1.00  0.00
ATOM   3809  CD1 PHE   237      67.851  45.504  35.090  1.00  0.00
ATOM   3810  CD2 PHE   237      68.391  44.474  37.199  1.00  0.00
ATOM   3811  CE1 PHE   237      69.202  45.648  34.808  1.00  0.00
ATOM   3812  CE2 PHE   237      69.741  44.619  36.917  1.00  0.00
ATOM   3813  CZ  PHE   237      70.148  45.205  35.727  1.00  0.00
ATOM   3814  HN  PHE   237      63.677  43.421  35.837  1.00  0.00
ATOM   3820  N   LEU   238      65.969  41.421  37.278  1.00  0.00
ATOM   3821  CA  LEU   238      66.548  40.210  37.903  1.00  0.00
ATOM   3823  C   LEU   238      66.719  39.016  36.935  1.00  0.00
ATOM   3824  O   LEU   238      67.307  38.000  37.305  1.00  0.00
ATOM   3825  CB  LEU   238      65.697  39.763  39.090  1.00  0.00
ATOM   3828  CG  LEU   238      65.583  40.759  40.258  1.00  0.00
ATOM   3830  CD1 LEU   238      64.663  40.167  41.317  1.00  0.00
ATOM   3834  CD2 LEU   238      66.947  41.110  40.860  1.00  0.00
ATOM   3838  HN  LEU   238      65.155  41.801  37.710  1.00  0.00
ATOM   3839  N   ARG   239      66.186  39.143  35.717  1.00  0.00
ATOM   3840  CA  ARG   239      66.171  38.144  34.603  1.00  0.00
ATOM   3842  C   ARG   239      65.175  36.990  34.838  1.00  0.00
ATOM   3843  O   ARG   239      65.083  36.051  34.043  1.00  0.00
ATOM   3844  CB  ARG   239      67.552  37.546  34.275  1.00  0.00
ATOM   3847  CG  ARG   239      68.720  38.536  34.223  1.00  0.00
ATOM   3850  CD  ARG   239      69.056  39.085  32.836  1.00  0.00
ATOM   3853  NE  ARG   239      70.184  40.027  32.991  1.00  0.00
ATOM   3854  CZ  ARG   239      70.066  41.363  33.177  1.00  0.00
ATOM   3855  NH1 ARG   239      68.866  41.939  33.255  1.00  0.00
ATOM   3856  NH2 ARG   239      71.143  42.123  33.329  1.00  0.00
ATOM   3857  HN  ARG   239      65.712  39.989  35.479  1.00  0.00
ATOM   3858  HE  ARG   239      71.086  39.612  33.019  1.00  0.00
ATOM   3859 1HH1 ARG   239      68.036  41.379  33.195  1.00  0.00
ATOM   3860 2HH1 ARG   239      68.764  42.892  33.545  1.00  0.00
ATOM   3861 1HH2 ARG   239      72.070  41.736  33.295  1.00  0.00
ATOM   3862 2HH2 ARG   239      71.044  43.093  33.529  1.00  0.00
ATOM   3863  N   LEU   240      64.369  37.094  35.901  1.00  0.00
ATOM   3864  CA  LEU   240      63.317  36.107  36.239  1.00  0.00
ATOM   3866  C   LEU   240      62.069  36.207  35.354  1.00  0.00
ATOM   3867  O   LEU   240      61.314  35.244  35.251  1.00  0.00
ATOM   3868  CB  LEU   240      62.893  36.194  37.711  1.00  0.00
ATOM   3871  CG  LEU   240      63.835  35.477  38.678  1.00  0.00
ATOM   3873  CD1 LEU   240      65.122  36.257  38.937  1.00  0.00
ATOM   3877  CD2 LEU   240      63.117  35.212  40.006  1.00  0.00
ATOM   3881  HN  LEU   240      64.392  37.915  36.480  1.00  0.00
ATOM   3882  N   ALA   241      61.769  37.414  34.893  1.00  0.00
ATOM   3883  CA  ALA   241      60.699  37.644  33.910  1.00  0.00
ATOM   3885  C   ALA   241      61.251  38.178  32.594  1.00  0.00
ATOM   3886  O   ALA   241      62.271  38.861  32.552  1.00  0.00
ATOM   3887  CB  ALA   241      59.644  38.606  34.489  1.00  0.00
ATOM   3891  HN  ALA   241      62.323  38.226  35.117  1.00  0.00
ATOM   3892  N   LYS   242      60.576  37.831  31.507  1.00  0.00
ATOM   3893  CA  LYS   242      60.922  38.293  30.149  1.00  0.00
ATOM   3895  C   LYS   242      59.705  38.264  29.202  1.00  0.00
ATOM   3896  O   LYS   242      58.589  38.019  29.653  1.00  0.00
ATOM   3897  CB  LYS   242      62.090  37.479  29.567  1.00  0.00
ATOM   3900  CG  LYS   242      61.767  35.991  29.371  1.00  0.00
ATOM   3903  CD  LYS   242      62.869  35.192  28.659  1.00  0.00
ATOM   3906  CE  LYS   242      63.035  35.490  27.170  1.00  0.00
ATOM   3909  NZ  LYS   242      63.730  36.767  26.944  1.00  0.00
ATOM   3910  HN  LYS   242      59.825  37.176  31.575  1.00  0.00
ATOM   3911  HZ1 LYS   242      63.763  36.989  25.972  1.00  0.00
ATOM   3912  HZ2 LYS   242      63.243  37.491  27.441  1.00  0.00
ATOM   3913  HZ3 LYS   242      64.659  36.701  27.308  1.00  0.00
ATOM   3914  N   VAL   243      59.929  38.829  28.021  1.00  0.00
ATOM   3915  CA  VAL   243      58.956  38.920  26.901  1.00  0.00
ATOM   3917  C   VAL   243      57.657  39.615  27.348  1.00  0.00
ATOM   3918  O   VAL   243      56.566  39.044  27.356  1.00  0.00
ATOM   3919  CB  VAL   243      58.713  37.553  26.203  1.00  0.00
ATOM   3921  CG1 VAL   243      57.810  37.673  24.970  1.00  0.00
ATOM   3925  CG2 VAL   243      60.029  36.937  25.751  1.00  0.00
ATOM   3929  HN  VAL   243      60.789  39.321  27.852  1.00  0.00
ATOM   3930  N   GLN   244      57.849  40.770  27.978  1.00  0.00
ATOM   3931  CA  GLN   244      56.727  41.644  28.344  1.00  0.00
ATOM   3933  C   GLN   244      56.113  42.243  27.066  1.00  0.00
ATOM   3934  O   GLN   244      56.844  42.670  26.165  1.00  0.00
ATOM   3935  CB  GLN   244      57.227  42.694  29.345  1.00  0.00
ATOM   3938  CG  GLN   244      58.081  43.851  28.798  1.00  0.00
ATOM   3941  CD  GLN   244      57.185  44.999  28.326  1.00  0.00
ATOM   3942  NE2 GLN   244      57.534  45.607  27.220  1.00  0.00
ATOM   3943  OE1 GLN   244      56.128  45.317  28.847  1.00  0.00
ATOM   3944  HN  GLN   244      58.746  41.086  28.272  1.00  0.00
ATOM   3945 1HE2 GLN   244      58.334  45.300  26.707  1.00  0.00
ATOM   3946 2HE2 GLN   244      56.838  46.215  26.840  1.00  0.00
ATOM   3947  N   ARG   245      54.798  42.137  26.947  1.00  0.00
ATOM   3948  CA  ARG   245      54.150  42.768  25.792  1.00  0.00
ATOM   3950  C   ARG   245      53.384  44.053  26.133  1.00  0.00
ATOM   3951  O   ARG   245      52.697  44.189  27.137  1.00  0.00
ATOM   3952  CB  ARG   245      53.368  41.748  24.950  1.00  0.00
ATOM   3955  CG  ARG   245      52.815  42.395  23.677  1.00  0.00
ATOM   3958  CD  ARG   245      52.665  41.431  22.510  1.00  0.00
ATOM   3961  NE  ARG   245      53.952  41.241  21.809  1.00  0.00
ATOM   3962  CZ  ARG   245      54.075  40.700  20.583  1.00  0.00
ATOM   3963  NH1 ARG   245      52.992  40.294  19.902  1.00  0.00
ATOM   3964  NH2 ARG   245      55.281  40.592  20.009  1.00  0.00
ATOM   3965  HN  ARG   245      54.244  41.517  27.495  1.00  0.00
ATOM   3966  HE  ARG   245      54.751  41.557  22.306  1.00  0.00
ATOM   3967 1HH1 ARG   245      52.090  40.400  20.317  1.00  0.00
ATOM   3968 2HH1 ARG   245      53.069  39.885  18.998  1.00  0.00
ATOM   3969 1HH2 ARG   245      56.106  40.911  20.471  1.00  0.00
ATOM   3970 2HH2 ARG   245      55.357  40.184  19.095  1.00  0.00
ATOM   3971  N   VAL   246      53.740  45.069  25.353  1.00  0.00
ATOM   3972  CA  VAL   246      53.090  46.386  25.328  1.00  0.00
ATOM   3974  C   VAL   246      52.403  46.487  23.951  1.00  0.00
ATOM   3975  O   VAL   246      52.936  45.999  22.963  1.00  0.00
ATOM   3976  CB  VAL   246      54.169  47.476  25.530  1.00  0.00
ATOM   3978  CG1 VAL   246      53.665  48.895  25.276  1.00  0.00
ATOM   3982  CG2 VAL   246      54.693  47.414  26.963  1.00  0.00
ATOM   3986  HN  VAL   246      54.366  44.904  24.593  1.00  0.00
ATOM   3987  N   ALA   247      51.241  47.141  23.949  1.00  0.00
ATOM   3988  CA  ALA   247      50.442  47.381  22.743  1.00  0.00
ATOM   3990  C   ALA   247      50.303  48.898  22.515  1.00  0.00
ATOM   3991  O   ALA   247      50.446  49.654  23.484  1.00  0.00
ATOM   3992  CB  ALA   247      49.055  46.766  22.943  1.00  0.00
ATOM   3996  HN  ALA   247      50.857  47.576  24.759  1.00  0.00
ATOM   3997  N   PRO   248      50.273  49.315  21.231  1.00  0.00
ATOM   3998  CA  PRO   248      49.834  50.654  20.821  1.00  0.00
ATOM   4000  C   PRO   248      48.353  50.805  21.194  1.00  0.00
ATOM   4001  O   PRO   248      47.615  49.831  21.179  1.00  0.00
ATOM   4002  CB  PRO   248      49.981  50.657  19.299  1.00  0.00
ATOM   4005  CG  PRO   248      51.140  49.687  19.058  1.00  0.00
ATOM   4008  CD  PRO   248      50.909  48.596  20.103  1.00  0.00
ATOM   4011  N   ILE   249      47.975  52.020  21.588  1.00  0.00
ATOM   4012  CA  ILE   249      46.599  52.297  22.070  1.00  0.00
ATOM   4014  C   ILE   249      45.932  53.281  21.096  1.00  0.00
ATOM   4015  O   ILE   249      46.434  54.390  20.925  1.00  0.00
ATOM   4016  CB  ILE   249      46.635  52.890  23.489  1.00  0.00
ATOM   4018  CG1 ILE   249      47.456  52.070  24.497  1.00  0.00
ATOM   4021  CG2 ILE   249      45.225  53.167  24.039  1.00  0.00
ATOM   4025  CD  ILE   249      47.101  50.584  24.593  1.00  0.00
ATOM   4029  HN  ILE   249      48.547  52.830  21.491  1.00  0.00
ATOM   4030  N   ALA   250      45.018  52.745  20.286  1.00  0.00
ATOM   4031  CA  ALA   250      44.141  53.584  19.445  1.00  0.00
ATOM   4033  C   ALA   250      43.058  54.231  20.329  1.00  0.00
ATOM   4034  O   ALA   250      42.849  53.803  21.472  1.00  0.00
ATOM   4035  CB  ALA   250      43.505  52.731  18.361  1.00  0.00
ATOM   4039  HN  ALA   250      44.710  51.806  20.401  1.00  0.00
ATOM   4040  N   HIS   251      42.456  55.307  19.835  1.00  0.00
ATOM   4041  CA  HIS   251      41.323  55.953  20.523  1.00  0.00
ATOM   4043  C   HIS   251      40.107  55.017  20.426  1.00  0.00
ATOM   4044  O   HIS   251      39.860  54.451  19.357  1.00  0.00
ATOM   4045  CB  HIS   251      40.995  57.270  19.814  1.00  0.00
ATOM   4048  CG  HIS   251      40.328  58.276  20.757  1.00  0.00
ATOM   4049  CD2 HIS   251      39.048  58.292  21.138  1.00  0.00
ATOM   4050  ND1 HIS   251      40.960  59.246  21.406  1.00  0.00
ATOM   4051  HD1 HIS   251      41.950  59.476  21.323  1.00  0.00
ATOM   4052  CE1 HIS   251      40.070  59.870  22.190  1.00  0.00
ATOM   4053  NE2 HIS   251      38.896  59.276  22.015  1.00  0.00
ATOM   4054  HN  HIS   251      42.629  55.643  18.913  1.00  0.00
ATOM   4057  HE2 HIS   251      38.049  59.488  22.515  1.00  0.00
ATOM   4058  N   ARG   252      39.381  54.915  21.531  1.00  0.00
ATOM   4059  CA  ARG   252      38.145  54.122  21.670  1.00  0.00
ATOM   4061  C   ARG   252      37.449  54.595  22.963  1.00  0.00
ATOM   4062  CB  ARG   252      38.481  52.614  21.678  1.00  0.00
ATOM   4065  CG  ARG   252      39.053  51.981  22.959  1.00  0.00
ATOM   4068  CD  ARG   252      40.379  52.548  23.472  1.00  0.00
ATOM   4071  NE  ARG   252      40.763  51.858  24.719  1.00  0.00
ATOM   4072  CZ  ARG   252      40.179  52.022  25.912  1.00  0.00
ATOM   4073  NH1 ARG   252      39.080  52.766  26.094  1.00  0.00
ATOM   4074  NH2 ARG   252      40.730  51.421  26.976  1.00  0.00
ATOM   4075  O1  ARG   252      38.192  55.079  23.859  1.00  0.00
ATOM   4076  O2  ARG   252      36.213  54.693  22.947  1.00  0.00
ATOM   4077  HN  ARG   252      39.594  55.358  22.406  1.00  0.00
ATOM   4078  HE  ARG   252      41.346  51.057  24.574  1.00  0.00
ATOM   4079 1HH1 ARG   252      38.657  53.218  25.305  1.00  0.00
ATOM   4080 2HH1 ARG   252      38.636  52.813  26.980  1.00  0.00
ATOM   4081 1HH2 ARG   252      41.540  50.834  26.877  1.00  0.00
ATOM   4082 2HH2 ARG   252      40.241  51.396  27.841  1.00  0.00
TER    4083      ARG   252 
HETATM 4083 FE   UNK   253      41.726  40.344  32.385  1.00  6.58
HETATM 4084 FE   UNK   254      35.954  43.162  32.868  1.00  6.58
HETATM    1  C   UNK     1      40.767  41.350  38.097  1.00  0.00
HETATM    2  C   UNK     1      39.570  41.828  38.924  1.00  0.00
HETATM    3  C   UNK     1      39.602  43.324  39.243  1.00  0.00
HETATM    4  C   UNK     1      40.662  44.042  38.403  1.00  0.00
HETATM    5  C   UNK     1      40.966  45.431  38.966  1.00  0.00
HETATM    6  C   UNK     1      41.298  45.426  40.461  1.00  0.00
HETATM    7  C   UNK     1      41.910  44.132  41.010  1.00  0.00
HETATM    8  C   UNK     1      41.377  43.741  42.391  1.00  0.00
HETATM    9  C   UNK     1      40.525  44.834  43.043  1.00  0.00
HETATM   10  C   UNK     1      39.064  44.797  42.626  1.00  0.00
HETATM   11  C   UNK     1      41.435  40.055  38.573  1.00  0.00
HETATM   12  C   UNK     1      40.504  38.840  38.547  1.00  0.00
HETATM   13  C   UNK     1      41.156  37.652  37.838  1.00  0.00
HETATM   14  C   UNK     1      40.818  36.295  38.467  1.00  0.00
HETATM   15  C   UNK     1      39.522  35.666  37.959  1.00  0.00
HETATM   16  C   UNK     1      38.367  36.629  37.837  1.00  0.00
HETATM   17  O   UNK     1      37.538  36.817  38.718  1.00  0.00
HETATM   18  O   UNK     1      38.322  37.246  36.631  1.00  0.00
HETATM   19  H   UNK     1      37.914  36.677  35.943  1.00  0.00
