# Supplementary material for: Homology modeling and docking studies of a Δ9-fatty acid desaturase from a Cold-tolerant Pseudomonas sp. AMS8
Source: PeerJ. 2018 Mar 19;6:e4347. doi: 10.7717/peerj.4347 (PMC5863719; doi:10.7717/peerj.4347)
Supplement: Data S1 [file peerj-06-4347-s001.zip › Raw data AMX8-em.pdb]

TITLE     Protein
REMARK    THIS IS A SIMULATION BOX
CRYST1   84.780   67.770   82.850  90.00  90.00  90.00 P 1           1
MODEL        1
ATOM      1  N   MET     1      26.840  39.790  51.690  1.00  0.00            
ATOM      2  H1  MET     1      26.660  38.870  52.020  1.00  0.00            
ATOM      3  H2  MET     1      27.200  40.350  52.440  1.00  0.00            
ATOM      4  H3  MET     1      25.990  40.210  51.360  1.00  0.00            
ATOM      5  CA  MET     1      27.840  39.780  50.590  1.00  0.00            
ATOM      6  CB  MET     1      27.420  38.820  49.470  1.00  0.00            
ATOM      7  CG  MET     1      27.590  37.360  49.900  1.00  0.00            
ATOM      8  SD  MET     1      27.050  36.240  48.570  1.00  0.00            
ATOM      9  CE  MET     1      27.150  34.670  49.410  1.00  0.00            
ATOM     10  C   MET     1      28.090  41.230  50.150  1.00  0.00            
ATOM     11  O   MET     1      28.170  42.030  51.060  1.00  0.00            
ATOM     12  N   TRP     2      27.780  41.640  48.910  1.00  0.00            
ATOM     13  H   TRP     2      27.460  41.030  48.190  1.00  0.00            
ATOM     14  CA  TRP     2      28.070  43.010  48.430  1.00  0.00            
ATOM     15  CB  TRP     2      27.470  43.220  47.040  1.00  0.00            
ATOM     16  CG  TRP     2      28.420  42.740  45.950  1.00  0.00            
ATOM     17  CD1 TRP     2      28.690  41.480  45.640  1.00  0.00            
ATOM     18  HD1 TRP     2      28.360  40.600  46.200  1.00  0.00            
ATOM     19  CD2 TRP     2      28.990  43.540  44.970  1.00  0.00            
ATOM     20  NE1 TRP     2      29.370  41.450  44.490  1.00  0.00            
ATOM     21  HE1 TRP     2      29.640  40.620  44.000  1.00  0.00            
ATOM     22  CE2 TRP     2      29.580  42.680  44.060  1.00  0.00            
ATOM     23  CE3 TRP     2      28.990  44.900  44.720  1.00  0.00            
ATOM     24  HE3 TRP     2      28.570  45.600  45.450  1.00  0.00            
ATOM     25  CZ2 TRP     2      30.160  43.160  42.900  1.00  0.00            
ATOM     26  HZ2 TRP     2      30.590  42.470  42.170  1.00  0.00            
ATOM     27  CZ3 TRP     2      29.580  45.390  43.560  1.00  0.00            
ATOM     28  HZ3 TRP     2      29.630  46.470  43.390  1.00  0.00            
ATOM     29  CH2 TRP     2      30.160  44.520  42.650  1.00  0.00            
ATOM     30  HH2 TRP     2      30.660  44.900  41.760  1.00  0.00            
ATOM     31  C   TRP     2      27.670  44.210  49.300  1.00  0.00            
ATOM     32  O   TRP     2      28.510  45.050  49.610  1.00  0.00            
ATOM     33  N   TYR     3      26.470  44.140  49.880  1.00  0.00            
ATOM     34  H   TYR     3      25.800  43.460  49.580  1.00  0.00            
ATOM     35  CA  TYR     3      25.950  45.200  50.770  1.00  0.00            
ATOM     36  CB  TYR     3      24.470  44.950  51.110  1.00  0.00            
ATOM     37  CG  TYR     3      24.190  44.030  52.300  1.00  0.00            
ATOM     38  CD1 TYR     3      24.090  42.650  52.140  1.00  0.00            
ATOM     39  HD1 TYR     3      23.980  42.230  51.140  1.00  0.00            
ATOM     40  CD2 TYR     3      24.130  44.580  53.570  1.00  0.00            
ATOM     41  HD2 TYR     3      24.290  45.650  53.710  1.00  0.00            
ATOM     42  CE1 TYR     3      23.930  41.840  53.250  1.00  0.00            
ATOM     43  HE1 TYR     3      23.680  40.780  53.130  1.00  0.00            
ATOM     44  CE2 TYR     3      23.980  43.780  54.690  1.00  0.00            
ATOM     45  HE2 TYR     3      24.000  44.240  55.670  1.00  0.00            
ATOM     46  CZ  TYR     3      23.880  42.400  54.520  1.00  0.00            
ATOM     47  OH  TYR     3      23.750  41.580  55.580  1.00  0.00            
ATOM     48  HH  TYR     3      23.710  42.130  56.420  1.00  0.00            
ATOM     49  C   TYR     3      26.810  45.420  52.030  1.00  0.00            
ATOM     50  O   TYR     3      27.280  46.530  52.270  1.00  0.00            
ATOM     51  N   THR     4      27.200  44.310  52.660  1.00  0.00            
ATOM     52  H   THR     4      26.980  43.400  52.290  1.00  0.00            
ATOM     53  CA  THR     4      28.080  44.310  53.860  1.00  0.00            
ATOM     54  CB  THR     4      27.910  43.010  54.680  1.00  0.00            
ATOM     55  OG1 THR     4      28.380  43.040  56.020  1.00  0.00            
ATOM     56  HG1 THR     4      29.370  43.120  56.130  1.00  0.00            
ATOM     57  CG2 THR     4      28.420  41.760  53.980  1.00  0.00            
ATOM     58  C   THR     4      29.510  44.740  53.470  1.00  0.00            
ATOM     59  O   THR     4      29.960  45.710  54.050  1.00  0.00            
ATOM     60  N   GLY     5      29.850  44.520  52.200  1.00  0.00            
ATOM     61  H   GLY     5      29.270  43.980  51.590  1.00  0.00            
ATOM     62  CA  GLY     5      31.090  44.990  51.550  1.00  0.00            
ATOM     63  C   GLY     5      31.330  46.490  51.650  1.00  0.00            
ATOM     64  O   GLY     5      32.370  46.920  52.150  1.00  0.00            
ATOM     65  N   PHE     6      30.320  47.260  51.260  1.00  0.00            
ATOM     66  H   PHE     6      29.500  46.880  50.820  1.00  0.00            
ATOM     67  CA  PHE     6      30.370  48.720  51.470  1.00  0.00            
ATOM     68  CB  PHE     6      29.390  49.510  50.610  1.00  0.00            
ATOM     69  CG  PHE     6      29.890  50.960  50.540  1.00  0.00            
ATOM     70  CD1 PHE     6      29.630  51.850  51.580  1.00  0.00            
ATOM     71  HD1 PHE     6      29.020  51.540  52.430  1.00  0.00            
ATOM     72  CD2 PHE     6      30.860  51.270  49.600  1.00  0.00            
ATOM     73  HD2 PHE     6      31.140  50.530  48.850  1.00  0.00            
ATOM     74  CE1 PHE     6      30.370  53.020  51.690  1.00  0.00            
ATOM     75  HE1 PHE     6      30.290  53.620  52.600  1.00  0.00            
ATOM     76  CE2 PHE     6      31.580  52.450  49.700  1.00  0.00            
ATOM     77  HE2 PHE     6      32.350  52.680  48.960  1.00  0.00            
ATOM     78  CZ  PHE     6      31.340  53.330  50.750  1.00  0.00            
ATOM     79  HZ  PHE     6      31.930  54.240  50.840  1.00  0.00            
ATOM     80  C   PHE     6      30.180  49.100  52.950  1.00  0.00            
ATOM     81  O   PHE     6      30.920  49.930  53.470  1.00  0.00            
ATOM     82  N   LEU     7      29.210  48.480  53.630  1.00  0.00            
ATOM     83  H   LEU     7      28.790  47.640  53.280  1.00  0.00            
ATOM     84  CA  LEU     7      28.880  48.830  55.030  1.00  0.00            
ATOM     85  CB  LEU     7      27.660  48.010  55.480  1.00  0.00            
ATOM     86  CG  LEU     7      27.020  48.560  56.770  1.00  0.00            
ATOM     87  CD1 LEU     7      26.490  49.980  56.560  1.00  0.00            
ATOM     88  CD2 LEU     7      25.920  47.630  57.260  1.00  0.00            
ATOM     89  C   LEU     7      30.070  48.630  55.990  1.00  0.00            
ATOM     90  O   LEU     7      30.280  49.420  56.920  1.00  0.00            
ATOM     91  N   ASP     8      30.950  47.730  55.590  1.00  0.00            
ATOM     92  H   ASP     8      30.750  47.080  54.860  1.00  0.00            
ATOM     93  CA  ASP     8      32.190  47.400  56.290  1.00  0.00            
ATOM     94  CB  ASP     8      32.410  45.920  56.030  1.00  0.00            
ATOM     95  CG  ASP     8      31.400  45.040  56.800  1.00  0.00            
ATOM     96  OD1 ASP     8      30.980  45.450  57.900  1.00  0.00            
ATOM     97  OD2 ASP     8      31.080  43.920  56.320  1.00  0.00            
ATOM     98  C   ASP     8      33.360  48.350  55.930  1.00  0.00            
ATOM     99  O   ASP     8      34.290  48.050  55.190  1.00  0.00            
ATOM    100  N   LEU     9      33.210  49.530  56.510  1.00  0.00            
ATOM    101  H   LEU     9      32.360  49.710  57.010  1.00  0.00            
ATOM    102  CA  LEU     9      34.200  50.630  56.490  1.00  0.00            
ATOM    103  CB  LEU     9      33.590  51.810  57.260  1.00  0.00            
ATOM    104  CG  LEU     9      34.430  53.100  57.380  1.00  0.00            
ATOM    105  CD1 LEU     9      34.630  53.780  56.030  1.00  0.00            
ATOM    106  CD2 LEU     9      33.860  54.040  58.430  1.00  0.00            
ATOM    107  C   LEU     9      35.510  50.140  57.150  1.00  0.00            
ATOM    108  O   LEU     9      35.520  49.190  57.930  1.00  0.00            
ATOM    109  N   SER    10      36.620  50.810  56.840  1.00  0.00            
ATOM    110  H   SER    10      36.660  51.410  56.040  1.00  0.00            
ATOM    111  CA  SER    10      37.880  50.710  57.620  1.00  0.00            
ATOM    112  CB  SER    10      38.980  51.650  57.110  1.00  0.00            
ATOM    113  OG  SER    10      39.330  51.320  55.770  1.00  0.00            
ATOM    114  HG  SER    10      40.050  51.950  55.460  1.00  0.00            
ATOM    115  C   SER    10      37.590  51.130  59.070  1.00  0.00            
ATOM    116  O   SER    10      37.610  52.310  59.410  1.00  0.00            
ATOM    117  N   ALA    11      37.120  50.150  59.830  1.00  0.00            
ATOM    118  H   ALA    11      36.700  49.350  59.400  1.00  0.00            
ATOM    119  CA  ALA    11      36.820  50.330  61.270  1.00  0.00            
ATOM    120  CB  ALA    11      36.340  48.980  61.820  1.00  0.00            
ATOM    121  C   ALA    11      38.070  50.820  62.020  1.00  0.00            
ATOM    122  O   ALA    11      38.060  51.870  62.650  1.00  0.00            
ATOM    123  N   TRP    12      39.180  50.190  61.670  1.00  0.00            
ATOM    124  H   TRP    12      39.150  49.450  61.000  1.00  0.00            
ATOM    125  CA  TRP    12      40.520  50.470  62.230  1.00  0.00            
ATOM    126  CB  TRP    12      40.910  49.450  63.320  1.00  0.00            
ATOM    127  CG  TRP    12      39.840  48.450  63.780  1.00  0.00            
ATOM    128  CD1 TRP    12      39.860  47.140  63.560  1.00  0.00            
ATOM    129  HD1 TRP    12      40.570  46.650  62.890  1.00  0.00            
ATOM    130  CD2 TRP    12      38.720  48.690  64.580  1.00  0.00            
ATOM    131  NE1 TRP    12      38.860  46.540  64.190  1.00  0.00            
ATOM    132  HE1 TRP    12      38.730  45.550  64.280  1.00  0.00            
ATOM    133  CE2 TRP    12      38.120  47.460  64.800  1.00  0.00            
ATOM    134  CE3 TRP    12      38.050  49.850  64.920  1.00  0.00            
ATOM    135  HE3 TRP    12      38.550  50.820  64.790  1.00  0.00            
ATOM    136  CZ2 TRP    12      36.840  47.410  65.340  1.00  0.00            
ATOM    137  HZ2 TRP    12      36.430  46.480  65.710  1.00  0.00            
ATOM    138  CZ3 TRP    12      36.750  49.810  65.390  1.00  0.00            
ATOM    139  HZ3 TRP    12      36.210  50.740  65.560  1.00  0.00            
ATOM    140  CH2 TRP    12      36.140  48.580  65.610  1.00  0.00            
ATOM    141  HH2 TRP    12      35.170  48.540  66.110  1.00  0.00            
ATOM    142  C   TRP    12      41.560  50.380  61.110  1.00  0.00            
ATOM    143  O   TRP    12      41.380  49.640  60.150  1.00  0.00            
ATOM    144  N   GLN    13      42.730  50.950  61.360  1.00  0.00            
ATOM    145  H   GLN    13      42.870  51.560  62.140  1.00  0.00            
ATOM    146  CA  GLN    13      43.880  50.790  60.440  1.00  0.00            
ATOM    147  CB  GLN    13      45.060  51.650  60.900  1.00  0.00            
ATOM    148  CG  GLN    13      45.970  52.090  59.740  1.00  0.00            
ATOM    149  CD  GLN    13      46.680  50.940  59.020  1.00  0.00            
ATOM    150  OE1 GLN    13      47.470  50.220  59.590  1.00  0.00            
ATOM    151  NE2 GLN    13      46.330  50.690  57.780  1.00  0.00            
ATOM    152 1HE2 GLN    13      45.640  51.240  57.300  1.00  0.00            
ATOM    153 2HE2 GLN    13      46.740  49.870  57.370  1.00  0.00            
ATOM    154  C   GLN    13      44.290  49.300  60.340  1.00  0.00            
ATOM    155  O   GLN    13      44.340  48.740  59.250  1.00  0.00            
ATOM    156  N   LEU    14      44.140  48.630  61.470  1.00  0.00            
ATOM    157  H   LEU    14      43.920  49.110  62.320  1.00  0.00            
ATOM    158  CA  LEU    14      44.370  47.180  61.640  1.00  0.00            
ATOM    159  CB  LEU    14      44.260  46.820  63.130  1.00  0.00            
ATOM    160  CG  LEU    14      45.250  47.480  64.100  1.00  0.00            
ATOM    161  CD1 LEU    14      44.880  48.920  64.460  1.00  0.00            
ATOM    162  CD2 LEU    14      45.310  46.650  65.380  1.00  0.00            
ATOM    163  C   LEU    14      43.430  46.310  60.770  1.00  0.00            
ATOM    164  O   LEU    14      43.930  45.460  60.040  1.00  0.00            
ATOM    165  N   VAL    15      42.160  46.710  60.620  1.00  0.00            
ATOM    166  H   VAL    15      41.790  47.510  61.080  1.00  0.00            
ATOM    167  CA  VAL    15      41.230  46.020  59.670  1.00  0.00            
ATOM    168  CB  VAL    15      39.740  46.300  59.950  1.00  0.00            
ATOM    169  CG1 VAL    15      39.230  47.610  59.360  1.00  0.00            
ATOM    170  CG2 VAL    15      38.860  45.150  59.460  1.00  0.00            
ATOM    171  C   VAL    15      41.600  46.240  58.180  1.00  0.00            
ATOM    172  O   VAL    15      41.550  45.310  57.380  1.00  0.00            
ATOM    173  N   ALA    16      42.110  47.430  57.860  1.00  0.00            
ATOM    174  H   ALA    16      42.160  48.180  58.520  1.00  0.00            
ATOM    175  CA  ALA    16      42.630  47.730  56.500  1.00  0.00            
ATOM    176  CB  ALA    16      42.920  49.230  56.390  1.00  0.00            
ATOM    177  C   ALA    16      43.890  46.900  56.170  1.00  0.00            
ATOM    178  O   ALA    16      43.940  46.270  55.110  1.00  0.00            
ATOM    179  N   VAL    17      44.770  46.740  57.160  1.00  0.00            
ATOM    180  H   VAL    17      44.670  47.230  58.020  1.00  0.00            
ATOM    181  CA  VAL    17      45.960  45.850  57.070  1.00  0.00            
ATOM    182  CB  VAL    17      46.830  45.870  58.340  1.00  0.00            
ATOM    183  CG1 VAL    17      48.090  45.010  58.200  1.00  0.00            
ATOM    184  CG2 VAL    17      47.230  47.280  58.740  1.00  0.00            
ATOM    185  C   VAL    17      45.530  44.390  56.790  1.00  0.00            
ATOM    186  O   VAL    17      45.890  43.840  55.750  1.00  0.00            
ATOM    187  N   THR    18      44.560  43.930  57.590  1.00  0.00            
ATOM    188  H   THR    18      44.290  44.420  58.420  1.00  0.00            
ATOM    189  CA  THR    18      43.920  42.590  57.460  1.00  0.00            
ATOM    190  CB  THR    18      42.680  42.490  58.360  1.00  0.00            
ATOM    191  OG1 THR    18      43.070  42.590  59.730  1.00  0.00            
ATOM    192  HG1 THR    18      42.440  42.070  60.300  1.00  0.00            
ATOM    193  CG2 THR    18      41.790  41.270  58.110  1.00  0.00            
ATOM    194  C   THR    18      43.490  42.310  56.020  1.00  0.00            
ATOM    195  O   THR    18      43.930  41.330  55.420  1.00  0.00            
ATOM    196  N   LEU    19      42.760  43.280  55.450  1.00  0.00            
ATOM    197  H   LEU    19      42.450  44.080  55.960  1.00  0.00            
ATOM    198  CA  LEU    19      42.290  43.170  54.060  1.00  0.00            
ATOM    199  CB  LEU    19      41.400  44.330  53.630  1.00  0.00            
ATOM    200  CG  LEU    19      40.730  44.120  52.250  1.00  0.00            
ATOM    201  CD1 LEU    19      41.550  44.550  51.030  1.00  0.00            
ATOM    202  CD2 LEU    19      40.280  42.670  52.100  1.00  0.00            
ATOM    203  C   LEU    19      43.450  43.040  53.070  1.00  0.00            
ATOM    204  O   LEU    19      43.520  42.050  52.350  1.00  0.00            
ATOM    205  N   LEU    20      44.380  43.980  53.150  1.00  0.00            
ATOM    206  H   LEU    20      44.360  44.700  53.840  1.00  0.00            
ATOM    207  CA  LEU    20      45.500  44.020  52.180  1.00  0.00            
ATOM    208  CB  LEU    20      46.410  45.220  52.490  1.00  0.00            
ATOM    209  CG  LEU    20      47.420  45.590  51.380  1.00  0.00            
ATOM    210  CD1 LEU    20      48.630  44.640  51.350  1.00  0.00            
ATOM    211  CD2 LEU    20      46.750  45.660  50.010  1.00  0.00            
ATOM    212  C   LEU    20      46.260  42.680  52.160  1.00  0.00            
ATOM    213  O   LEU    20      46.310  42.040  51.110  1.00  0.00            
ATOM    214  N   MET    21      46.490  42.130  53.350  1.00  0.00            
ATOM    215  H   MET    21      46.170  42.560  54.200  1.00  0.00            
ATOM    216  CA  MET    21      47.190  40.830  53.480  1.00  0.00            
ATOM    217  CB  MET    21      47.420  40.420  54.920  1.00  0.00            
ATOM    218  CG  MET    21      47.930  41.480  55.890  1.00  0.00            
ATOM    219  SD  MET    21      47.700  40.980  57.640  1.00  0.00            
ATOM    220  CE  MET    21      46.610  39.570  57.480  1.00  0.00            
ATOM    221  C   MET    21      46.380  39.680  52.860  1.00  0.00            
ATOM    222  O   MET    21      46.940  38.840  52.150  1.00  0.00            
ATOM    223  N   THR    22      45.070  39.640  53.110  1.00  0.00            
ATOM    224  H   THR    22      44.600  40.360  53.620  1.00  0.00            
ATOM    225  CA  THR    22      44.220  38.570  52.530  1.00  0.00            
ATOM    226  CB  THR    22      42.890  38.400  53.260  1.00  0.00            
ATOM    227  OG1 THR    22      42.290  37.150  52.910  1.00  0.00            
ATOM    228  HG1 THR    22      41.430  37.070  53.410  1.00  0.00            
ATOM    229  CG2 THR    22      41.930  39.550  52.990  1.00  0.00            
ATOM    230  C   THR    22      44.030  38.710  51.010  1.00  0.00            
ATOM    231  O   THR    22      44.180  37.710  50.310  1.00  0.00            
ATOM    232  N   HIS    23      43.970  39.940  50.500  1.00  0.00            
ATOM    233  H   HIS    23      43.840  40.760  51.060  1.00  0.00            
ATOM    234  CA  HIS    23      43.980  40.140  49.050  1.00  0.00            
ATOM    235  CB  HIS    23      43.490  41.540  48.640  1.00  0.00            
ATOM    236  CG  HIS    23      42.990  41.520  47.190  1.00  0.00            
ATOM    237  ND1 HIS    23      43.670  41.130  46.120  1.00  0.00            
ATOM    238  CD2 HIS    23      41.790  41.920  46.770  1.00  0.00            
ATOM    239  HD2 HIS    23      40.960  42.190  47.420  1.00  0.00            
ATOM    240  CE1 HIS    23      42.920  41.310  45.040  1.00  0.00            
ATOM    241  HE1 HIS    23      43.200  41.120  44.010  1.00  0.00            
ATOM    242  NE2 HIS    23      41.760  41.800  45.450  1.00  0.00            
ATOM    243  HE2 HIS    23      40.970  41.990  44.860  1.00  0.00            
ATOM    244  C   HIS    23      45.340  39.740  48.440  1.00  0.00            
ATOM    245  O   HIS    23      45.380  38.730  47.740  1.00  0.00            
ATOM    246  N   VAL    24      46.440  40.100  49.110  1.00  0.00            
ATOM    247  H   VAL    24      46.400  40.780  49.840  1.00  0.00            
ATOM    248  CA  VAL    24      47.790  39.640  48.690  1.00  0.00            
ATOM    249  CB  VAL    24      48.910  40.460  49.350  1.00  0.00            
ATOM    250  CG1 VAL    24      49.530  39.820  50.600  1.00  0.00            
ATOM    251  CG2 VAL    24      49.990  40.780  48.310  1.00  0.00            
ATOM    252  C   VAL    24      48.000  38.100  48.760  1.00  0.00            
ATOM    253  O   VAL    24      48.690  37.490  47.950  1.00  0.00            
ATOM    254  N   THR    25      47.320  37.440  49.690  1.00  0.00            
ATOM    255  H   THR    25      46.850  37.930  50.420  1.00  0.00            
ATOM    256  CA  THR    25      47.340  35.950  49.780  1.00  0.00            
ATOM    257  CB  THR    25      46.860  35.500  51.180  1.00  0.00            
ATOM    258  OG1 THR    25      47.640  34.410  51.650  1.00  0.00            
ATOM    259  HG1 THR    25      47.100  34.030  52.400  1.00  0.00            
ATOM    260  CG2 THR    25      45.390  35.080  51.290  1.00  0.00            
ATOM    261  C   THR    25      46.600  35.290  48.610  1.00  0.00            
ATOM    262  O   THR    25      47.180  34.450  47.900  1.00  0.00            
ATOM    263  N   ILE    26      45.460  35.870  48.240  1.00  0.00            
ATOM    264  H   ILE    26      45.130  36.710  48.680  1.00  0.00            
ATOM    265  CA  ILE    26      44.620  35.390  47.120  1.00  0.00            
ATOM    266  CB  ILE    26      43.180  35.960  47.140  1.00  0.00            
ATOM    267  CG1 ILE    26      42.910  37.430  46.790  1.00  0.00            
ATOM    268  CG2 ILE    26      42.550  35.700  48.510  1.00  0.00            
ATOM    269  CD  ILE    26      43.100  37.830  45.330  1.00  0.00            
ATOM    270  C   ILE    26      45.320  35.570  45.770  1.00  0.00            
ATOM    271  O   ILE    26      45.240  34.710  44.890  1.00  0.00            
ATOM    272  N   ILE    27      46.110  36.630  45.680  1.00  0.00            
ATOM    273  H   ILE    27      45.970  37.400  46.300  1.00  0.00            
ATOM    274  CA  ILE    27      46.920  36.940  44.490  1.00  0.00            
ATOM    275  CB  ILE    27      47.420  38.380  44.560  1.00  0.00            
ATOM    276  CG1 ILE    27      48.720  38.740  45.300  1.00  0.00            
ATOM    277  CG2 ILE    27      46.300  39.320  45.010  1.00  0.00            
ATOM    278  CD  ILE    27      50.050  38.460  44.600  1.00  0.00            
ATOM    279  C   ILE    27      48.070  35.970  44.210  1.00  0.00            
ATOM    280  O   ILE    27      48.250  35.440  43.120  1.00  0.00            
ATOM    281  N   GLY    28      48.770  35.670  45.310  1.00  0.00            
ATOM    282  H   GLY    28      48.560  36.130  46.170  1.00  0.00            
ATOM    283  CA  GLY    28      50.000  34.850  45.290  1.00  0.00            
ATOM    284  C   GLY    28      49.670  33.470  44.720  1.00  0.00            
ATOM    285  O   GLY    28      50.310  32.960  43.800  1.00  0.00            
ATOM    286  N   VAL    29      48.500  33.010  45.150  1.00  0.00            
ATOM    287  H   VAL    29      47.920  33.510  45.790  1.00  0.00            
ATOM    288  CA  VAL    29      47.970  31.790  44.570  1.00  0.00            
ATOM    289  CB  VAL    29      46.880  31.190  45.430  1.00  0.00            
ATOM    290  CG1 VAL    29      45.510  31.860  45.370  1.00  0.00            
ATOM    291  CG2 VAL    29      46.840  29.710  45.080  1.00  0.00            
ATOM    292  C   VAL    29      47.500  31.920  43.120  1.00  0.00            
ATOM    293  O   VAL    29      47.890  31.060  42.330  1.00  0.00            
ATOM    294  N   THR    30      46.750  32.980  42.810  1.00  0.00            
ATOM    295  H   THR    30      46.560  33.740  43.430  1.00  0.00            
ATOM    296  CA  THR    30      46.140  33.130  41.480  1.00  0.00            
ATOM    297  CB  THR    30      45.070  34.220  41.350  1.00  0.00            
ATOM    298  OG1 THR    30      45.590  35.500  41.710  1.00  0.00            
ATOM    299  HG1 THR    30      45.670  36.010  40.850  1.00  0.00            
ATOM    300  CG2 THR    30      43.800  33.880  42.140  1.00  0.00            
ATOM    301  C   THR    30      47.150  33.080  40.340  1.00  0.00            
ATOM    302  O   THR    30      47.100  32.060  39.630  1.00  0.00            
ATOM    303  N   VAL    31      48.330  33.630  40.650  1.00  0.00            
ATOM    304  H   VAL    31      48.420  34.250  41.420  1.00  0.00            
ATOM    305  CA  VAL    31      49.500  33.510  39.750  1.00  0.00            
ATOM    306  CB  VAL    31      50.720  34.330  40.180  1.00  0.00            
ATOM    307  CG1 VAL    31      51.710  34.330  39.010  1.00  0.00            
ATOM    308  CG2 VAL    31      50.380  35.760  40.590  1.00  0.00            
ATOM    309  C   VAL    31      49.950  32.050  39.540  1.00  0.00            
ATOM    310  O   VAL    31      49.950  31.560  38.410  1.00  0.00            
ATOM    311  N   TYR    32      50.200  31.310  40.630  1.00  0.00            
ATOM    312  H   TYR    32      49.990  31.640  41.550  1.00  0.00            
ATOM    313  CA  TYR    32      50.570  29.880  40.480  1.00  0.00            
ATOM    314  CB  TYR    32      50.750  29.130  41.800  1.00  0.00            
ATOM    315  CG  TYR    32      50.730  27.600  41.580  1.00  0.00            
ATOM    316  CD1 TYR    32      51.750  26.970  40.910  1.00  0.00            
ATOM    317  HD1 TYR    32      52.660  27.560  40.800  1.00  0.00            
ATOM    318  CD2 TYR    32      49.560  26.890  41.750  1.00  0.00            
ATOM    319  HD2 TYR    32      48.750  27.330  42.330  1.00  0.00            
ATOM    320  CE1 TYR    32      51.620  25.690  40.380  1.00  0.00            
ATOM    321  HE1 TYR    32      52.460  25.230  39.850  1.00  0.00            
ATOM    322  CE2 TYR    32      49.420  25.620  41.220  1.00  0.00            
ATOM    323  HE2 TYR    32      48.560  25.040  41.560  1.00  0.00            
ATOM    324  CZ  TYR    32      50.430  25.010  40.510  1.00  0.00            
ATOM    325  OH  TYR    32      50.220  23.750  40.050  1.00  0.00            
ATOM    326  HH  TYR    32      49.240  23.620  40.230  1.00  0.00            
ATOM    327  C   TYR    32      49.520  29.120  39.660  1.00  0.00            
ATOM    328  O   TYR    32      49.880  28.330  38.780  1.00  0.00            
ATOM    329  N   LEU    33      48.310  29.150  40.220  1.00  0.00            
ATOM    330  H   LEU    33      48.070  29.840  40.900  1.00  0.00            
ATOM    331  CA  LEU    33      47.270  28.210  39.790  1.00  0.00            
ATOM    332  CB  LEU    33      46.010  28.260  40.650  1.00  0.00            
ATOM    333  CG  LEU    33      45.280  29.570  40.710  1.00  0.00            
ATOM    334  CD1 LEU    33      44.020  29.610  39.850  1.00  0.00            
ATOM    335  CD2 LEU    33      45.050  29.840  42.180  1.00  0.00            
ATOM    336  C   LEU    33      46.950  28.260  38.320  1.00  0.00            
ATOM    337  O   LEU    33      47.310  27.320  37.600  1.00  0.00            
ATOM    338  N   HIS    34      46.910  29.510  37.920  1.00  0.00            
ATOM    339  H   HIS    34      47.050  30.280  38.540  1.00  0.00            
ATOM    340  CA  HIS    34      46.590  29.890  36.560  1.00  0.00            
ATOM    341  CB  HIS    34      46.460  31.380  36.730  1.00  0.00            
ATOM    342  CG  HIS    34      45.820  31.920  35.500  1.00  0.00            
ATOM    343  ND1 HIS    34      46.540  32.310  34.470  1.00  0.00            
ATOM    344  CD2 HIS    34      44.660  32.560  35.530  1.00  0.00            
ATOM    345  HD2 HIS    34      43.810  32.330  36.170  1.00  0.00            
ATOM    346  CE1 HIS    34      45.890  33.340  33.950  1.00  0.00            
ATOM    347  HE1 HIS    34      46.360  34.160  33.400  1.00  0.00            
ATOM    348  NE2 HIS    34      44.720  33.470  34.570  1.00  0.00            
ATOM    349  HE2 HIS    34      44.130  34.270  34.500  1.00  0.00            
ATOM    350  C   HIS    34      47.710  29.480  35.600  1.00  0.00            
ATOM    351  O   HIS    34      47.490  28.540  34.830  1.00  0.00            
ATOM    352  N   ARG    35      48.950  29.860  35.960  1.00  0.00            
ATOM    353  H   ARG    35      49.080  30.510  36.700  1.00  0.00            
ATOM    354  CA  ARG    35      50.140  29.570  35.120  1.00  0.00            
ATOM    355  CB  ARG    35      51.450  30.210  35.620  1.00  0.00            
ATOM    356  CG  ARG    35      52.090  29.810  36.970  1.00  0.00            
ATOM    357  CD  ARG    35      53.030  28.600  37.000  1.00  0.00            
ATOM    358  NE  ARG    35      53.630  28.410  38.330  1.00  0.00            
ATOM    359  HE  ARG    35      53.500  29.200  38.930  1.00  0.00            
ATOM    360  CZ  ARG    35      54.210  27.290  38.830  1.00  0.00            
ATOM    361  NH1 ARG    35      54.130  26.100  38.230  1.00  0.00            
ATOM    362 1HH1 ARG    35      53.620  25.990  37.380  1.00  0.00            
ATOM    363 2HH1 ARG    35      54.510  25.290  38.670  1.00  0.00            
ATOM    364  NH2 ARG    35      54.820  27.340  40.020  1.00  0.00            
ATOM    365 1HH2 ARG    35      54.870  28.200  40.520  1.00  0.00            
ATOM    366 2HH2 ARG    35      55.170  26.510  40.450  1.00  0.00            
ATOM    367  C   ARG    35      50.330  28.080  34.830  1.00  0.00            
ATOM    368  O   ARG    35      50.180  27.630  33.690  1.00  0.00            
ATOM    369  N   TYR    36      50.410  27.300  35.900  1.00  0.00            
ATOM    370  H   TYR    36      50.130  27.640  36.800  1.00  0.00            
ATOM    371  CA  TYR    36      50.790  25.890  35.740  1.00  0.00            
ATOM    372  CB  TYR    36      51.340  25.270  37.040  1.00  0.00            
ATOM    373  CG  TYR    36      51.790  23.830  36.790  1.00  0.00            
ATOM    374  CD1 TYR    36      52.740  23.600  35.810  1.00  0.00            
ATOM    375  HD1 TYR    36      53.290  24.440  35.370  1.00  0.00            
ATOM    376  CD2 TYR    36      50.920  22.800  37.150  1.00  0.00            
ATOM    377  HD2 TYR    36      50.010  23.070  37.690  1.00  0.00            
ATOM    378  CE1 TYR    36      52.830  22.370  35.190  1.00  0.00            
ATOM    379  HE1 TYR    36      53.500  22.270  34.330  1.00  0.00            
ATOM    380  CE2 TYR    36      51.020  21.560  36.530  1.00  0.00            
ATOM    381  HE2 TYR    36      50.290  20.780  36.770  1.00  0.00            
ATOM    382  CZ  TYR    36      51.990  21.330  35.570  1.00  0.00            
ATOM    383  OH  TYR    36      52.440  20.060  35.440  1.00  0.00            
ATOM    384  HH  TYR    36      51.700  19.400  35.320  1.00  0.00            
ATOM    385  C   TYR    36      49.640  25.020  35.270  1.00  0.00            
ATOM    386  O   TYR    36      49.830  23.990  34.640  1.00  0.00            
ATOM    387  N   SER    37      48.590  25.220  36.030  1.00  0.00            
ATOM    388  H   SER    37      48.430  26.040  36.580  1.00  0.00            
ATOM    389  CA  SER    37      47.490  24.270  35.990  1.00  0.00            
ATOM    390  CB  SER    37      46.690  24.510  37.260  1.00  0.00            
ATOM    391  OG  SER    37      47.370  24.030  38.420  1.00  0.00            
ATOM    392  HG  SER    37      46.850  24.420  39.170  1.00  0.00            
ATOM    393  C   SER    37      46.740  24.340  34.670  1.00  0.00            
ATOM    394  O   SER    37      46.930  23.430  33.880  1.00  0.00            
ATOM    395  N   ALA    38      46.120  25.480  34.360  1.00  0.00            
ATOM    396  H   ALA    38      46.250  26.330  34.880  1.00  0.00            
ATOM    397  CA  ALA    38      45.280  25.630  33.150  1.00  0.00            
ATOM    398  CB  ALA    38      44.370  26.830  33.340  1.00  0.00            
ATOM    399  C   ALA    38      46.090  25.760  31.860  1.00  0.00            
ATOM    400  O   ALA    38      46.140  24.840  31.060  1.00  0.00            
ATOM    401  N   HIS    39      46.960  26.760  31.900  1.00  0.00            
ATOM    402  H   HIS    39      47.030  27.370  32.690  1.00  0.00            
ATOM    403  CA  HIS    39      47.810  27.110  30.750  1.00  0.00            
ATOM    404  CB  HIS    39      48.390  28.520  30.960  1.00  0.00            
ATOM    405  CG  HIS    39      47.280  29.540  31.200  1.00  0.00            
ATOM    406  ND1 HIS    39      46.930  29.990  32.400  1.00  0.00            
ATOM    407  HD1 HIS    39      47.480  30.050  33.230  1.00  0.00            
ATOM    408  CD2 HIS    39      46.270  29.800  30.360  1.00  0.00            
ATOM    409  HD2 HIS    39      46.260  29.560  29.300  1.00  0.00            
ATOM    410  CE1 HIS    39      45.700  30.460  32.300  1.00  0.00            
ATOM    411  HE1 HIS    39      45.190  30.940  33.140  1.00  0.00            
ATOM    412  NE2 HIS    39      45.280  30.360  31.050  1.00  0.00            
ATOM    413  C   HIS    39      48.930  26.100  30.510  1.00  0.00            
ATOM    414  O   HIS    39      49.320  25.800  29.390  1.00  0.00            
ATOM    415  N   ARG    40      49.510  25.660  31.630  1.00  0.00            
ATOM    416  H   ARG    40      49.130  25.910  32.520  1.00  0.00            
ATOM    417  CA  ARG    40      50.730  24.820  31.660  1.00  0.00            
ATOM    418  CB  ARG    40      50.400  23.380  31.270  1.00  0.00            
ATOM    419  CG  ARG    40      51.560  22.460  31.640  1.00  0.00            
ATOM    420  CD  ARG    40      51.140  21.000  31.560  1.00  0.00            
ATOM    421  NE  ARG    40      50.250  20.720  32.700  1.00  0.00            
ATOM    422  HE  ARG    40      49.850  21.530  33.130  1.00  0.00            
ATOM    423  CZ  ARG    40      49.800  19.500  33.010  1.00  0.00            
ATOM    424  NH1 ARG    40      50.040  18.460  32.200  1.00  0.00            
ATOM    425 1HH1 ARG    40      50.570  18.600  31.370  1.00  0.00            
ATOM    426 2HH1 ARG    40      49.510  17.620  32.300  1.00  0.00            
ATOM    427  NH2 ARG    40      49.100  19.300  34.130  1.00  0.00            
ATOM    428 1HH2 ARG    40      48.870  20.080  34.710  1.00  0.00            
ATOM    429 2HH2 ARG    40      48.550  18.470  34.190  1.00  0.00            
ATOM    430  C   ARG    40      51.870  25.480  30.870  1.00  0.00            
ATOM    431  O   ARG    40      52.660  24.870  30.160  1.00  0.00            
ATOM    432  N   SER    41      51.950  26.790  31.100  1.00  0.00            
ATOM    433  H   SER    41      51.240  27.250  31.640  1.00  0.00            
ATOM    434  CA  SER    41      52.950  27.660  30.450  1.00  0.00            
ATOM    435  CB  SER    41      52.600  29.100  30.750  1.00  0.00            
ATOM    436  OG  SER    41      53.500  29.920  30.020  1.00  0.00            
ATOM    437  HG  SER    41      53.360  30.860  30.310  1.00  0.00            
ATOM    438  C   SER    41      54.400  27.380  30.910  1.00  0.00            
ATOM    439  O   SER    41      55.380  27.700  30.240  1.00  0.00            
ATOM    440  N   LEU    42      54.460  26.840  32.120  1.00  0.00            
ATOM    441  H   LEU    42      53.600  26.540  32.550  1.00  0.00            
ATOM    442  CA  LEU    42      55.660  26.400  32.840  1.00  0.00            
ATOM    443  CB  LEU    42      55.650  26.930  34.280  1.00  0.00            
ATOM    444  CG  LEU    42      56.010  28.390  34.550  1.00  0.00            
ATOM    445  CD1 LEU    42      57.440  28.690  34.110  1.00  0.00            
ATOM    446  CD2 LEU    42      54.980  29.370  33.980  1.00  0.00            
ATOM    447  C   LEU    42      55.560  24.880  33.010  1.00  0.00            
ATOM    448  O   LEU    42      54.480  24.370  33.310  1.00  0.00            
ATOM    449  N   GLU    43      56.730  24.300  33.210  1.00  0.00            
ATOM    450  H   GLU    43      57.600  24.730  32.960  1.00  0.00            
ATOM    451  CA  GLU    43      56.840  22.940  33.750  1.00  0.00            
ATOM    452  CB  GLU    43      57.760  22.130  32.840  1.00  0.00            
ATOM    453  CG  GLU    43      57.970  20.700  33.340  1.00  0.00            
ATOM    454  CD  GLU    43      58.950  19.920  32.460  1.00  0.00            
ATOM    455  OE1 GLU    43      59.790  20.570  31.790  1.00  0.00            
ATOM    456  OE2 GLU    43      58.860  18.680  32.510  1.00  0.00            
ATOM    457  C   GLU    43      57.430  23.060  35.160  1.00  0.00            
ATOM    458  O   GLU    43      58.370  23.810  35.390  1.00  0.00            
ATOM    459  N   LEU    44      56.690  22.500  36.120  1.00  0.00            
ATOM    460  H   LEU    44      55.950  21.870  35.880  1.00  0.00            
ATOM    461  CA  LEU    44      57.120  22.490  37.520  1.00  0.00            
ATOM    462  CB  LEU    44      56.060  23.160  38.420  1.00  0.00            
ATOM    463  CG  LEU    44      55.010  22.270  39.110  1.00  0.00            
ATOM    464  CD1 LEU    44      54.110  23.120  40.010  1.00  0.00            
ATOM    465  CD2 LEU    44      54.180  21.480  38.120  1.00  0.00            
ATOM    466  C   LEU    44      57.470  21.050  37.960  1.00  0.00            
ATOM    467  O   LEU    44      56.800  20.100  37.570  1.00  0.00            
ATOM    468  N   ASN    45      58.460  20.940  38.830  1.00  0.00            
ATOM    469  H   ASN    45      59.170  21.640  38.910  1.00  0.00            
ATOM    470  CA  ASN    45      58.800  19.620  39.410  1.00  0.00            
ATOM    471  CB  ASN    45      60.270  19.570  39.810  1.00  0.00            
ATOM    472  CG  ASN    45      61.200  19.700  38.600  1.00  0.00            
ATOM    473  OD1 ASN    45      60.810  19.620  37.440  1.00  0.00            
ATOM    474  ND2 ASN    45      62.450  20.010  38.820  1.00  0.00            
ATOM    475 1HD2 ASN    45      62.830  20.140  39.740  1.00  0.00            
ATOM    476 2HD2 ASN    45      62.990  20.180  38.000  1.00  0.00            
ATOM    477  C   ASN    45      57.910  19.230  40.590  1.00  0.00            
ATOM    478  O   ASN    45      57.290  20.070  41.250  1.00  0.00            
ATOM    479  N   ALA    46      57.850  17.920  40.840  1.00  0.00            
ATOM    480  H   ALA    46      58.230  17.250  40.200  1.00  0.00            
ATOM    481  CA  ALA    46      57.410  17.410  42.150  1.00  0.00            
ATOM    482  CB  ALA    46      57.270  15.880  42.130  1.00  0.00            
ATOM    483  C   ALA    46      58.420  17.880  43.200  1.00  0.00            
ATOM    484  O   ALA    46      59.620  17.840  42.970  1.00  0.00            
ATOM    485  N   GLY    47      57.910  18.640  44.160  1.00  0.00            
ATOM    486  H   GLY    47      56.950  18.550  44.440  1.00  0.00            
ATOM    487  CA  GLY    47      58.770  19.510  45.000  1.00  0.00            
ATOM    488  C   GLY    47      58.170  20.920  45.040  1.00  0.00            
ATOM    489  O   GLY    47      57.370  21.220  45.920  1.00  0.00            
ATOM    490  N   LEU    48      58.160  21.520  43.850  1.00  0.00            
ATOM    491  H   LEU    48      58.730  21.190  43.100  1.00  0.00            
ATOM    492  CA  LEU    48      57.270  22.660  43.570  1.00  0.00            
ATOM    493  CB  LEU    48      57.720  23.390  42.300  1.00  0.00            
ATOM    494  CG  LEU    48      57.020  24.740  42.070  1.00  0.00            
ATOM    495  CD1 LEU    48      57.170  25.680  43.270  1.00  0.00            
ATOM    496  CD2 LEU    48      57.570  25.410  40.820  1.00  0.00            
ATOM    497  C   LEU    48      55.790  22.190  43.520  1.00  0.00            
ATOM    498  O   LEU    48      54.860  22.920  43.840  1.00  0.00            
ATOM    499  N   LYS    49      55.590  20.910  43.180  1.00  0.00            
ATOM    500  H   LYS    49      56.250  20.460  42.580  1.00  0.00            
ATOM    501  CA  LYS    49      54.290  20.230  43.350  1.00  0.00            
ATOM    502  CB  LYS    49      54.230  18.940  42.520  1.00  0.00            
ATOM    503  CG  LYS    49      52.880  18.480  41.940  1.00  0.00            
ATOM    504  CD  LYS    49      52.550  19.080  40.560  1.00  0.00            
ATOM    505  CE  LYS    49      51.710  20.340  40.740  1.00  0.00            
ATOM    506  NZ  LYS    49      51.410  21.170  39.570  1.00  0.00            
ATOM    507  HZ1 LYS    49      51.040  22.050  39.870  1.00  0.00            
ATOM    508  HZ2 LYS    49      52.230  21.340  39.030  1.00  0.00            
ATOM    509  HZ3 LYS    49      50.720  20.710  39.010  1.00  0.00            
ATOM    510  C   LYS    49      53.830  19.990  44.810  1.00  0.00            
ATOM    511  O   LYS    49      52.640  19.830  45.030  1.00  0.00            
ATOM    512  N   HIS    50      54.730  20.080  45.790  1.00  0.00            
ATOM    513  H   HIS    50      55.720  20.180  45.630  1.00  0.00            
ATOM    514  CA  HIS    50      54.350  20.140  47.220  1.00  0.00            
ATOM    515  CB  HIS    50      55.510  19.810  48.160  1.00  0.00            
ATOM    516  CG  HIS    50      55.910  18.350  48.040  1.00  0.00            
ATOM    517  ND1 HIS    50      55.220  17.330  48.540  1.00  0.00            
ATOM    518  CD2 HIS    50      57.060  17.880  47.580  1.00  0.00            
ATOM    519  HD2 HIS    50      57.930  18.500  47.320  1.00  0.00            
ATOM    520  CE1 HIS    50      55.960  16.230  48.390  1.00  0.00            
ATOM    521  HE1 HIS    50      55.760  15.260  48.850  1.00  0.00            
ATOM    522  NE2 HIS    50      57.080  16.570  47.770  1.00  0.00            
ATOM    523  HE2 HIS    50      57.810  15.940  47.480  1.00  0.00            
ATOM    524  C   HIS    50      53.830  21.530  47.600  1.00  0.00            
ATOM    525  O   HIS    50      52.700  21.660  48.070  1.00  0.00            
ATOM    526  N   PHE    51      54.510  22.540  47.060  1.00  0.00            
ATOM    527  H   PHE    51      55.420  22.410  46.650  1.00  0.00            
ATOM    528  CA  PHE    51      54.030  23.940  47.090  1.00  0.00            
ATOM    529  CB  PHE    51      55.030  24.880  46.410  1.00  0.00            
ATOM    530  CG  PHE    51      55.100  26.220  47.130  1.00  0.00            
ATOM    531  CD1 PHE    51      54.140  27.200  46.920  1.00  0.00            
ATOM    532  HD1 PHE    51      53.170  26.930  46.510  1.00  0.00            
ATOM    533  CD2 PHE    51      56.170  26.480  47.960  1.00  0.00            
ATOM    534  HD2 PHE    51      56.880  25.690  48.200  1.00  0.00            
ATOM    535  CE1 PHE    51      54.280  28.460  47.500  1.00  0.00            
ATOM    536  HE1 PHE    51      53.530  29.230  47.320  1.00  0.00            
ATOM    537  CE2 PHE    51      56.290  27.720  48.580  1.00  0.00            
ATOM    538  HE2 PHE    51      57.060  27.880  49.330  1.00  0.00            
ATOM    539  CZ  PHE    51      55.350  28.720  48.340  1.00  0.00            
ATOM    540  HZ  PHE    51      55.400  29.660  48.890  1.00  0.00            
ATOM    541  C   PHE    51      52.680  24.040  46.360  1.00  0.00            
ATOM    542  O   PHE    51      51.810  24.800  46.760  1.00  0.00            
ATOM    543  N   PHE    52      52.440  23.120  45.420  1.00  0.00            
ATOM    544  H   PHE    52      53.200  22.630  45.000  1.00  0.00            
ATOM    545  CA  PHE    52      51.110  22.930  44.820  1.00  0.00            
ATOM    546  CB  PHE    52      51.190  22.040  43.590  1.00  0.00            
ATOM    547  CG  PHE    52      49.840  21.650  43.020  1.00  0.00            
ATOM    548  CD1 PHE    52      49.080  22.680  42.510  1.00  0.00            
ATOM    549  HD1 PHE    52      49.460  23.690  42.690  1.00  0.00            
ATOM    550  CD2 PHE    52      49.250  20.450  43.380  1.00  0.00            
ATOM    551  HD2 PHE    52      49.840  19.670  43.860  1.00  0.00            
ATOM    552  CE1 PHE    52      47.730  22.510  42.350  1.00  0.00            
ATOM    553  HE1 PHE    52      47.170  23.160  41.680  1.00  0.00            
ATOM    554  CE2 PHE    52      47.870  20.320  43.300  1.00  0.00            
ATOM    555  HE2 PHE    52      47.370  19.430  43.690  1.00  0.00            
ATOM    556  CZ  PHE    52      47.110  21.360  42.820  1.00  0.00            
ATOM    557  HZ  PHE    52      46.040  21.380  43.010  1.00  0.00            
ATOM    558  C   PHE    52      49.940  22.580  45.740  1.00  0.00            
ATOM    559  O   PHE    52      48.840  23.060  45.510  1.00  0.00            
ATOM    560  N   ARG    53      50.200  21.810  46.780  1.00  0.00            
ATOM    561  H   ARG    53      51.090  21.380  46.940  1.00  0.00            
ATOM    562  CA  ARG    53      49.170  21.610  47.810  1.00  0.00            
ATOM    563  CB  ARG    53      49.520  20.480  48.760  1.00  0.00            
ATOM    564  CG  ARG    53      48.210  19.820  49.170  1.00  0.00            
ATOM    565  CD  ARG    53      48.380  18.970  50.430  1.00  0.00            
ATOM    566  NE  ARG    53      48.260  19.810  51.630  1.00  0.00            
ATOM    567  HE  ARG    53      49.120  20.170  51.990  1.00  0.00            
ATOM    568  CZ  ARG    53      47.100  20.110  52.250  1.00  0.00            
ATOM    569  NH1 ARG    53      45.920  19.700  51.770  1.00  0.00            
ATOM    570 1HH1 ARG    53      45.890  19.170  50.920  1.00  0.00            
ATOM    571 2HH1 ARG    53      45.070  19.900  52.240  1.00  0.00            
ATOM    572  NH2 ARG    53      47.120  20.820  53.390  1.00  0.00            
ATOM    573 1HH2 ARG    53      47.980  21.140  53.790  1.00  0.00            
ATOM    574 2HH2 ARG    53      46.260  21.010  53.870  1.00  0.00            
ATOM    575  C   ARG    53      48.900  22.900  48.590  1.00  0.00            
ATOM    576  O   ARG    53      47.740  23.250  48.780  1.00  0.00            
ATOM    577  N   PHE    54      49.950  23.690  48.850  1.00  0.00            
ATOM    578  H   PHE    54      50.870  23.450  48.560  1.00  0.00            
ATOM    579  CA  PHE    54      49.820  25.050  49.420  1.00  0.00            
ATOM    580  CB  PHE    54      51.220  25.640  49.630  1.00  0.00            
ATOM    581  CG  PHE    54      51.220  27.110  50.040  1.00  0.00            
ATOM    582  CD1 PHE    54      51.090  27.420  51.380  1.00  0.00            
ATOM    583  HD1 PHE    54      50.880  26.630  52.100  1.00  0.00            
ATOM    584  CD2 PHE    54      51.290  28.130  49.090  1.00  0.00            
ATOM    585  HD2 PHE    54      51.400  27.900  48.030  1.00  0.00            
ATOM    586  CE1 PHE    54      51.060  28.750  51.780  1.00  0.00            
ATOM    587  HE1 PHE    54      50.860  28.990  52.830  1.00  0.00            
ATOM    588  CE2 PHE    54      51.230  29.460  49.490  1.00  0.00            
ATOM    589  HE2 PHE    54      51.210  30.260  48.750  1.00  0.00            
ATOM    590  CZ  PHE    54      51.110  29.770  50.840  1.00  0.00            
ATOM    591  HZ  PHE    54      50.910  30.790  51.150  1.00  0.00            
ATOM    592  C   PHE    54      48.980  25.930  48.480  1.00  0.00            
ATOM    593  O   PHE    54      47.850  26.280  48.800  1.00  0.00            
ATOM    594  N   TRP    55      49.370  25.870  47.210  1.00  0.00            
ATOM    595  H   TRP    55      50.260  25.510  46.950  1.00  0.00            
ATOM    596  CA  TRP    55      48.640  26.510  46.110  1.00  0.00            
ATOM    597  CB  TRP    55      49.350  26.170  44.810  1.00  0.00            
ATOM    598  CG  TRP    55      50.800  26.650  44.630  1.00  0.00            
ATOM    599  CD1 TRP    55      51.740  26.010  43.930  1.00  0.00            
ATOM    600  HD1 TRP    55      51.540  25.170  43.280  1.00  0.00            
ATOM    601  CD2 TRP    55      51.320  27.910  44.900  1.00  0.00            
ATOM    602  NE1 TRP    55      52.830  26.760  43.800  1.00  0.00            
ATOM    603  HE1 TRP    55      53.710  26.450  43.440  1.00  0.00            
ATOM    604  CE2 TRP    55      52.590  27.950  44.340  1.00  0.00            
ATOM    605  CE3 TRP    55      50.780  29.060  45.470  1.00  0.00            
ATOM    606  HE3 TRP    55      49.740  29.090  45.790  1.00  0.00            
ATOM    607  CZ2 TRP    55      53.320  29.130  44.340  1.00  0.00            
ATOM    608  HZ2 TRP    55      54.330  29.160  43.920  1.00  0.00            
ATOM    609  CZ3 TRP    55      51.520  30.230  45.490  1.00  0.00            
ATOM    610  HZ3 TRP    55      51.090  31.110  45.960  1.00  0.00            
ATOM    611  CH2 TRP    55      52.790  30.270  44.920  1.00  0.00            
ATOM    612  HH2 TRP    55      53.360  31.190  44.960  1.00  0.00            
ATOM    613  C   TRP    55      47.160  26.110  46.030  1.00  0.00            
ATOM    614  O   TRP    55      46.300  26.990  45.990  1.00  0.00            
ATOM    615  N   LEU    56      46.860  24.840  46.290  1.00  0.00            
ATOM    616  H   LEU    56      47.580  24.140  46.340  1.00  0.00            
ATOM    617  CA  LEU    56      45.470  24.340  46.360  1.00  0.00            
ATOM    618  CB  LEU    56      45.420  22.820  46.620  1.00  0.00            
ATOM    619  CG  LEU    56      44.040  22.170  46.420  1.00  0.00            
ATOM    620  CD1 LEU    56      43.130  22.300  47.650  1.00  0.00            
ATOM    621  CD2 LEU    56      43.370  22.770  45.190  1.00  0.00            
ATOM    622  C   LEU    56      44.600  25.140  47.340  1.00  0.00            
ATOM    623  O   LEU    56      43.760  25.900  46.890  1.00  0.00            
ATOM    624  N   LEU    57      45.120  25.210  48.560  1.00  0.00            
ATOM    625  H   LEU    57      46.080  24.970  48.710  1.00  0.00            
ATOM    626  CA  LEU    57      44.430  25.820  49.710  1.00  0.00            
ATOM    627  CB  LEU    57      45.170  25.480  51.010  1.00  0.00            
ATOM    628  CG  LEU    57      44.850  24.090  51.580  1.00  0.00            
ATOM    629  CD1 LEU    57      45.370  22.940  50.710  1.00  0.00            
ATOM    630  CD2 LEU    57      45.430  23.990  52.980  1.00  0.00            
ATOM    631  C   LEU    57      44.260  27.340  49.590  1.00  0.00            
ATOM    632  O   LEU    57      43.220  27.880  49.940  1.00  0.00            
ATOM    633  N   TRP    58      45.230  27.990  48.970  1.00  0.00            
ATOM    634  H   TRP    58      46.100  27.580  48.730  1.00  0.00            
ATOM    635  CA  TRP    58      45.150  29.440  48.730  1.00  0.00            
ATOM    636  CB  TRP    58      46.580  29.950  48.590  1.00  0.00            
ATOM    637  CG  TRP    58      47.240  30.410  49.870  1.00  0.00            
ATOM    638  CD1 TRP    58      47.550  31.670  50.170  1.00  0.00            
ATOM    639  HD1 TRP    58      47.420  32.530  49.520  1.00  0.00            
ATOM    640  CD2 TRP    58      47.550  29.640  50.970  1.00  0.00            
ATOM    641  NE1 TRP    58      48.010  31.720  51.420  1.00  0.00            
ATOM    642  HE1 TRP    58      48.320  32.570  51.840  1.00  0.00            
ATOM    643  CE2 TRP    58      47.990  30.500  51.960  1.00  0.00            
ATOM    644  CE3 TRP    58      47.470  28.280  51.200  1.00  0.00            
ATOM    645  HE3 TRP    58      47.130  27.620  50.400  1.00  0.00            
ATOM    646  CZ2 TRP    58      48.300  29.970  53.210  1.00  0.00            
ATOM    647  HZ2 TRP    58      48.640  30.630  54.010  1.00  0.00            
ATOM    648  CZ3 TRP    58      47.790  27.750  52.430  1.00  0.00            
ATOM    649  HZ3 TRP    58      47.770  26.660  52.560  1.00  0.00            
ATOM    650  CH2 TRP    58      48.200  28.600  53.440  1.00  0.00            
ATOM    651  HH2 TRP    58      48.500  28.180  54.410  1.00  0.00            
ATOM    652  C   TRP    58      44.210  29.820  47.570  1.00  0.00            
ATOM    653  O   TRP    58      43.570  30.870  47.630  1.00  0.00            
ATOM    654  N   LEU    59      44.040  28.960  46.560  1.00  0.00            
ATOM    655  H   LEU    59      44.650  28.190  46.420  1.00  0.00            
ATOM    656  CA  LEU    59      42.980  29.200  45.530  1.00  0.00            
ATOM    657  CB  LEU    59      42.930  28.190  44.380  1.00  0.00            
ATOM    658  CG  LEU    59      41.900  28.440  43.240  1.00  0.00            
ATOM    659  CD1 LEU    59      40.480  27.930  43.510  1.00  0.00            
ATOM    660  CD2 LEU    59      41.830  29.920  42.870  1.00  0.00            
ATOM    661  C   LEU    59      41.610  29.200  46.170  1.00  0.00            
ATOM    662  O   LEU    59      40.770  30.040  45.870  1.00  0.00            
ATOM    663  N   THR    60      41.450  28.240  47.070  1.00  0.00            
ATOM    664  H   THR    60      42.140  27.530  47.250  1.00  0.00            
ATOM    665  CA  THR    60      40.210  28.060  47.840  1.00  0.00            
ATOM    666  CB  THR    60      40.440  26.930  48.850  1.00  0.00            
ATOM    667  OG1 THR    60      41.230  25.880  48.290  1.00  0.00            
ATOM    668  HG1 THR    60      41.230  25.150  48.970  1.00  0.00            
ATOM    669  CG2 THR    60      39.150  26.250  49.240  1.00  0.00            
ATOM    670  C   THR    60      39.830  29.400  48.500  1.00  0.00            
ATOM    671  O   THR    60      38.850  29.960  48.030  1.00  0.00            
ATOM    672  N   THR    61      40.830  30.110  49.050  1.00  0.00            
ATOM    673  H   THR    61      41.740  29.730  49.190  1.00  0.00            
ATOM    674  CA  THR    61      40.670  31.480  49.600  1.00  0.00            
ATOM    675  CB  THR    61      41.990  32.020  50.190  1.00  0.00            
ATOM    676  OG1 THR    61      42.620  31.010  50.980  1.00  0.00            
ATOM    677  HG1 THR    61      43.250  31.460  51.620  1.00  0.00            
ATOM    678  CG2 THR    61      41.800  33.280  51.020  1.00  0.00            
ATOM    679  C   THR    61      40.260  32.510  48.530  1.00  0.00            
ATOM    680  O   THR    61      39.390  33.340  48.760  1.00  0.00            
ATOM    681  N   ALA    62      40.910  32.440  47.370  1.00  0.00            
ATOM    682  H   ALA    62      41.600  31.740  47.200  1.00  0.00            
ATOM    683  CA  ALA    62      40.670  33.380  46.260  1.00  0.00            
ATOM    684  CB  ALA    62      41.720  33.120  45.180  1.00  0.00            
ATOM    685  C   ALA    62      39.270  33.390  45.650  1.00  0.00            
ATOM    686  O   ALA    62      38.890  34.390  45.070  1.00  0.00            
ATOM    687  N   ALA    63      38.650  32.220  45.540  1.00  0.00            
ATOM    688  H   ALA    63      39.010  31.420  46.020  1.00  0.00            
ATOM    689  CA  ALA    63      37.330  32.060  44.870  1.00  0.00            
ATOM    690  CB  ALA    63      36.220  32.710  45.680  1.00  0.00            
ATOM    691  C   ALA    63      37.100  32.430  43.390  1.00  0.00            
ATOM    692  O   ALA    63      35.940  32.640  42.980  1.00  0.00            
ATOM    693  N   PRO    64      38.070  32.320  42.470  1.00  0.00            
ATOM    694  CA  PRO    64      37.700  31.920  41.110  1.00  0.00            
ATOM    695  CB  PRO    64      38.900  32.230  40.210  1.00  0.00            
ATOM    696  CG  PRO    64      40.080  32.180  41.170  1.00  0.00            
ATOM    697  CD  PRO    64      39.520  32.590  42.530  1.00  0.00            
ATOM    698  C   PRO    64      37.320  30.440  41.220  1.00  0.00            
ATOM    699  O   PRO    64      37.500  29.820  42.260  1.00  0.00            
ATOM    700  N   ARG    65      36.560  29.960  40.250  1.00  0.00            
ATOM    701  H   ARG    65      36.750  30.240  39.310  1.00  0.00            
ATOM    702  CA  ARG    65      35.990  28.600  40.430  1.00  0.00            
ATOM    703  CB  ARG    65      34.860  28.240  39.460  1.00  0.00            
ATOM    704  CG  ARG    65      33.460  28.550  39.980  1.00  0.00            
ATOM    705  CD  ARG    65      33.240  30.050  40.130  1.00  0.00            
ATOM    706  NE  ARG    65      32.550  30.300  41.410  1.00  0.00            
ATOM    707  HE  ARG    65      31.560  30.410  41.330  1.00  0.00            
ATOM    708  CZ  ARG    65      33.120  30.300  42.630  1.00  0.00            
ATOM    709  NH1 ARG    65      34.430  30.110  42.830  1.00  0.00            
ATOM    710 1HH1 ARG    65      35.050  29.940  42.050  1.00  0.00            
ATOM    711 2HH1 ARG    65      34.830  30.120  43.750  1.00  0.00            
ATOM    712  NH2 ARG    65      32.350  30.330  43.710  1.00  0.00            
ATOM    713 1HH2 ARG    65      31.350  30.350  43.610  1.00  0.00            
ATOM    714 2HH2 ARG    65      32.760  30.290  44.620  1.00  0.00            
ATOM    715  C   ARG    65      37.070  27.520  40.460  1.00  0.00            
ATOM    716  O   ARG    65      38.260  27.830  40.360  1.00  0.00            
ATOM    717  N   GLU    66      36.620  26.280  40.590  1.00  0.00            
ATOM    718  H   GLU    66      35.640  26.080  40.660  1.00  0.00            
ATOM    719  CA  GLU    66      37.480  25.080  40.590  1.00  0.00            
ATOM    720  CB  GLU    66      36.700  23.820  40.250  1.00  0.00            
ATOM    721  CG  GLU    66      35.260  23.700  40.760  1.00  0.00            
ATOM    722  CD  GLU    66      34.310  24.610  40.000  1.00  0.00            
ATOM    723  OE1 GLU    66      34.410  24.670  38.750  1.00  0.00            
ATOM    724  OE2 GLU    66      33.770  25.480  40.700  1.00  0.00            
ATOM    725  C   GLU    66      38.490  25.250  39.470  1.00  0.00            
ATOM    726  O   GLU    66      38.150  25.400  38.300  1.00  0.00            
ATOM    727  N   TRP    67      39.740  25.140  39.880  1.00  0.00            
ATOM    728  H   TRP    67      39.960  24.810  40.800  1.00  0.00            
ATOM    729  CA  TRP    67      40.900  25.620  39.110  1.00  0.00            
ATOM    730  CB  TRP    67      42.100  24.900  39.660  1.00  0.00            
ATOM    731  CG  TRP    67      42.480  24.960  41.120  1.00  0.00            
ATOM    732  CD1 TRP    67      41.790  25.080  42.260  1.00  0.00            
ATOM    733  HD1 TRP    67      40.730  25.300  42.360  1.00  0.00            
ATOM    734  CD2 TRP    67      43.810  25.010  41.410  1.00  0.00            
ATOM    735  NE1 TRP    67      42.660  25.230  43.260  1.00  0.00            
ATOM    736  HE1 TRP    67      42.420  25.510  44.190  1.00  0.00            
ATOM    737  CE2 TRP    67      43.890  25.240  42.760  1.00  0.00            
ATOM    738  CE3 TRP    67      44.910  24.980  40.580  1.00  0.00            
ATOM    739  HE3 TRP    67      44.790  25.090  39.500  1.00  0.00            
ATOM    740  CZ2 TRP    67      45.130  25.520  43.300  1.00  0.00            
ATOM    741  HZ2 TRP    67      45.160  26.120  44.210  1.00  0.00            
ATOM    742  CZ3 TRP    67      46.140  25.180  41.150  1.00  0.00            
ATOM    743  HZ3 TRP    67      46.960  25.440  40.480  1.00  0.00            
ATOM    744  CH2 TRP    67      46.250  25.440  42.510  1.00  0.00            
ATOM    745  HH2 TRP    67      47.220  25.550  43.000  1.00  0.00            
ATOM    746  C   TRP    67      40.830  25.220  37.620  1.00  0.00            
ATOM    747  O   TRP    67      40.590  26.050  36.760  1.00  0.00            
ATOM    748  N   THR    68      40.800  23.890  37.440  1.00  0.00            
ATOM    749  H   THR    68      40.840  23.290  38.240  1.00  0.00            
ATOM    750  CA  THR    68      40.750  23.230  36.120  1.00  0.00            
ATOM    751  CB  THR    68      41.010  21.710  36.070  1.00  0.00            
ATOM    752  OG1 THR    68      41.210  21.350  34.710  1.00  0.00            
ATOM    753  HG1 THR    68      41.760  20.520  34.630  1.00  0.00            
ATOM    754  CG2 THR    68      40.100  20.780  36.880  1.00  0.00            
ATOM    755  C   THR    68      39.480  23.480  35.370  1.00  0.00            
ATOM    756  O   THR    68      39.510  24.270  34.440  1.00  0.00            
ATOM    757  N   ALA    69      38.450  23.310  36.190  1.00  0.00            
ATOM    758  H   ALA    69      38.560  23.250  37.180  1.00  0.00            
ATOM    759  CA  ALA    69      37.080  23.350  35.720  1.00  0.00            
ATOM    760  CB  ALA    69      36.130  22.930  36.830  1.00  0.00            
ATOM    761  C   ALA    69      36.820  24.720  35.120  1.00  0.00            
ATOM    762  O   ALA    69      36.900  24.840  33.900  1.00  0.00            
ATOM    763  N   ASN    70      36.920  25.750  35.950  1.00  0.00            
ATOM    764  H   ASN    70      37.340  25.660  36.860  1.00  0.00            
ATOM    765  CA  ASN    70      36.610  27.100  35.480  1.00  0.00            
ATOM    766  CB  ASN    70      36.550  28.170  36.560  1.00  0.00            
ATOM    767  CG  ASN    70      35.740  29.370  36.050  1.00  0.00            
ATOM    768  OD1 ASN    70      35.110  29.360  35.000  1.00  0.00            
ATOM    769  ND2 ASN    70      35.270  30.180  36.950  1.00  0.00            
ATOM    770 1HD2 ASN    70      35.370  29.970  37.920  1.00  0.00            
ATOM    771 2HD2 ASN    70      34.660  30.870  36.560  1.00  0.00            
ATOM    772  C   ASN    70      37.570  27.640  34.430  1.00  0.00            
ATOM    773  O   ASN    70      37.120  27.950  33.340  1.00  0.00            
ATOM    774  N   HIS    71      38.860  27.600  34.690  1.00  0.00            
ATOM    775  H   HIS    71      39.280  26.980  35.350  1.00  0.00            
ATOM    776  CA  HIS    71      39.750  28.480  33.930  1.00  0.00            
ATOM    777  CB  HIS    71      41.050  28.650  34.730  1.00  0.00            
ATOM    778  CG  HIS    71      41.710  29.930  34.260  1.00  0.00            
ATOM    779  ND1 HIS    71      41.290  31.170  34.530  1.00  0.00            
ATOM    780  CD2 HIS    71      42.660  29.990  33.350  1.00  0.00            
ATOM    781  HD2 HIS    71      43.070  29.160  32.780  1.00  0.00            
ATOM    782  CE1 HIS    71      41.990  32.000  33.770  1.00  0.00            
ATOM    783  HE1 HIS    71      41.800  33.070  33.650  1.00  0.00            
ATOM    784  NE2 HIS    71      42.860  31.270  33.080  1.00  0.00            
ATOM    785  HE2 HIS    71      43.640  31.590  32.540  1.00  0.00            
ATOM    786  C   HIS    71      39.880  28.230  32.410  1.00  0.00            
ATOM    787  O   HIS    71      39.830  29.190  31.640  1.00  0.00            
ATOM    788  N   PRO    72      40.000  26.970  31.960  1.00  0.00            
ATOM    789  CA  PRO    72      39.730  26.600  30.550  1.00  0.00            
ATOM    790  CB  PRO    72      40.160  25.140  30.430  1.00  0.00            
ATOM    791  CG  PRO    72      41.380  25.120  31.330  1.00  0.00            
ATOM    792  CD  PRO    72      40.950  25.990  32.510  1.00  0.00            
ATOM    793  C   PRO    72      38.300  26.830  30.040  1.00  0.00            
ATOM    794  O   PRO    72      38.190  27.280  28.910  1.00  0.00            
ATOM    795  N   LYS    73      37.240  26.650  30.860  1.00  0.00            
ATOM    796  H   LYS    73      37.350  26.350  31.810  1.00  0.00            
ATOM    797  CA  LYS    73      35.850  27.040  30.470  1.00  0.00            
ATOM    798  CB  LYS    73      34.800  26.860  31.580  1.00  0.00            
ATOM    799  CG  LYS    73      34.560  25.460  32.170  1.00  0.00            
ATOM    800  CD  LYS    73      33.820  25.580  33.510  1.00  0.00            
ATOM    801  CE  LYS    73      33.650  24.330  34.400  1.00  0.00            
ATOM    802  NZ  LYS    73      33.260  24.460  35.830  1.00  0.00            
ATOM    803  HZ1 LYS    73      33.390  23.580  36.290  1.00  0.00            
ATOM    804  HZ2 LYS    73      33.830  25.120  36.330  1.00  0.00            
ATOM    805  HZ3 LYS    73      32.300  24.720  35.920  1.00  0.00            
ATOM    806  C   LYS    73      35.820  28.550  30.170  1.00  0.00            
ATOM    807  O   LYS    73      35.630  28.910  29.010  1.00  0.00            
ATOM    808  N   HIS    74      36.420  29.290  31.120  1.00  0.00            
ATOM    809  H   HIS    74      36.720  28.840  31.960  1.00  0.00            
ATOM    810  CA  HIS    74      36.610  30.750  31.140  1.00  0.00            
ATOM    811  CB  HIS    74      37.320  31.120  32.470  1.00  0.00            
ATOM    812  CG  HIS    74      37.580  32.600  32.810  1.00  0.00            
ATOM    813  ND1 HIS    74      37.010  33.320  33.780  1.00  0.00            
ATOM    814  CD2 HIS    74      38.130  33.460  31.970  1.00  0.00            
ATOM    815  HD2 HIS    74      38.760  33.180  31.120  1.00  0.00            
ATOM    816  CE1 HIS    74      37.070  34.600  33.420  1.00  0.00            
ATOM    817  HE1 HIS    74      36.310  35.340  33.660  1.00  0.00            
ATOM    818  NE2 HIS    74      37.780  34.690  32.310  1.00  0.00            
ATOM    819  HE2 HIS    74      37.670  35.430  31.640  1.00  0.00            
ATOM    820  C   HIS    74      37.310  31.240  29.860  1.00  0.00            
ATOM    821  O   HIS    74      36.640  31.720  28.960  1.00  0.00            
ATOM    822  N   HIS    75      38.510  30.740  29.590  1.00  0.00            
ATOM    823  H   HIS    75      38.980  30.120  30.230  1.00  0.00            
ATOM    824  CA  HIS    75      39.240  31.080  28.340  1.00  0.00            
ATOM    825  CB  HIS    75      40.650  30.510  28.300  1.00  0.00            
ATOM    826  CG  HIS    75      41.600  31.490  28.940  1.00  0.00            
ATOM    827  ND1 HIS    75      42.120  32.570  28.360  1.00  0.00            
ATOM    828  CD2 HIS    75      41.990  31.470  30.200  1.00  0.00            
ATOM    829  HD2 HIS    75      41.810  30.650  30.880  1.00  0.00            
ATOM    830  CE1 HIS    75      42.800  33.240  29.270  1.00  0.00            
ATOM    831  HE1 HIS    75      43.330  34.180  29.110  1.00  0.00            
ATOM    832  NE2 HIS    75      42.720  32.560  30.400  1.00  0.00            
ATOM    833  HE2 HIS    75      43.170  32.830  31.260  1.00  0.00            
ATOM    834  C   HIS    75      38.560  30.670  27.020  1.00  0.00            
ATOM    835  O   HIS    75      38.440  31.450  26.080  1.00  0.00            
ATOM    836  N   ALA    76      38.150  29.400  26.960  1.00  0.00            
ATOM    837  H   ALA    76      38.100  28.830  27.780  1.00  0.00            
ATOM    838  CA  ALA    76      37.590  28.820  25.720  1.00  0.00            
ATOM    839  CB  ALA    76      37.290  27.330  25.910  1.00  0.00            
ATOM    840  C   ALA    76      36.290  29.520  25.300  1.00  0.00            
ATOM    841  O   ALA    76      35.990  29.620  24.110  1.00  0.00            
ATOM    842  N   LYS    77      35.460  29.790  26.310  1.00  0.00            
ATOM    843  H   LYS    77      35.660  29.580  27.270  1.00  0.00            
ATOM    844  CA  LYS    77      34.190  30.470  26.100  1.00  0.00            
ATOM    845  CB  LYS    77      33.100  29.430  26.270  1.00  0.00            
ATOM    846  CG  LYS    77      32.400  29.210  24.940  1.00  0.00            
ATOM    847  CD  LYS    77      33.010  27.990  24.290  1.00  0.00            
ATOM    848  CE  LYS    77      32.110  27.550  23.150  1.00  0.00            
ATOM    849  NZ  LYS    77      32.750  26.370  22.600  1.00  0.00            
ATOM    850  HZ1 LYS    77      32.210  26.020  21.830  1.00  0.00            
ATOM    851  HZ2 LYS    77      33.670  26.620  22.310  1.00  0.00            
ATOM    852  HZ3 LYS    77      32.800  25.680  23.330  1.00  0.00            
ATOM    853  C   LYS    77      34.020  31.640  27.060  1.00  0.00            
ATOM    854  O   LYS    77      33.200  31.620  27.980  1.00  0.00            
ATOM    855  N   CYS    78      34.790  32.670  26.730  1.00  0.00            
ATOM    856  H   CYS    78      35.490  32.610  26.020  1.00  0.00            
ATOM    857  CA  CYS    78      34.710  33.970  27.420  1.00  0.00            
ATOM    858  CB  CYS    78      35.810  34.940  26.970  1.00  0.00            
ATOM    859  SG  CYS    78      37.460  34.330  27.460  1.00  0.00            
ATOM    860  HG  CYS    78      38.170  35.390  27.060  1.00  0.00            
ATOM    861  C   CYS    78      33.350  34.610  27.200  1.00  0.00            
ATOM    862  O   CYS    78      32.660  34.300  26.230  1.00  0.00            
ATOM    863  N   GLU    79      32.890  35.240  28.270  1.00  0.00            
ATOM    864  H   GLU    79      33.350  35.110  29.150  1.00  0.00            
ATOM    865  CA  GLU    79      31.680  36.090  28.260  1.00  0.00            
ATOM    866  CB  GLU    79      31.990  37.490  27.710  1.00  0.00            
ATOM    867  CG  GLU    79      32.420  37.560  26.240  1.00  0.00            
ATOM    868  CD  GLU    79      32.800  38.990  25.880  1.00  0.00            
ATOM    869  OE1 GLU    79      33.850  39.420  26.390  1.00  0.00            
ATOM    870  OE2 GLU    79      31.970  39.640  25.200  1.00  0.00            
ATOM    871  C   GLU    79      30.400  35.460  27.650  1.00  0.00            
ATOM    872  O   GLU    79      29.590  36.080  26.970  1.00  0.00            
ATOM    873  N   THR    80      30.180  34.210  28.020  1.00  0.00            
ATOM    874  H   THR    80      30.840  33.720  28.590  1.00  0.00            
ATOM    875  CA  THR    80      29.000  33.430  27.580  1.00  0.00            
ATOM    876  CB  THR    80      29.370  32.540  26.380  1.00  0.00            
ATOM    877  OG1 THR    80      28.260  31.780  25.880  1.00  0.00            
ATOM    878  HG1 THR    80      28.640  31.110  25.240  1.00  0.00            
ATOM    879  CG2 THR    80      30.440  31.550  26.780  1.00  0.00            
ATOM    880  C   THR    80      28.470  32.610  28.770  1.00  0.00            
ATOM    881  O   THR    80      29.160  32.430  29.760  1.00  0.00            
ATOM    882  N   VAL    81      27.440  31.840  28.470  1.00  0.00            
ATOM    883  H   VAL    81      27.180  31.770  27.500  1.00  0.00            
ATOM    884  CA  VAL    81      26.720  30.930  29.390  1.00  0.00            
ATOM    885  CB  VAL    81      25.550  30.360  28.560  1.00  0.00            
ATOM    886  CG1 VAL    81      24.620  29.510  29.410  1.00  0.00            
ATOM    887  CG2 VAL    81      24.700  31.450  27.910  1.00  0.00            
ATOM    888  C   VAL    81      27.670  29.850  29.960  1.00  0.00            
ATOM    889  O   VAL    81      27.640  29.520  31.140  1.00  0.00            
ATOM    890  N   ASP    82      28.640  29.460  29.130  1.00  0.00            
ATOM    891  H   ASP    82      28.600  29.700  28.160  1.00  0.00            
ATOM    892  CA  ASP    82      29.760  28.540  29.440  1.00  0.00            
ATOM    893  CB  ASP    82      30.450  28.220  28.110  1.00  0.00            
ATOM    894  CG  ASP    82      29.650  27.460  27.020  1.00  0.00            
ATOM    895  OD1 ASP    82      28.740  26.700  27.370  1.00  0.00            
ATOM    896  OD2 ASP    82      30.110  27.450  25.850  1.00  0.00            
ATOM    897  C   ASP    82      30.800  29.030  30.470  1.00  0.00            
ATOM    898  O   ASP    82      31.490  28.240  31.130  1.00  0.00            
ATOM    899  N   GLU    83      30.960  30.350  30.560  1.00  0.00            
ATOM    900  H   GLU    83      30.390  30.970  30.030  1.00  0.00            
ATOM    901  CA  GLU    83      31.830  31.020  31.540  1.00  0.00            
ATOM    902  CB  GLU    83      32.010  32.480  31.100  1.00  0.00            
ATOM    903  CG  GLU    83      32.970  33.290  31.990  1.00  0.00            
ATOM    904  CD  GLU    83      34.220  33.710  31.240  1.00  0.00            
ATOM    905  OE1 GLU    83      34.610  32.930  30.370  1.00  0.00            
ATOM    906  OE2 GLU    83      34.770  34.790  31.560  1.00  0.00            
ATOM    907  C   GLU    83      31.150  31.000  32.920  1.00  0.00            
ATOM    908  O   GLU    83      30.160  31.670  33.150  1.00  0.00            
ATOM    909  N   ASN    84      31.870  30.470  33.920  1.00  0.00            
ATOM    910  H   ASN    84      32.750  30.040  33.730  1.00  0.00            
ATOM    911  CA  ASN    84      31.320  30.480  35.310  1.00  0.00            
ATOM    912  CB  ASN    84      32.100  29.680  36.350  1.00  0.00            
ATOM    913  CG  ASN    84      32.020  28.190  36.130  1.00  0.00            
ATOM    914  OD1 ASN    84      31.070  27.480  36.420  1.00  0.00            
ATOM    915  ND2 ASN    84      33.010  27.670  35.480  1.00  0.00            
ATOM    916 1HD2 ASN    84      33.830  28.190  35.250  1.00  0.00            
ATOM    917 2HD2 ASN    84      32.720  26.920  34.890  1.00  0.00            
ATOM    918  C   ASN    84      31.190  31.880  35.910  1.00  0.00            
ATOM    919  O   ASN    84      30.400  32.140  36.810  1.00  0.00            
ATOM    920  N   THR    85      32.160  32.720  35.580  1.00  0.00            
ATOM    921  H   THR    85      32.760  32.520  34.800  1.00  0.00            
ATOM    922  CA  THR    85      32.220  34.100  36.130  1.00  0.00            
ATOM    923  CB  THR    85      33.620  34.330  36.730  1.00  0.00            
ATOM    924  OG1 THR    85      33.770  35.510  37.550  1.00  0.00            
ATOM    925  HG1 THR    85      33.700  36.320  36.960  1.00  0.00            
ATOM    926  CG2 THR    85      34.760  34.150  35.750  1.00  0.00            
ATOM    927  C   THR    85      31.830  35.120  35.060  1.00  0.00            
ATOM    928  O   THR    85      32.530  36.130  34.930  1.00  0.00            
ATOM    929  N   VAL    86      30.700  34.850  34.400  1.00  0.00            
ATOM    930  H   VAL    86      30.090  34.090  34.630  1.00  0.00            
ATOM    931  CA  VAL    86      30.300  35.590  33.180  1.00  0.00            
ATOM    932  CB  VAL    86      29.080  34.930  32.500  1.00  0.00            
ATOM    933  CG1 VAL    86      27.730  35.100  33.210  1.00  0.00            
ATOM    934  CG2 VAL    86      29.010  35.370  31.050  1.00  0.00            
ATOM    935  C   VAL    86      30.190  37.110  33.380  1.00  0.00            
ATOM    936  O   VAL    86      29.260  37.590  34.030  1.00  0.00            
ATOM    937  N   PRO    87      31.180  37.850  32.840  1.00  0.00            
ATOM    938  CA  PRO    87      31.230  39.320  32.950  1.00  0.00            
ATOM    939  CB  PRO    87      32.580  39.730  32.370  1.00  0.00            
ATOM    940  CG  PRO    87      32.890  38.620  31.380  1.00  0.00            
ATOM    941  CD  PRO    87      32.310  37.360  32.030  1.00  0.00            
ATOM    942  C   PRO    87      30.020  40.050  32.350  1.00  0.00            
ATOM    943  O   PRO    87      29.560  41.010  32.950  1.00  0.00            
ATOM    944  N   VAL    88      29.320  39.330  31.470  1.00  0.00            
ATOM    945  H   VAL    88      29.630  38.430  31.190  1.00  0.00            
ATOM    946  CA  VAL    88      28.100  39.800  30.780  1.00  0.00            
ATOM    947  CB  VAL    88      27.610  38.730  29.800  1.00  0.00            
ATOM    948  CG1 VAL    88      26.370  39.160  29.010  1.00  0.00            
ATOM    949  CG2 VAL    88      28.700  38.400  28.790  1.00  0.00            
ATOM    950  C   VAL    88      26.970  40.180  31.760  1.00  0.00            
ATOM    951  O   VAL    88      26.480  41.310  31.710  1.00  0.00            
ATOM    952  N   ILE    89      26.710  39.340  32.760  1.00  0.00            
ATOM    953  H   ILE    89      27.300  38.570  32.990  1.00  0.00            
ATOM    954  CA  ILE    89      25.580  39.610  33.670  1.00  0.00            
ATOM    955  CB  ILE    89      24.810  38.330  34.070  1.00  0.00            
ATOM    956  CG1 ILE    89      24.610  37.320  32.930  1.00  0.00            
ATOM    957  CG2 ILE    89      23.450  38.700  34.680  1.00  0.00            
ATOM    958  CD  ILE    89      23.820  37.830  31.730  1.00  0.00            
ATOM    959  C   ILE    89      26.020  40.470  34.870  1.00  0.00            
ATOM    960  O   ILE    89      25.920  40.090  36.040  1.00  0.00            
ATOM    961  N   LYS    90      26.400  41.710  34.530  1.00  0.00            
ATOM    962  H   LYS    90      26.600  41.870  33.560  1.00  0.00            
ATOM    963  CA  LYS    90      26.790  42.810  35.450  1.00  0.00            
ATOM    964  CB  LYS    90      25.770  43.050  36.570  1.00  0.00            
ATOM    965  CG  LYS    90      24.320  43.300  36.150  1.00  0.00            
ATOM    966  CD  LYS    90      23.460  43.060  37.390  1.00  0.00            
ATOM    967  CE  LYS    90      21.980  43.300  37.100  1.00  0.00            
ATOM    968  NZ  LYS    90      21.190  42.900  38.270  1.00  0.00            
ATOM    969  HZ1 LYS    90      20.230  43.120  38.110  1.00  0.00            
ATOM    970  HZ2 LYS    90      21.290  41.910  38.400  1.00  0.00            
ATOM    971  HZ3 LYS    90      21.520  43.380  39.080  1.00  0.00            
ATOM    972  C   LYS    90      28.120  42.550  36.180  1.00  0.00            
ATOM    973  O   LYS    90      28.540  41.410  36.330  1.00  0.00            
ATOM    974  N   GLY    91      28.570  43.570  36.910  1.00  0.00            
ATOM    975  H   GLY    91      28.340  44.510  36.660  1.00  0.00            
ATOM    976  CA  GLY    91      29.670  43.450  37.910  1.00  0.00            
ATOM    977  C   GLY    91      29.400  42.480  39.070  1.00  0.00            
ATOM    978  O   GLY    91      30.280  41.750  39.520  1.00  0.00            
ATOM    979  N   LEU    92      28.130  42.440  39.480  1.00  0.00            
ATOM    980  H   LEU    92      27.450  42.990  39.010  1.00  0.00            
ATOM    981  CA  LEU    92      27.640  41.630  40.620  1.00  0.00            
ATOM    982  CB  LEU    92      26.170  41.990  40.890  1.00  0.00            
ATOM    983  CG  LEU    92      25.540  41.270  42.100  1.00  0.00            
ATOM    984  CD1 LEU    92      26.180  41.700  43.410  1.00  0.00            
ATOM    985  CD2 LEU    92      24.040  41.510  42.150  1.00  0.00            
ATOM    986  C   LEU    92      27.820  40.100  40.450  1.00  0.00            
ATOM    987  O   LEU    92      28.260  39.440  41.390  1.00  0.00            
ATOM    988  N   LEU    93      27.480  39.570  39.260  1.00  0.00            
ATOM    989  H   LEU    93      27.290  40.120  38.450  1.00  0.00            
ATOM    990  CA  LEU    93      27.590  38.120  39.020  1.00  0.00            
ATOM    991  CB  LEU    93      26.790  37.610  37.810  1.00  0.00            
ATOM    992  CG  LEU    93      26.610  36.080  37.690  1.00  0.00            
ATOM    993  CD1 LEU    93      25.580  35.760  36.620  1.00  0.00            
ATOM    994  CD2 LEU    93      27.900  35.340  37.300  1.00  0.00            
ATOM    995  C   LEU    93      29.060  37.660  39.090  1.00  0.00            
ATOM    996  O   LEU    93      29.360  36.830  39.960  1.00  0.00            
ATOM    997  N   PRO    94      29.970  38.310  38.340  1.00  0.00            
ATOM    998  CA  PRO    94      31.410  38.150  38.560  1.00  0.00            
ATOM    999  CB  PRO    94      32.120  39.030  37.560  1.00  0.00            
ATOM   1000  CG  PRO    94      31.190  38.810  36.380  1.00  0.00            
ATOM   1001  CD  PRO    94      29.800  38.850  36.990  1.00  0.00            
ATOM   1002  C   PRO    94      31.830  38.470  39.970  1.00  0.00            
ATOM   1003  O   PRO    94      31.190  39.150  40.760  1.00  0.00            
ATOM   1004  N   TYR    95      32.530  37.410  40.300  1.00  0.00            
ATOM   1005  H   TYR    95      32.680  36.720  39.590  1.00  0.00            
ATOM   1006  CA  TYR    95      33.100  37.090  41.600  1.00  0.00            
ATOM   1007  CB  TYR    95      34.200  38.070  41.950  1.00  0.00            
ATOM   1008  CG  TYR    95      34.930  37.530  43.170  1.00  0.00            
ATOM   1009  CD1 TYR    95      35.760  36.440  42.990  1.00  0.00            
ATOM   1010  HD1 TYR    95      36.320  36.330  42.060  1.00  0.00            
ATOM   1011  CD2 TYR    95      34.510  37.900  44.430  1.00  0.00            
ATOM   1012  HD2 TYR    95      33.920  38.810  44.570  1.00  0.00            
ATOM   1013  CE1 TYR    95      36.140  35.700  44.090  1.00  0.00            
ATOM   1014  HE1 TYR    95      36.970  35.010  43.970  1.00  0.00            
ATOM   1015  CE2 TYR    95      34.880  37.160  45.530  1.00  0.00            
ATOM   1016  HE2 TYR    95      34.480  37.420  46.510  1.00  0.00            
ATOM   1017  CZ  TYR    95      35.720  36.070  45.370  1.00  0.00            
ATOM   1018  OH  TYR    95      36.370  35.590  46.450  1.00  0.00            
ATOM   1019  HH  TYR    95      36.080  36.080  47.270  1.00  0.00            
ATOM   1020  C   TYR    95      32.160  36.750  42.760  1.00  0.00            
ATOM   1021  O   TYR    95      32.320  35.670  43.310  1.00  0.00            
ATOM   1022  N   CYS    96      31.090  37.510  42.950  1.00  0.00            
ATOM   1023  H   CYS    96      30.860  38.270  42.340  1.00  0.00            
ATOM   1024  CA  CYS    96      30.220  37.210  44.100  1.00  0.00            
ATOM   1025  CB  CYS    96      29.900  38.420  44.960  1.00  0.00            
ATOM   1026  SG  CYS    96      31.390  39.290  45.580  1.00  0.00            
ATOM   1027  HG  CYS    96      30.790  40.400  46.010  1.00  0.00            
ATOM   1028  C   CYS    96      28.950  36.420  43.790  1.00  0.00            
ATOM   1029  O   CYS    96      28.860  35.290  44.260  1.00  0.00            
ATOM   1030  N   ALA    97      28.120  36.880  42.850  1.00  0.00            
ATOM   1031  H   ALA    97      28.360  37.600  42.200  1.00  0.00            
ATOM   1032  CA  ALA    97      26.860  36.160  42.590  1.00  0.00            
ATOM   1033  CB  ALA    97      25.800  36.980  41.860  1.00  0.00            
ATOM   1034  C   ALA    97      27.040  34.760  41.990  1.00  0.00            
ATOM   1035  O   ALA    97      26.460  33.850  42.580  1.00  0.00            
ATOM   1036  N   LYS    98      28.130  34.550  41.230  1.00  0.00            
ATOM   1037  H   LYS    98      28.640  35.310  40.840  1.00  0.00            
ATOM   1038  CA  LYS    98      28.530  33.210  40.750  1.00  0.00            
ATOM   1039  CB  LYS    98      29.820  33.270  39.920  1.00  0.00            
ATOM   1040  CG  LYS    98      31.060  33.730  40.710  1.00  0.00            
ATOM   1041  CD  LYS    98      32.340  33.530  39.920  1.00  0.00            
ATOM   1042  CE  LYS    98      33.620  33.770  40.740  1.00  0.00            
ATOM   1043  NZ  LYS    98      34.780  34.130  39.900  1.00  0.00            
ATOM   1044  HZ1 LYS    98      34.950  35.120  39.930  1.00  0.00            
ATOM   1045  HZ2 LYS    98      35.590  33.640  40.220  1.00  0.00            
ATOM   1046  HZ3 LYS    98      34.580  33.910  38.950  1.00  0.00            
ATOM   1047  C   LYS    98      28.740  32.170  41.880  1.00  0.00            
ATOM   1048  O   LYS    98      28.770  30.970  41.650  1.00  0.00            
ATOM   1049  N   GLY    99      29.170  32.670  43.050  1.00  0.00            
ATOM   1050  H   GLY    99      29.240  33.650  43.190  1.00  0.00            
ATOM   1051  CA  GLY    99      29.410  31.850  44.250  1.00  0.00            
ATOM   1052  C   GLY    99      28.130  31.190  44.790  1.00  0.00            
ATOM   1053  O   GLY    99      28.190  30.050  45.240  1.00  0.00            
ATOM   1054  N   ALA   100      27.030  31.940  44.790  1.00  0.00            
ATOM   1055  H   ALA   100      26.960  32.770  44.250  1.00  0.00            
ATOM   1056  CA  ALA   100      25.740  31.370  45.210  1.00  0.00            
ATOM   1057  CB  ALA   100      25.070  32.250  46.260  1.00  0.00            
ATOM   1058  C   ALA   100      24.850  31.180  43.980  1.00  0.00            
ATOM   1059  O   ALA   100      24.360  32.160  43.420  1.00  0.00            
ATOM   1060  N   GLU   101      24.460  29.920  43.840  1.00  0.00            
ATOM   1061  H   GLU   101      24.790  29.210  44.460  1.00  0.00            
ATOM   1062  CA  GLU   101      23.750  29.380  42.660  1.00  0.00            
ATOM   1063  CB  GLU   101      23.530  27.890  42.970  1.00  0.00            
ATOM   1064  CG  GLU   101      23.170  27.050  41.740  1.00  0.00            
ATOM   1065  CD  GLU   101      22.780  25.600  42.050  1.00  0.00            
ATOM   1066  OE1 GLU   101      23.290  25.040  43.050  1.00  0.00            
ATOM   1067  OE2 GLU   101      21.890  25.100  41.330  1.00  0.00            
ATOM   1068  C   GLU   101      22.440  30.110  42.330  1.00  0.00            
ATOM   1069  O   GLU   101      22.360  30.890  41.380  1.00  0.00            
ATOM   1070  N   LEU   102      21.540  30.160  43.310  1.00  0.00            
ATOM   1071  H   LEU   102      21.770  29.870  44.240  1.00  0.00            
ATOM   1072  CA  LEU   102      20.200  30.730  43.080  1.00  0.00            
ATOM   1073  CB  LEU   102      19.120  29.690  43.380  1.00  0.00            
ATOM   1074  CG  LEU   102      17.750  30.080  42.800  1.00  0.00            
ATOM   1075  CD1 LEU   102      17.780  30.090  41.270  1.00  0.00            
ATOM   1076  CD2 LEU   102      16.670  29.140  43.330  1.00  0.00            
ATOM   1077  C   LEU   102      19.940  32.070  43.770  1.00  0.00            
ATOM   1078  O   LEU   102      19.820  32.190  44.990  1.00  0.00            
ATOM   1079  N   TYR   103      19.870  33.080  42.910  1.00  0.00            
ATOM   1080  H   TYR   103      20.160  32.930  41.960  1.00  0.00            
ATOM   1081  CA  TYR   103      19.330  34.420  43.230  1.00  0.00            
ATOM   1082  CB  TYR   103      20.450  35.460  43.360  1.00  0.00            
ATOM   1083  CG  TYR   103      21.450  35.300  44.490  1.00  0.00            
ATOM   1084  CD1 TYR   103      21.110  35.630  45.800  1.00  0.00            
ATOM   1085  HD1 TYR   103      20.080  35.820  46.080  1.00  0.00            
ATOM   1086  CD2 TYR   103      22.760  35.030  44.140  1.00  0.00            
ATOM   1087  HD2 TYR   103      23.000  34.670  43.140  1.00  0.00            
ATOM   1088  CE1 TYR   103      22.100  35.680  46.770  1.00  0.00            
ATOM   1089  HE1 TYR   103      21.830  35.800  47.810  1.00  0.00            
ATOM   1090  CE2 TYR   103      23.760  35.110  45.100  1.00  0.00            
ATOM   1091  HE2 TYR   103      24.760  34.810  44.810  1.00  0.00            
ATOM   1092  CZ  TYR   103      23.420  35.420  46.410  1.00  0.00            
ATOM   1093  OH  TYR   103      24.360  35.450  47.370  1.00  0.00            
ATOM   1094  HH  TYR   103      25.180  35.000  47.020  1.00  0.00            
ATOM   1095  C   TYR   103      18.390  34.860  42.090  1.00  0.00            
ATOM   1096  O   TYR   103      17.640  34.070  41.520  1.00  0.00            
ATOM   1097  N   ARG   104      18.330  36.170  41.870  1.00  0.00            
ATOM   1098  H   ARG   104      18.580  36.800  42.610  1.00  0.00            
ATOM   1099  CA  ARG   104      17.930  36.760  40.570  1.00  0.00            
ATOM   1100  CB  ARG   104      17.940  38.290  40.630  1.00  0.00            
ATOM   1101  CG  ARG   104      16.970  38.870  41.660  1.00  0.00            
ATOM   1102  CD  ARG   104      15.510  38.440  41.440  1.00  0.00            
ATOM   1103  NE  ARG   104      14.990  38.890  40.140  1.00  0.00            
ATOM   1104  HE  ARG   104      15.680  39.120  39.460  1.00  0.00            
ATOM   1105  CZ  ARG   104      13.690  38.850  39.790  1.00  0.00            
ATOM   1106  NH1 ARG   104      12.780  38.340  40.620  1.00  0.00            
ATOM   1107 1HH1 ARG   104      13.070  37.960  41.500  1.00  0.00            
ATOM   1108 2HH1 ARG   104      11.810  38.310  40.370  1.00  0.00            
ATOM   1109  NH2 ARG   104      13.300  39.350  38.610  1.00  0.00            
ATOM   1110 1HH2 ARG   104      13.950  39.750  37.970  1.00  0.00            
ATOM   1111 2HH2 ARG   104      12.330  39.340  38.360  1.00  0.00            
ATOM   1112  C   ARG   104      18.910  36.330  39.470  1.00  0.00            
ATOM   1113  O   ARG   104      18.530  36.340  38.300  1.00  0.00            
ATOM   1114  N   ALA   105      20.190  36.240  39.850  1.00  0.00            
ATOM   1115  H   ALA   105      20.440  36.270  40.820  1.00  0.00            
ATOM   1116  CA  ALA   105      21.260  35.660  39.010  1.00  0.00            
ATOM   1117  CB  ALA   105      22.600  35.800  39.740  1.00  0.00            
ATOM   1118  C   ALA   105      20.960  34.170  38.830  1.00  0.00            
ATOM   1119  O   ALA   105      20.410  33.540  39.740  1.00  0.00            
ATOM   1120  N   GLU   106      21.180  33.730  37.600  1.00  0.00            
ATOM   1121  H   GLU   106      21.690  34.260  36.910  1.00  0.00            
ATOM   1122  CA  GLU   106      20.970  32.330  37.200  1.00  0.00            
ATOM   1123  CB  GLU   106      21.100  32.210  35.680  1.00  0.00            
ATOM   1124  CG  GLU   106      22.390  32.820  35.090  1.00  0.00            
ATOM   1125  CD  GLU   106      22.230  33.220  33.620  1.00  0.00            
ATOM   1126  OE1 GLU   106      21.080  33.550  33.230  1.00  0.00            
ATOM   1127  OE2 GLU   106      23.260  33.290  32.930  1.00  0.00            
ATOM   1128  C   GLU   106      21.940  31.390  37.930  1.00  0.00            
ATOM   1129  O   GLU   106      22.990  31.820  38.410  1.00  0.00            
ATOM   1130  N   ALA   107      21.450  30.170  38.100  1.00  0.00            
ATOM   1131  H   ALA   107      20.540  29.930  37.740  1.00  0.00            
ATOM   1132  CA  ALA   107      22.230  29.030  38.620  1.00  0.00            
ATOM   1133  CB  ALA   107      21.290  27.820  38.680  1.00  0.00            
ATOM   1134  C   ALA   107      23.400  28.730  37.670  1.00  0.00            
ATOM   1135  O   ALA   107      23.330  29.160  36.510  1.00  0.00            
ATOM   1136  N   GLU   108      24.400  27.970  38.100  1.00  0.00            
ATOM   1137  H   GLU   108      24.530  27.700  39.060  1.00  0.00            
ATOM   1138  CA  GLU   108      25.480  27.570  37.170  1.00  0.00            
ATOM   1139  CB  GLU   108      26.550  26.640  37.750  1.00  0.00            
ATOM   1140  CG  GLU   108      27.390  27.290  38.850  1.00  0.00            
ATOM   1141  CD  GLU   108      26.640  27.250  40.180  1.00  0.00            
ATOM   1142  OE1 GLU   108      26.320  26.120  40.600  1.00  0.00            
ATOM   1143  OE2 GLU   108      26.400  28.350  40.720  1.00  0.00            
ATOM   1144  C   GLU   108      24.880  26.850  35.970  1.00  0.00            
ATOM   1145  O   GLU   108      24.100  25.890  36.080  1.00  0.00            
ATOM   1146  N   ASN   109      25.140  27.440  34.820  1.00  0.00            
ATOM   1147  H   ASN   109      25.580  28.340  34.770  1.00  0.00            
ATOM   1148  CA  ASN   109      24.520  26.960  33.580  1.00  0.00            
ATOM   1149  CB  ASN   109      24.840  27.920  32.450  1.00  0.00            
ATOM   1150  CG  ASN   109      24.140  29.260  32.690  1.00  0.00            
ATOM   1151  OD1 ASN   109      24.740  30.220  33.140  1.00  0.00            
ATOM   1152  ND2 ASN   109      22.870  29.360  32.360  1.00  0.00            
ATOM   1153 1HD2 ASN   109      22.370  28.600  31.950  1.00  0.00            
ATOM   1154 2HD2 ASN   109      22.490  30.270  32.500  1.00  0.00            
ATOM   1155  C   ASN   109      24.890  25.520  33.220  1.00  0.00            
ATOM   1156  O   ASN   109      26.040  25.090  33.340  1.00  0.00            
ATOM   1157  N   PRO   110      23.920  24.780  32.670  1.00  0.00            
ATOM   1158  CA  PRO   110      24.180  23.450  32.090  1.00  0.00            
ATOM   1159  CB  PRO   110      22.810  22.920  31.670  1.00  0.00            
ATOM   1160  CG  PRO   110      21.990  24.180  31.440  1.00  0.00            
ATOM   1161  CD  PRO   110      22.490  25.140  32.520  1.00  0.00            
ATOM   1162  C   PRO   110      25.180  23.520  30.920  1.00  0.00            
ATOM   1163  O   PRO   110      25.990  22.600  30.770  1.00  0.00            
ATOM   1164  N   GLU   111      25.230  24.670  30.240  1.00  0.00            
ATOM   1165  H   GLU   111      24.490  25.340  30.240  1.00  0.00            
ATOM   1166  CA  GLU   111      26.260  24.960  29.220  1.00  0.00            
ATOM   1167  CB  GLU   111      26.000  26.330  28.580  1.00  0.00            
ATOM   1168  CG  GLU   111      24.890  26.320  27.530  1.00  0.00            
ATOM   1169  CD  GLU   111      23.500  26.000  28.090  1.00  0.00            
ATOM   1170  OE1 GLU   111      23.200  26.420  29.230  1.00  0.00            
ATOM   1171  OE2 GLU   111      22.790  25.230  27.400  1.00  0.00            
ATOM   1172  C   GLU   111      27.680  24.910  29.770  1.00  0.00            
ATOM   1173  O   GLU   111      28.390  24.000  29.360  1.00  0.00            
ATOM   1174  N   THR   112      27.870  25.490  30.970  1.00  0.00            
ATOM   1175  H   THR   112      27.240  26.160  31.340  1.00  0.00            
ATOM   1176  CA  THR   112      29.150  25.410  31.710  1.00  0.00            
ATOM   1177  CB  THR   112      29.110  26.130  33.060  1.00  0.00            
ATOM   1178  OG1 THR   112      28.680  27.460  32.850  1.00  0.00            
ATOM   1179  HG1 THR   112      28.830  28.050  33.650  1.00  0.00            
ATOM   1180  CG2 THR   112      30.480  26.170  33.710  1.00  0.00            
ATOM   1181  C   THR   112      29.580  23.960  31.930  1.00  0.00            
ATOM   1182  O   THR   112      30.590  23.570  31.360  1.00  0.00            
ATOM   1183  N   LEU   113      28.700  23.140  32.490  1.00  0.00            
ATOM   1184  H   LEU   113      27.790  23.450  32.760  1.00  0.00            
ATOM   1185  CA  LEU   113      29.020  21.710  32.710  1.00  0.00            
ATOM   1186  CB  LEU   113      27.990  21.030  33.610  1.00  0.00            
ATOM   1187  CG  LEU   113      28.490  19.670  34.120  1.00  0.00            
ATOM   1188  CD1 LEU   113      29.690  19.820  35.050  1.00  0.00            
ATOM   1189  CD2 LEU   113      27.360  18.890  34.800  1.00  0.00            
ATOM   1190  C   LEU   113      29.230  20.930  31.400  1.00  0.00            
ATOM   1191  O   LEU   113      30.310  20.370  31.190  1.00  0.00            
ATOM   1192  N   ARG   114      28.330  21.120  30.430  1.00  0.00            
ATOM   1193  H   ARG   114      27.560  21.750  30.560  1.00  0.00            
ATOM   1194  CA  ARG   114      28.410  20.450  29.110  1.00  0.00            
ATOM   1195  CB  ARG   114      27.130  20.690  28.320  1.00  0.00            
ATOM   1196  CG  ARG   114      27.150  19.960  26.960  1.00  0.00            
ATOM   1197  CD  ARG   114      25.890  20.230  26.130  1.00  0.00            
ATOM   1198  NE  ARG   114      25.710  21.670  25.870  1.00  0.00            
ATOM   1199  HE  ARG   114      26.550  22.220  25.890  1.00  0.00            
ATOM   1200  CZ  ARG   114      24.530  22.280  25.730  1.00  0.00            
ATOM   1201  NH1 ARG   114      23.380  21.600  25.850  1.00  0.00            
ATOM   1202 1HH1 ARG   114      23.400  20.620  26.050  1.00  0.00            
ATOM   1203 2HH1 ARG   114      22.510  22.090  25.800  1.00  0.00            
ATOM   1204  NH2 ARG   114      24.480  23.580  25.440  1.00  0.00            
ATOM   1205 1HH2 ARG   114      25.310  24.130  25.320  1.00  0.00            
ATOM   1206 2HH2 ARG   114      23.620  24.080  25.550  1.00  0.00            
ATOM   1207  C   ARG   114      29.650  20.860  28.300  1.00  0.00            
ATOM   1208  O   ARG   114      30.420  20.000  27.880  1.00  0.00            
ATOM   1209  N   ILE   115      29.890  22.160  28.120  1.00  0.00            
ATOM   1210  H   ILE   115      29.320  22.880  28.540  1.00  0.00            
ATOM   1211  CA  ILE   115      31.070  22.640  27.360  1.00  0.00            
ATOM   1212  CB  ILE   115      31.000  24.150  27.070  1.00  0.00            
ATOM   1213  CG1 ILE   115      31.980  24.550  25.970  1.00  0.00            
ATOM   1214  CG2 ILE   115      31.300  24.980  28.320  1.00  0.00            
ATOM   1215  CD  ILE   115      31.630  23.890  24.630  1.00  0.00            
ATOM   1216  C   ILE   115      32.390  22.290  28.070  1.00  0.00            
ATOM   1217  O   ILE   115      33.350  21.860  27.430  1.00  0.00            
ATOM   1218  N   TYR   116      32.380  22.400  29.400  1.00  0.00            
ATOM   1219  H   TYR   116      31.650  22.880  29.880  1.00  0.00            
ATOM   1220  CA  TYR   116      33.510  21.980  30.230  1.00  0.00            
ATOM   1221  CB  TYR   116      33.190  22.250  31.690  1.00  0.00            
ATOM   1222  CG  TYR   116      34.210  21.660  32.660  1.00  0.00            
ATOM   1223  CD1 TYR   116      35.550  21.990  32.600  1.00  0.00            
ATOM   1224  HD1 TYR   116      35.880  22.950  32.200  1.00  0.00            
ATOM   1225  CD2 TYR   116      33.770  20.600  33.430  1.00  0.00            
ATOM   1226  HD2 TYR   116      32.730  20.280  33.360  1.00  0.00            
ATOM   1227  CE1 TYR   116      36.470  21.220  33.300  1.00  0.00            
ATOM   1228  HE1 TYR   116      37.530  21.460  33.210  1.00  0.00            
ATOM   1229  CE2 TYR   116      34.680  19.850  34.160  1.00  0.00            
ATOM   1230  HE2 TYR   116      34.320  18.980  34.700  1.00  0.00            
ATOM   1231  CZ  TYR   116      36.030  20.170  34.100  1.00  0.00            
ATOM   1232  OH  TYR   116      36.840  19.720  35.080  1.00  0.00            
ATOM   1233  HH  TYR   116      36.470  18.830  35.380  1.00  0.00            
ATOM   1234  C   TYR   116      33.800  20.500  30.080  1.00  0.00            
ATOM   1235  O   TYR   116      34.960  20.150  29.840  1.00  0.00            
ATOM   1236  N   GLY   117      32.730  19.710  30.010  1.00  0.00            
ATOM   1237  H   GLY   117      31.820  20.060  30.220  1.00  0.00            
ATOM   1238  CA  GLY   117      32.810  18.260  29.780  1.00  0.00            
ATOM   1239  C   GLY   117      33.650  17.900  28.550  1.00  0.00            
ATOM   1240  O   GLY   117      34.380  16.920  28.570  1.00  0.00            
ATOM   1241  N   LYS   118      33.630  18.780  27.540  1.00  0.00            
ATOM   1242  H   LYS   118      33.080  19.620  27.600  1.00  0.00            
ATOM   1243  CA  LYS   118      34.470  18.630  26.340  1.00  0.00            
ATOM   1244  CB  LYS   118      34.010  19.570  25.210  1.00  0.00            
ATOM   1245  CG  LYS   118      34.800  19.250  23.940  1.00  0.00            
ATOM   1246  CD  LYS   118      34.410  20.080  22.720  1.00  0.00            
ATOM   1247  CE  LYS   118      35.320  19.650  21.570  1.00  0.00            
ATOM   1248  NZ  LYS   118      34.820  20.190  20.310  1.00  0.00            
ATOM   1249  HZ1 LYS   118      35.440  19.930  19.570  1.00  0.00            
ATOM   1250  HZ2 LYS   118      33.910  19.800  20.140  1.00  0.00            
ATOM   1251  HZ3 LYS   118      34.760  21.180  20.380  1.00  0.00            
ATOM   1252  C   LYS   118      35.980  18.800  26.580  1.00  0.00            
ATOM   1253  O   LYS   118      36.760  18.060  25.970  1.00  0.00            
ATOM   1254  N   ASN   119      36.400  19.810  27.360  1.00  0.00            
ATOM   1255  H   ASN   119      35.820  20.180  28.080  1.00  0.00            
ATOM   1256  CA  ASN   119      37.860  19.960  27.600  1.00  0.00            
ATOM   1257  CB  ASN   119      38.280  21.290  28.240  1.00  0.00            
ATOM   1258  CG  ASN   119      37.700  21.570  29.630  1.00  0.00            
ATOM   1259  OD1 ASN   119      38.070  21.000  30.640  1.00  0.00            
ATOM   1260  ND2 ASN   119      36.800  22.510  29.700  1.00  0.00            
ATOM   1261 1HD2 ASN   119      36.540  23.090  28.930  1.00  0.00            
ATOM   1262 2HD2 ASN   119      36.240  22.450  30.530  1.00  0.00            
ATOM   1263  C   ASN   119      38.350  18.750  28.420  1.00  0.00            
ATOM   1264  O   ASN   119      37.570  18.080  29.080  1.00  0.00            
ATOM   1265  N   CYS   120      39.600  18.380  28.170  1.00  0.00            
ATOM   1266  H   CYS   120      40.230  18.930  27.630  1.00  0.00            
ATOM   1267  CA  CYS   120      40.190  17.190  28.810  1.00  0.00            
ATOM   1268  CB  CYS   120      41.050  16.390  27.830  1.00  0.00            
ATOM   1269  SG  CYS   120      42.310  17.360  26.920  1.00  0.00            
ATOM   1270  HG  CYS   120      42.910  16.310  26.370  1.00  0.00            
ATOM   1271  C   CYS   120      40.980  17.580  30.070  1.00  0.00            
ATOM   1272  O   CYS   120      42.090  18.090  29.950  1.00  0.00            
ATOM   1273  N   PRO   121      40.420  17.360  31.270  1.00  0.00            
ATOM   1274  CA  PRO   121      41.160  17.540  32.530  1.00  0.00            
ATOM   1275  CB  PRO   121      40.090  17.500  33.630  1.00  0.00            
ATOM   1276  CG  PRO   121      38.800  17.860  32.900  1.00  0.00            
ATOM   1277  CD  PRO   121      38.990  17.160  31.550  1.00  0.00            
ATOM   1278  C   PRO   121      42.210  16.450  32.780  1.00  0.00            
ATOM   1279  O   PRO   121      42.890  16.520  33.800  1.00  0.00            
ATOM   1280  N   ASP   122      42.430  15.550  31.820  1.00  0.00            
ATOM   1281  H   ASP   122      42.030  15.630  30.910  1.00  0.00            
ATOM   1282  CA  ASP   122      43.250  14.330  32.000  1.00  0.00            
ATOM   1283  CB  ASP   122      43.160  13.500  30.710  1.00  0.00            
ATOM   1284  CG  ASP   122      43.580  12.030  30.900  1.00  0.00            
ATOM   1285  OD1 ASP   122      43.820  11.630  32.060  1.00  0.00            
ATOM   1286  OD2 ASP   122      43.620  11.340  29.860  1.00  0.00            
ATOM   1287  C   ASP   122      44.710  14.550  32.440  1.00  0.00            
ATOM   1288  O   ASP   122      45.110  14.090  33.510  1.00  0.00            
ATOM   1289  N   ASP   123      45.320  15.610  31.920  1.00  0.00            
ATOM   1290  H   ASP   123      44.830  16.290  31.370  1.00  0.00            
ATOM   1291  CA  ASP   123      46.680  16.040  32.320  1.00  0.00            
ATOM   1292  CB  ASP   123      47.140  17.180  31.410  1.00  0.00            
ATOM   1293  CG  ASP   123      46.360  18.480  31.610  1.00  0.00            
ATOM   1294  OD1 ASP   123      45.120  18.420  31.490  1.00  0.00            
ATOM   1295  OD2 ASP   123      46.950  19.430  32.160  1.00  0.00            
ATOM   1296  C   ASP   123      46.770  16.460  33.810  1.00  0.00            
ATOM   1297  O   ASP   123      47.820  16.370  34.460  1.00  0.00            
ATOM   1298  N   TRP   124      45.700  17.080  34.300  1.00  0.00            
ATOM   1299  H   TRP   124      44.970  17.360  33.670  1.00  0.00            
ATOM   1300  CA  TRP   124      45.510  17.410  35.720  1.00  0.00            
ATOM   1301  CB  TRP   124      44.400  18.450  35.930  1.00  0.00            
ATOM   1302  CG  TRP   124      44.700  19.860  35.440  1.00  0.00            
ATOM   1303  CD1 TRP   124      44.850  20.250  34.180  1.00  0.00            
ATOM   1304  HD1 TRP   124      44.820  19.590  33.310  1.00  0.00            
ATOM   1305  CD2 TRP   124      44.400  21.010  36.130  1.00  0.00            
ATOM   1306  NE1 TRP   124      44.720  21.570  34.050  1.00  0.00            
ATOM   1307  HE1 TRP   124      44.800  22.060  33.190  1.00  0.00            
ATOM   1308  CE2 TRP   124      44.440  22.070  35.250  1.00  0.00            
ATOM   1309  CE3 TRP   124      43.990  21.210  37.430  1.00  0.00            
ATOM   1310  HE3 TRP   124      43.520  20.370  37.940  1.00  0.00            
ATOM   1311  CZ2 TRP   124      44.120  23.340  35.700  1.00  0.00            
ATOM   1312  HZ2 TRP   124      43.830  24.110  34.990  1.00  0.00            
ATOM   1313  CZ3 TRP   124      43.760  22.490  37.900  1.00  0.00            
ATOM   1314  HZ3 TRP   124      43.290  22.630  38.870  1.00  0.00            
ATOM   1315  CH2 TRP   124      43.850  23.560  37.040  1.00  0.00            
ATOM   1316  HH2 TRP   124      43.660  24.580  37.390  1.00  0.00            
ATOM   1317  C   TRP   124      45.160  16.210  36.620  1.00  0.00            
ATOM   1318  O   TRP   124      45.700  16.180  37.730  1.00  0.00            
ATOM   1319  N   ILE   125      44.510  15.190  36.050  1.00  0.00            
ATOM   1320  H   ILE   125      44.670  14.920  35.100  1.00  0.00            
ATOM   1321  CA  ILE   125      43.490  14.340  36.730  1.00  0.00            
ATOM   1322  CB  ILE   125      43.380  12.930  36.090  1.00  0.00            
ATOM   1323  CG1 ILE   125      42.070  12.190  36.410  1.00  0.00            
ATOM   1324  CG2 ILE   125      44.630  12.050  36.270  1.00  0.00            
ATOM   1325  CD  ILE   125      41.910  11.600  37.820  1.00  0.00            
ATOM   1326  C   ILE   125      43.480  14.430  38.270  1.00  0.00            
ATOM   1327  O   ILE   125      42.960  15.420  38.780  1.00  0.00            
ATOM   1328  N   GLU   126      44.420  13.750  38.920  1.00  0.00            
ATOM   1329  H   GLU   126      45.180  13.320  38.430  1.00  0.00            
ATOM   1330  CA  GLU   126      44.370  13.560  40.380  1.00  0.00            
ATOM   1331  CB  GLU   126      45.380  12.520  40.860  1.00  0.00            
ATOM   1332  CG  GLU   126      46.830  12.860  40.500  1.00  0.00            
ATOM   1333  CD  GLU   126      47.890  12.090  41.290  1.00  0.00            
ATOM   1334  OE1 GLU   126      47.500  11.260  42.140  1.00  0.00            
ATOM   1335  OE2 GLU   126      49.060  12.440  41.070  1.00  0.00            
ATOM   1336  C   GLU   126      44.440  14.820  41.260  1.00  0.00            
ATOM   1337  O   GLU   126      43.410  15.200  41.830  1.00  0.00            
ATOM   1338  N   ARG   127      45.440  15.660  41.010  1.00  0.00            
ATOM   1339  H   ARG   127      45.860  15.660  40.100  1.00  0.00            
ATOM   1340  CA  ARG   127      45.860  16.680  41.990  1.00  0.00            
ATOM   1341  CB  ARG   127      46.990  17.620  41.530  1.00  0.00            
ATOM   1342  CG  ARG   127      48.290  17.020  41.020  1.00  0.00            
ATOM   1343  CD  ARG   127      48.210  16.910  39.500  1.00  0.00            
ATOM   1344  NE  ARG   127      49.560  16.590  39.020  1.00  0.00            
ATOM   1345  HE  ARG   127      50.280  17.160  39.410  1.00  0.00            
ATOM   1346  CZ  ARG   127      49.900  15.500  38.330  1.00  0.00            
ATOM   1347  NH1 ARG   127      49.030  14.530  38.060  1.00  0.00            
ATOM   1348 1HH1 ARG   127      48.080  14.580  38.390  1.00  0.00            
ATOM   1349 2HH1 ARG   127      49.320  13.690  37.600  1.00  0.00            
ATOM   1350  NH2 ARG   127      51.150  15.410  37.880  1.00  0.00            
ATOM   1351 1HH2 ARG   127      51.830  16.130  38.060  1.00  0.00            
ATOM   1352 2HH2 ARG   127      51.440  14.600  37.370  1.00  0.00            
ATOM   1353  C   ARG   127      44.720  17.630  42.350  1.00  0.00            
ATOM   1354  O   ARG   127      44.430  17.900  43.510  1.00  0.00            
ATOM   1355  N   LYS   128      44.130  18.170  41.290  1.00  0.00            
ATOM   1356  H   LYS   128      44.310  17.870  40.350  1.00  0.00            
ATOM   1357  CA  LYS   128      43.060  19.130  41.470  1.00  0.00            
ATOM   1358  CB  LYS   128      43.170  20.420  40.650  1.00  0.00            
ATOM   1359  CG  LYS   128      44.510  21.160  40.790  1.00  0.00            
ATOM   1360  CD  LYS   128      45.600  20.430  40.000  1.00  0.00            
ATOM   1361  CE  LYS   128      46.660  21.300  39.340  1.00  0.00            
ATOM   1362  NZ  LYS   128      46.830  20.910  37.940  1.00  0.00            
ATOM   1363  HZ1 LYS   128      47.300  21.640  37.440  1.00  0.00            
ATOM   1364  HZ2 LYS   128      47.360  20.060  37.900  1.00  0.00            
ATOM   1365  HZ3 LYS   128      45.950  20.750  37.500  1.00  0.00            
ATOM   1366  C   LYS   128      41.680  18.510  41.320  1.00  0.00            
ATOM   1367  O   LYS   128      40.860  19.040  42.030  1.00  0.00            
ATOM   1368  N   LEU   129      41.490  17.300  40.790  1.00  0.00            
ATOM   1369  H   LEU   129      42.220  16.680  40.480  1.00  0.00            
ATOM   1370  CA  LEU   129      40.130  16.710  40.690  1.00  0.00            
ATOM   1371  CB  LEU   129      40.140  15.320  40.030  1.00  0.00            
ATOM   1372  CG  LEU   129      38.730  14.800  39.700  1.00  0.00            
ATOM   1373  CD1 LEU   129      38.050  15.660  38.630  1.00  0.00            
ATOM   1374  CD2 LEU   129      38.790  13.330  39.280  1.00  0.00            
ATOM   1375  C   LEU   129      39.380  16.620  42.040  1.00  0.00            
ATOM   1376  O   LEU   129      38.210  16.980  42.100  1.00  0.00            
ATOM   1377  N   TYR   130      40.140  16.460  43.130  1.00  0.00            
ATOM   1378  H   TYR   130      41.120  16.270  43.080  1.00  0.00            
ATOM   1379  CA  TYR   130      39.560  16.520  44.490  1.00  0.00            
ATOM   1380  CB  TYR   130      40.600  16.130  45.550  1.00  0.00            
ATOM   1381  CG  TYR   130      40.870  14.630  45.470  1.00  0.00            
ATOM   1382  CD1 TYR   130      39.880  13.740  45.870  1.00  0.00            
ATOM   1383  HD1 TYR   130      38.940  14.100  46.270  1.00  0.00            
ATOM   1384  CD2 TYR   130      42.040  14.150  44.900  1.00  0.00            
ATOM   1385  HD2 TYR   130      42.820  14.840  44.570  1.00  0.00            
ATOM   1386  CE1 TYR   130      40.050  12.370  45.690  1.00  0.00            
ATOM   1387  HE1 TYR   130      39.250  11.690  45.960  1.00  0.00            
ATOM   1388  CE2 TYR   130      42.220  12.780  44.720  1.00  0.00            
ATOM   1389  HE2 TYR   130      43.140  12.420  44.260  1.00  0.00            
ATOM   1390  CZ  TYR   130      41.220  11.900  45.120  1.00  0.00            
ATOM   1391  OH  TYR   130      41.400  10.560  45.000  1.00  0.00            
ATOM   1392  HH  TYR   130      42.270  10.370  44.540  1.00  0.00            
ATOM   1393  C   TYR   130      38.850  17.850  44.830  1.00  0.00            
ATOM   1394  O   TYR   130      37.720  17.840  45.300  1.00  0.00            
ATOM   1395  N   THR   131      39.390  18.930  44.270  1.00  0.00            
ATOM   1396  H   THR   131      40.230  18.860  43.740  1.00  0.00            
ATOM   1397  CA  THR   131      38.820  20.300  44.310  1.00  0.00            
ATOM   1398  CB  THR   131      39.950  21.300  43.970  1.00  0.00            
ATOM   1399  OG1 THR   131      41.070  21.040  44.810  1.00  0.00            
ATOM   1400  HG1 THR   131      41.700  21.820  44.740  1.00  0.00            
ATOM   1401  CG2 THR   131      39.580  22.770  43.900  1.00  0.00            
ATOM   1402  C   THR   131      37.530  20.430  43.450  1.00  0.00            
ATOM   1403  O   THR   131      36.520  20.610  44.110  1.00  0.00            
ATOM   1404  N   PRO   132      37.450  20.200  42.110  1.00  0.00            
ATOM   1405  CA  PRO   132      36.190  20.270  41.340  1.00  0.00            
ATOM   1406  CB  PRO   132      36.540  19.900  39.900  1.00  0.00            
ATOM   1407  CG  PRO   132      37.890  20.560  39.740  1.00  0.00            
ATOM   1408  CD  PRO   132      38.520  20.300  41.100  1.00  0.00            
ATOM   1409  C   PRO   132      34.910  19.540  41.720  1.00  0.00            
ATOM   1410  O   PRO   132      33.880  19.860  41.140  1.00  0.00            
ATOM   1411  N   TYR   133      34.960  18.600  42.650  1.00  0.00            
ATOM   1412  H   TYR   133      35.790  18.360  43.160  1.00  0.00            
ATOM   1413  CA  TYR   133      33.700  17.990  43.140  1.00  0.00            
ATOM   1414  CB  TYR   133      34.070  16.970  44.220  1.00  0.00            
ATOM   1415  CG  TYR   133      32.890  16.050  44.550  1.00  0.00            
ATOM   1416  CD1 TYR   133      32.530  15.030  43.690  1.00  0.00            
ATOM   1417  HD1 TYR   133      33.160  14.800  42.820  1.00  0.00            
ATOM   1418  CD2 TYR   133      32.040  16.370  45.600  1.00  0.00            
ATOM   1419  HD2 TYR   133      32.290  17.230  46.230  1.00  0.00            
ATOM   1420  CE1 TYR   133      31.330  14.350  43.870  1.00  0.00            
ATOM   1421  HE1 TYR   133      31.030  13.600  43.140  1.00  0.00            
ATOM   1422  CE2 TYR   133      30.840  15.700  45.800  1.00  0.00            
ATOM   1423  HE2 TYR   133      30.200  16.000  46.620  1.00  0.00            
ATOM   1424  CZ  TYR   133      30.490  14.690  44.920  1.00  0.00            
ATOM   1425  OH  TYR   133      29.350  13.990  45.110  1.00  0.00            
ATOM   1426  HH  TYR   133      28.840  14.380  45.890  1.00  0.00            
ATOM   1427  C   TYR   133      32.810  19.120  43.700  1.00  0.00            
ATOM   1428  O   TYR   133      33.370  20.100  44.220  1.00  0.00            
ATOM   1429  N   PRO   134      31.470  19.010  43.680  1.00  0.00            
ATOM   1430  CA  PRO   134      30.540  19.990  44.310  1.00  0.00            
ATOM   1431  CB  PRO   134      29.200  19.260  44.280  1.00  0.00            
ATOM   1432  CG  PRO   134      29.250  18.550  42.930  1.00  0.00            
ATOM   1433  CD  PRO   134      30.710  18.080  42.820  1.00  0.00            
ATOM   1434  C   PRO   134      30.910  20.490  45.720  1.00  0.00            
ATOM   1435  O   PRO   134      30.700  21.660  46.030  1.00  0.00            
ATOM   1436  N   LEU   135      31.750  19.720  46.420  1.00  0.00            
ATOM   1437  H   LEU   135      32.080  18.860  46.030  1.00  0.00            
ATOM   1438  CA  LEU   135      32.420  20.140  47.680  1.00  0.00            
ATOM   1439  CB  LEU   135      33.240  19.010  48.320  1.00  0.00            
ATOM   1440  CG  LEU   135      32.430  17.830  48.880  1.00  0.00            
ATOM   1441  CD1 LEU   135      33.390  16.800  49.480  1.00  0.00            
ATOM   1442  CD2 LEU   135      31.340  18.250  49.870  1.00  0.00            
ATOM   1443  C   LEU   135      33.360  21.350  47.540  1.00  0.00            
ATOM   1444  O   LEU   135      33.620  21.990  48.560  1.00  0.00            
ATOM   1445  N   LEU   136      33.830  21.710  46.340  1.00  0.00            
ATOM   1446  H   LEU   136      33.710  21.160  45.510  1.00  0.00            
ATOM   1447  CA  LEU   136      34.660  22.930  46.200  1.00  0.00            
ATOM   1448  CB  LEU   136      35.250  23.300  44.830  1.00  0.00            
ATOM   1449  CG  LEU   136      36.110  24.570  45.030  1.00  0.00            
ATOM   1450  CD1 LEU   136      37.390  24.330  45.830  1.00  0.00            
ATOM   1451  CD2 LEU   136      36.230  25.480  43.830  1.00  0.00            
ATOM   1452  C   LEU   136      33.910  24.180  46.710  1.00  0.00            
ATOM   1453  O   LEU   136      34.440  24.810  47.620  1.00  0.00            
ATOM   1454  N   GLY   137      32.660  24.370  46.290  1.00  0.00            
ATOM   1455  H   GLY   137      32.200  23.730  45.680  1.00  0.00            
ATOM   1456  CA  GLY   137      31.880  25.580  46.670  1.00  0.00            
ATOM   1457  C   GLY   137      31.910  25.850  48.190  1.00  0.00            
ATOM   1458  O   GLY   137      32.460  26.860  48.630  1.00  0.00            
ATOM   1459  N   VAL   138      31.750  24.750  48.920  1.00  0.00            
ATOM   1460  H   VAL   138      31.580  23.880  48.460  1.00  0.00            
ATOM   1461  CA  VAL   138      31.830  24.690  50.390  1.00  0.00            
ATOM   1462  CB  VAL   138      31.310  23.330  50.890  1.00  0.00            
ATOM   1463  CG1 VAL   138      31.310  23.260  52.420  1.00  0.00            
ATOM   1464  CG2 VAL   138      29.890  23.050  50.370  1.00  0.00            
ATOM   1465  C   VAL   138      33.270  24.950  50.910  1.00  0.00            
ATOM   1466  O   VAL   138      33.480  25.890  51.670  1.00  0.00            
ATOM   1467  N   ALA   139      34.240  24.230  50.340  1.00  0.00            
ATOM   1468  H   ALA   139      34.060  23.610  49.580  1.00  0.00            
ATOM   1469  CA  ALA   139      35.670  24.380  50.700  1.00  0.00            
ATOM   1470  CB  ALA   139      36.530  23.410  49.890  1.00  0.00            
ATOM   1471  C   ALA   139      36.160  25.820  50.490  1.00  0.00            
ATOM   1472  O   ALA   139      36.780  26.360  51.410  1.00  0.00            
ATOM   1473  N   ILE   140      35.770  26.470  49.380  1.00  0.00            
ATOM   1474  H   ILE   140      35.250  26.010  48.660  1.00  0.00            
ATOM   1475  CA  ILE   140      36.060  27.920  49.180  1.00  0.00            
ATOM   1476  CB  ILE   140      35.820  28.550  47.770  1.00  0.00            
ATOM   1477  CG1 ILE   140      35.260  29.980  47.750  1.00  0.00            
ATOM   1478  CG2 ILE   140      34.990  27.700  46.820  1.00  0.00            
ATOM   1479  CD  ILE   140      36.080  31.060  48.460  1.00  0.00            
ATOM   1480  C   ILE   140      35.540  28.760  50.340  1.00  0.00            
ATOM   1481  O   ILE   140      36.350  29.310  51.080  1.00  0.00            
ATOM   1482  N   MET   141      34.220  28.710  50.550  1.00  0.00            
ATOM   1483  H   MET   141      33.630  28.080  50.040  1.00  0.00            
ATOM   1484  CA  MET   141      33.570  29.620  51.510  1.00  0.00            
ATOM   1485  CB  MET   141      32.060  29.440  51.480  1.00  0.00            
ATOM   1486  CG  MET   141      31.370  30.700  52.010  1.00  0.00            
ATOM   1487  SD  MET   141      31.570  32.150  50.900  1.00  0.00            
ATOM   1488  CE  MET   141      31.700  33.380  52.190  1.00  0.00            
ATOM   1489  C   MET   141      34.150  29.470  52.930  1.00  0.00            
ATOM   1490  O   MET   141      34.790  30.400  53.400  1.00  0.00            
ATOM   1491  N   GLY   142      34.400  28.200  53.270  1.00  0.00            
ATOM   1492  H   GLY   142      34.160  27.450  52.660  1.00  0.00            
ATOM   1493  CA  GLY   142      35.040  27.810  54.540  1.00  0.00            
ATOM   1494  C   GLY   142      36.430  28.460  54.730  1.00  0.00            
ATOM   1495  O   GLY   142      36.640  29.230  55.670  1.00  0.00            
ATOM   1496  N   VAL   143      37.280  28.330  53.720  1.00  0.00            
ATOM   1497  H   VAL   143      37.000  27.940  52.840  1.00  0.00            
ATOM   1498  CA  VAL   143      38.650  28.890  53.780  1.00  0.00            
ATOM   1499  CB  VAL   143      39.520  28.330  52.650  1.00  0.00            
ATOM   1500  CG1 VAL   143      40.930  28.920  52.630  1.00  0.00            
ATOM   1501  CG2 VAL   143      39.680  26.810  52.830  1.00  0.00            
ATOM   1502  C   VAL   143      38.660  30.440  53.850  1.00  0.00            
ATOM   1503  O   VAL   143      39.280  30.970  54.780  1.00  0.00            
ATOM   1504  N   ILE   144      37.850  31.110  53.030  1.00  0.00            
ATOM   1505  H   ILE   144      37.180  30.660  52.440  1.00  0.00            
ATOM   1506  CA  ILE   144      37.800  32.600  53.050  1.00  0.00            
ATOM   1507  CB  ILE   144      37.050  33.190  51.840  1.00  0.00            
ATOM   1508  CG1 ILE   144      37.320  34.690  51.680  1.00  0.00            
ATOM   1509  CG2 ILE   144      35.530  33.000  51.880  1.00  0.00            
ATOM   1510  CD  ILE   144      38.790  34.980  51.430  1.00  0.00            
ATOM   1511  C   ILE   144      37.350  33.160  54.410  1.00  0.00            
ATOM   1512  O   ILE   144      38.130  33.860  55.060  1.00  0.00            
ATOM   1513  N   ASP   145      36.310  32.530  54.970  1.00  0.00            
ATOM   1514  H   ASP   145      35.720  31.910  54.460  1.00  0.00            
ATOM   1515  CA  ASP   145      35.760  32.910  56.290  1.00  0.00            
ATOM   1516  CB  ASP   145      34.430  32.170  56.530  1.00  0.00            
ATOM   1517  CG  ASP   145      33.330  32.460  55.490  1.00  0.00            
ATOM   1518  OD1 ASP   145      33.400  33.510  54.810  1.00  0.00            
ATOM   1519  OD2 ASP   145      32.400  31.630  55.410  1.00  0.00            
ATOM   1520  C   ASP   145      36.750  32.680  57.440  1.00  0.00            
ATOM   1521  O   ASP   145      37.130  33.630  58.130  1.00  0.00            
ATOM   1522  N   LEU   146      37.420  31.530  57.420  1.00  0.00            
ATOM   1523  H   LEU   146      37.220  30.830  56.730  1.00  0.00            
ATOM   1524  CA  LEU   146      38.460  31.180  58.420  1.00  0.00            
ATOM   1525  CB  LEU   146      38.900  29.720  58.300  1.00  0.00            
ATOM   1526  CG  LEU   146      38.080  28.710  59.130  1.00  0.00            
ATOM   1527  CD1 LEU   146      38.120  29.070  60.620  1.00  0.00            
ATOM   1528  CD2 LEU   146      36.640  28.570  58.650  1.00  0.00            
ATOM   1529  C   LEU   146      39.680  32.110  58.430  1.00  0.00            
ATOM   1530  O   LEU   146      40.010  32.670  59.480  1.00  0.00            
ATOM   1531  N   LEU   147      40.190  32.450  57.240  1.00  0.00            
ATOM   1532  H   LEU   147      39.780  32.110  56.390  1.00  0.00            
ATOM   1533  CA  LEU   147      41.310  33.400  57.090  1.00  0.00            
ATOM   1534  CB  LEU   147      41.730  33.580  55.630  1.00  0.00            
ATOM   1535  CG  LEU   147      42.890  32.670  55.240  1.00  0.00            
ATOM   1536  CD1 LEU   147      42.440  31.230  55.010  1.00  0.00            
ATOM   1537  CD2 LEU   147      43.610  33.230  54.020  1.00  0.00            
ATOM   1538  C   LEU   147      40.970  34.790  57.640  1.00  0.00            
ATOM   1539  O   LEU   147      41.640  35.320  58.540  1.00  0.00            
ATOM   1540  N   LEU   148      39.790  35.250  57.240  1.00  0.00            
ATOM   1541  H   LEU   148      39.190  34.720  56.640  1.00  0.00            
ATOM   1542  CA  LEU   148      39.310  36.580  57.610  1.00  0.00            
ATOM   1543  CB  LEU   148      38.250  36.990  56.580  1.00  0.00            
ATOM   1544  CG  LEU   148      39.030  37.180  55.270  1.00  0.00            
ATOM   1545  CD1 LEU   148      38.140  37.320  54.050  1.00  0.00            
ATOM   1546  CD2 LEU   148      39.930  38.410  55.410  1.00  0.00            
ATOM   1547  C   LEU   148      38.950  36.740  59.090  1.00  0.00            
ATOM   1548  O   LEU   148      39.480  37.660  59.710  1.00  0.00            
ATOM   1549  N   PHE   149      38.440  35.660  59.680  1.00  0.00            
ATOM   1550  H   PHE   149      38.050  34.910  59.160  1.00  0.00            
ATOM   1551  CA  PHE   149      38.250  35.600  61.140  1.00  0.00            
ATOM   1552  CB  PHE   149      37.380  34.430  61.610  1.00  0.00            
ATOM   1553  CG  PHE   149      36.990  34.670  63.070  1.00  0.00            
ATOM   1554  CD1 PHE   149      36.190  35.770  63.330  1.00  0.00            
ATOM   1555  HD1 PHE   149      35.510  36.120  62.560  1.00  0.00            
ATOM   1556  CD2 PHE   149      37.760  34.140  64.090  1.00  0.00            
ATOM   1557  HD2 PHE   149      38.460  33.340  63.880  1.00  0.00            
ATOM   1558  CE1 PHE   149      36.210  36.410  64.560  1.00  0.00            
ATOM   1559  HE1 PHE   149      35.650  37.330  64.690  1.00  0.00            
ATOM   1560  CE2 PHE   149      37.760  34.750  65.340  1.00  0.00            
ATOM   1561  HE2 PHE   149      38.310  34.300  66.170  1.00  0.00            
ATOM   1562  CZ  PHE   149      37.010  35.900  65.570  1.00  0.00            
ATOM   1563  HZ  PHE   149      37.040  36.370  66.560  1.00  0.00            
ATOM   1564  C   PHE   149      39.560  35.610  61.930  1.00  0.00            
ATOM   1565  O   PHE   149      39.750  36.460  62.800  1.00  0.00            
ATOM   1566  N   GLY   150      40.490  34.780  61.470  1.00  0.00            
ATOM   1567  H   GLY   150      40.330  34.200  60.670  1.00  0.00            
ATOM   1568  CA  GLY   150      41.820  34.620  62.110  1.00  0.00            
ATOM   1569  C   GLY   150      42.530  35.970  62.260  1.00  0.00            
ATOM   1570  O   GLY   150      42.690  36.450  63.380  1.00  0.00            
ATOM   1571  N   THR   151      42.610  36.710  61.150  1.00  0.00            
ATOM   1572  H   THR   151      42.240  36.410  60.270  1.00  0.00            
ATOM   1573  CA  THR   151      43.300  38.010  61.190  1.00  0.00            
ATOM   1574  CB  THR   151      43.600  38.650  59.840  1.00  0.00            
ATOM   1575  OG1 THR   151      44.020  37.690  58.870  1.00  0.00            
ATOM   1576  HG1 THR   151      43.960  38.100  57.960  1.00  0.00            
ATOM   1577  CG2 THR   151      44.690  39.690  60.090  1.00  0.00            
ATOM   1578  C   THR   151      42.540  39.060  61.990  1.00  0.00            
ATOM   1579  O   THR   151      43.140  39.800  62.770  1.00  0.00            
ATOM   1580  N   ILE   152      41.220  39.050  61.890  1.00  0.00            
ATOM   1581  H   ILE   152      40.700  38.490  61.250  1.00  0.00            
ATOM   1582  CA  ILE   152      40.420  39.920  62.750  1.00  0.00            
ATOM   1583  CB  ILE   152      38.970  39.840  62.320  1.00  0.00            
ATOM   1584  CG1 ILE   152      38.870  40.530  60.950  1.00  0.00            
ATOM   1585  CG2 ILE   152      37.990  40.320  63.390  1.00  0.00            
ATOM   1586  CD  ILE   152      39.460  41.940  60.880  1.00  0.00            
ATOM   1587  C   ILE   152      40.640  39.630  64.240  1.00  0.00            
ATOM   1588  O   ILE   152      40.970  40.580  64.950  1.00  0.00            
ATOM   1589  N   GLY   153      40.730  38.350  64.580  1.00  0.00            
ATOM   1590  H   GLY   153      40.450  37.640  63.930  1.00  0.00            
ATOM   1591  CA  GLY   153      41.110  37.850  65.920  1.00  0.00            
ATOM   1592  C   GLY   153      42.310  38.600  66.530  1.00  0.00            
ATOM   1593  O   GLY   153      42.160  39.320  67.520  1.00  0.00            
ATOM   1594  N   ILE   154      43.350  38.720  65.700  1.00  0.00            
ATOM   1595  H   ILE   154      43.290  38.340  64.780  1.00  0.00            
ATOM   1596  CA  ILE   154      44.600  39.440  66.050  1.00  0.00            
ATOM   1597  CB  ILE   154      45.730  39.060  65.060  1.00  0.00            
ATOM   1598  CG1 ILE   154      46.270  37.650  65.330  1.00  0.00            
ATOM   1599  CG2 ILE   154      46.920  40.030  65.110  1.00  0.00            
ATOM   1600  CD  ILE   154      45.400  36.510  64.790  1.00  0.00            
ATOM   1601  C   ILE   154      44.390  40.970  66.170  1.00  0.00            
ATOM   1602  O   ILE   154      44.720  41.550  67.200  1.00  0.00            
ATOM   1603  N   THR   155      43.700  41.550  65.190  1.00  0.00            
ATOM   1604  H   THR   155      43.400  41.030  64.390  1.00  0.00            
ATOM   1605  CA  THR   155      43.360  42.990  65.150  1.00  0.00            
ATOM   1606  CB  THR   155      42.430  43.240  63.950  1.00  0.00            
ATOM   1607  OG1 THR   155      43.120  43.000  62.730  1.00  0.00            
ATOM   1608  HG1 THR   155      42.620  43.380  61.940  1.00  0.00            
ATOM   1609  CG2 THR   155      41.760  44.600  63.950  1.00  0.00            
ATOM   1610  C   THR   155      42.660  43.440  66.450  1.00  0.00            
ATOM   1611  O   THR   155      43.140  44.340  67.140  1.00  0.00            
ATOM   1612  N   ILE   156      41.630  42.680  66.820  1.00  0.00            
ATOM   1613  H   ILE   156      41.390  41.880  66.270  1.00  0.00            
ATOM   1614  CA  ILE   156      40.800  42.860  68.040  1.00  0.00            
ATOM   1615  CB  ILE   156      39.910  41.620  68.200  1.00  0.00            
ATOM   1616  CG1 ILE   156      39.000  41.490  67.000  1.00  0.00            
ATOM   1617  CG2 ILE   156      39.140  41.530  69.520  1.00  0.00            
ATOM   1618  CD  ILE   156      38.710  39.990  66.900  1.00  0.00            
ATOM   1619  C   ILE   156      41.660  42.930  69.300  1.00  0.00            
ATOM   1620  O   ILE   156      41.550  43.900  70.030  1.00  0.00            
ATOM   1621  N   TRP   157      42.540  41.950  69.460  1.00  0.00            
ATOM   1622  H   TRP   157      42.640  41.200  68.800  1.00  0.00            
ATOM   1623  CA  TRP   157      43.410  41.860  70.650  1.00  0.00            
ATOM   1624  CB  TRP   157      44.280  40.610  70.530  1.00  0.00            
ATOM   1625  CG  TRP   157      45.330  40.550  71.630  1.00  0.00            
ATOM   1626  CD1 TRP   157      45.120  40.260  72.920  1.00  0.00            
ATOM   1627  HD1 TRP   157      44.150  40.000  73.350  1.00  0.00            
ATOM   1628  CD2 TRP   157      46.630  41.000  71.520  1.00  0.00            
ATOM   1629  NE1 TRP   157      46.230  40.510  73.610  1.00  0.00            
ATOM   1630  HE1 TRP   157      46.310  40.420  74.600  1.00  0.00            
ATOM   1631  CE2 TRP   157      47.180  40.950  72.790  1.00  0.00            
ATOM   1632  CE3 TRP   157      47.360  41.500  70.450  1.00  0.00            
ATOM   1633  HE3 TRP   157      46.880  41.650  69.480  1.00  0.00            
ATOM   1634  CZ2 TRP   157      48.490  41.370  72.980  1.00  0.00            
ATOM   1635  HZ2 TRP   157      48.950  41.300  73.970  1.00  0.00            
ATOM   1636  CZ3 TRP   157      48.670  41.920  70.650  1.00  0.00            
ATOM   1637  HZ3 TRP   157      49.230  42.350  69.820  1.00  0.00            
ATOM   1638  CH2 TRP   157      49.240  41.850  71.910  1.00  0.00            
ATOM   1639  HH2 TRP   157      50.280  42.130  72.060  1.00  0.00            
ATOM   1640  C   TRP   157      44.250  43.140  70.830  1.00  0.00            
ATOM   1641  O   TRP   157      44.210  43.750  71.890  1.00  0.00            
ATOM   1642  N   ALA   158      44.800  43.620  69.720  1.00  0.00            
ATOM   1643  H   ALA   158      44.710  43.150  68.840  1.00  0.00            
ATOM   1644  CA  ALA   158      45.570  44.880  69.710  1.00  0.00            
ATOM   1645  CB  ALA   158      46.320  45.010  68.380  1.00  0.00            
ATOM   1646  C   ALA   158      44.710  46.130  69.980  1.00  0.00            
ATOM   1647  O   ALA   158      45.100  46.980  70.790  1.00  0.00            
ATOM   1648  N   ILE   159      43.560  46.230  69.300  1.00  0.00            
ATOM   1649  H   ILE   159      43.360  45.580  68.570  1.00  0.00            
ATOM   1650  CA  ILE   159      42.640  47.390  69.440  1.00  0.00            
ATOM   1651  CB  ILE   159      42.240  47.910  68.050  1.00  0.00            
ATOM   1652  CG1 ILE   159      41.510  49.260  68.190  1.00  0.00            
ATOM   1653  CG2 ILE   159      41.440  46.890  67.220  1.00  0.00            
ATOM   1654  CD  ILE   159      41.010  49.870  66.880  1.00  0.00            
ATOM   1655  C   ILE   159      41.430  47.300  70.410  1.00  0.00            
ATOM   1656  O   ILE   159      41.330  48.140  71.310  1.00  0.00            
ATOM   1657  N   GLN   160      40.540  46.310  70.250  1.00  0.00            
ATOM   1658  H   GLN   160      40.900  45.400  70.060  1.00  0.00            
ATOM   1659  CA  GLN   160      39.160  46.290  70.830  1.00  0.00            
ATOM   1660  CB  GLN   160      38.350  47.540  70.450  1.00  0.00            
ATOM   1661  CG  GLN   160      38.200  47.750  68.940  1.00  0.00            
ATOM   1662  CD  GLN   160      37.110  48.760  68.670  1.00  0.00            
ATOM   1663  OE1 GLN   160      35.920  48.470  68.690  1.00  0.00            
ATOM   1664  NE2 GLN   160      37.510  49.960  68.350  1.00  0.00            
ATOM   1665 1HE2 GLN   160      38.490  50.160  68.270  1.00  0.00            
ATOM   1666 2HE2 GLN   160      36.800  50.620  68.120  1.00  0.00            
ATOM   1667  C   GLN   160      38.320  45.000  70.640  1.00  0.00            
ATOM   1668  O   GLN   160      38.570  44.010  71.320  1.00  0.00            
ATOM   1669  N   MET   161      37.320  44.980  69.740  1.00  0.00            
ATOM   1670  H   MET   161      37.180  45.750  69.130  1.00  0.00            
ATOM   1671  CA  MET   161      36.310  43.890  69.630  1.00  0.00            
ATOM   1672  CB  MET   161      34.990  44.370  70.230  1.00  0.00            
ATOM   1673  CG  MET   161      33.930  43.280  70.480  1.00  0.00            
ATOM   1674  SD  MET   161      34.170  42.110  71.880  1.00  0.00            
ATOM   1675  CE  MET   161      35.540  41.010  71.570  1.00  0.00            
ATOM   1676  C   MET   161      36.110  43.240  68.240  1.00  0.00            
ATOM   1677  O   MET   161      36.170  43.900  67.200  1.00  0.00            
ATOM   1678  N   MET   162      35.720  41.980  68.330  1.00  0.00            
ATOM   1679  H   MET   162      35.710  41.610  69.260  1.00  0.00            
ATOM   1680  CA  MET   162      35.500  40.900  67.340  1.00  0.00            
ATOM   1681  CB  MET   162      35.330  39.620  68.180  1.00  0.00            
ATOM   1682  CG  MET   162      35.260  38.310  67.390  1.00  0.00            
ATOM   1683  SD  MET   162      34.970  36.870  68.470  1.00  0.00            
ATOM   1684  CE  MET   162      34.040  35.850  67.350  1.00  0.00            
ATOM   1685  C   MET   162      34.600  40.900  66.100  1.00  0.00            
ATOM   1686  O   MET   162      35.090  40.730  64.980  1.00  0.00            
ATOM   1687  N   TRP   163      33.310  40.770  66.360  1.00  0.00            
ATOM   1688  H   TRP   163      32.960  40.820  67.290  1.00  0.00            
ATOM   1689  CA  TRP   163      32.340  40.320  65.340  1.00  0.00            
ATOM   1690  CB  TRP   163      30.990  40.080  66.010  1.00  0.00            
ATOM   1691  CG  TRP   163      30.060  39.360  65.030  1.00  0.00            
ATOM   1692  CD1 TRP   163      29.180  39.950  64.220  1.00  0.00            
ATOM   1693  HD1 TRP   163      29.000  41.020  64.150  1.00  0.00            
ATOM   1694  CD2 TRP   163      30.070  38.010  64.730  1.00  0.00            
ATOM   1695  NE1 TRP   163      28.620  39.030  63.430  1.00  0.00            
ATOM   1696  HE1 TRP   163      27.960  39.220  62.710  1.00  0.00            
ATOM   1697  CE2 TRP   163      29.140  37.830  63.720  1.00  0.00            
ATOM   1698  CE3 TRP   163      30.810  36.930  65.200  1.00  0.00            
ATOM   1699  HE3 TRP   163      31.600  37.090  65.930  1.00  0.00            
ATOM   1700  CZ2 TRP   163      28.920  36.560  63.200  1.00  0.00            
ATOM   1701  HZ2 TRP   163      28.170  36.410  62.420  1.00  0.00            
ATOM   1702  CZ3 TRP   163      30.600  35.670  64.680  1.00  0.00            
ATOM   1703  HZ3 TRP   163      31.190  34.820  65.030  1.00  0.00            
ATOM   1704  CH2 TRP   163      29.650  35.480  63.680  1.00  0.00            
ATOM   1705  HH2 TRP   163      29.450  34.480  63.290  1.00  0.00            
ATOM   1706  C   TRP   163      32.230  41.200  64.090  1.00  0.00            
ATOM   1707  O   TRP   163      32.480  40.720  62.980  1.00  0.00            
ATOM   1708  N   ILE   164      32.130  42.510  64.310  1.00  0.00            
ATOM   1709  H   ILE   164      32.060  42.880  65.230  1.00  0.00            
ATOM   1710  CA  ILE   164      32.130  43.500  63.200  1.00  0.00            
ATOM   1711  CB  ILE   164      31.680  44.940  63.590  1.00  0.00            
ATOM   1712  CG1 ILE   164      31.970  46.020  62.520  1.00  0.00            
ATOM   1713  CG2 ILE   164      32.110  45.370  65.000  1.00  0.00            
ATOM   1714  CD  ILE   164      33.390  46.590  62.440  1.00  0.00            
ATOM   1715  C   ILE   164      33.400  43.410  62.320  1.00  0.00            
ATOM   1716  O   ILE   164      33.220  43.080  61.150  1.00  0.00            
ATOM   1717  N   PRO   165      34.630  43.470  62.860  1.00  0.00            
ATOM   1718  CA  PRO   165      35.830  43.410  62.020  1.00  0.00            
ATOM   1719  CB  PRO   165      37.040  43.560  62.940  1.00  0.00            
ATOM   1720  CG  PRO   165      36.460  44.280  64.150  1.00  0.00            
ATOM   1721  CD  PRO   165      35.040  43.730  64.260  1.00  0.00            
ATOM   1722  C   PRO   165      35.900  42.100  61.220  1.00  0.00            
ATOM   1723  O   PRO   165      36.350  42.160  60.080  1.00  0.00            
ATOM   1724  N   PHE   166      35.370  40.990  61.750  1.00  0.00            
ATOM   1725  H   PHE   166      35.080  40.930  62.710  1.00  0.00            
ATOM   1726  CA  PHE   166      35.290  39.730  60.990  1.00  0.00            
ATOM   1727  CB  PHE   166      34.670  38.560  61.770  1.00  0.00            
ATOM   1728  CG  PHE   166      34.380  37.360  60.840  1.00  0.00            
ATOM   1729  CD1 PHE   166      35.330  36.900  59.940  1.00  0.00            
ATOM   1730  HD1 PHE   166      36.310  37.360  59.880  1.00  0.00            
ATOM   1731  CD2 PHE   166      33.080  36.870  60.780  1.00  0.00            
ATOM   1732  HD2 PHE   166      32.300  37.330  61.380  1.00  0.00            
ATOM   1733  CE1 PHE   166      35.000  35.930  59.000  1.00  0.00            
ATOM   1734  HE1 PHE   166      35.760  35.570  58.300  1.00  0.00            
ATOM   1735  CE2 PHE   166      32.750  35.920  59.830  1.00  0.00            
ATOM   1736  HE2 PHE   166      31.710  35.610  59.700  1.00  0.00            
ATOM   1737  CZ  PHE   166      33.710  35.430  58.950  1.00  0.00            
ATOM   1738  HZ  PHE   166      33.460  34.650  58.230  1.00  0.00            
ATOM   1739  C   PHE   166      34.530  39.900  59.690  1.00  0.00            
ATOM   1740  O   PHE   166      35.110  39.730  58.610  1.00  0.00            
ATOM   1741  N   TRP   167      33.280  40.280  59.870  1.00  0.00            
ATOM   1742  H   TRP   167      32.900  40.500  60.770  1.00  0.00            
ATOM   1743  CA  TRP   167      32.390  40.450  58.720  1.00  0.00            
ATOM   1744  CB  TRP   167      30.970  40.800  59.150  1.00  0.00            
ATOM   1745  CG  TRP   167      29.990  40.350  58.060  1.00  0.00            
ATOM   1746  CD1 TRP   167      30.260  40.050  56.790  1.00  0.00            
ATOM   1747  HD1 TRP   167      31.220  40.140  56.270  1.00  0.00            
ATOM   1748  CD2 TRP   167      28.630  40.150  58.230  1.00  0.00            
ATOM   1749  NE1 TRP   167      29.160  39.680  56.170  1.00  0.00            
ATOM   1750  HE1 TRP   167      29.130  39.470  55.190  1.00  0.00            
ATOM   1751  CE2 TRP   167      28.130  39.750  57.010  1.00  0.00            
ATOM   1752  CE3 TRP   167      27.790  40.310  59.320  1.00  0.00            
ATOM   1753  HE3 TRP   167      28.190  40.620  60.280  1.00  0.00            
ATOM   1754  CZ2 TRP   167      26.770  39.550  56.840  1.00  0.00            
ATOM   1755  HZ2 TRP   167      26.360  39.360  55.850  1.00  0.00            
ATOM   1756  CZ3 TRP   167      26.430  40.080  59.160  1.00  0.00            
ATOM   1757  HZ3 TRP   167      25.760  40.170  60.020  1.00  0.00            
ATOM   1758  CH2 TRP   167      25.920  39.710  57.920  1.00  0.00            
ATOM   1759  HH2 TRP   167      24.850  39.570  57.790  1.00  0.00            
ATOM   1760  C   TRP   167      32.960  41.490  57.740  1.00  0.00            
ATOM   1761  O   TRP   167      33.270  41.090  56.620  1.00  0.00            
ATOM   1762  N   ALA   168      33.570  42.520  58.350  1.00  0.00            
ATOM   1763  H   ALA   168      33.350  42.740  59.300  1.00  0.00            
ATOM   1764  CA  ALA   168      34.340  43.540  57.630  1.00  0.00            
ATOM   1765  CB  ALA   168      34.910  44.600  58.570  1.00  0.00            
ATOM   1766  C   ALA   168      35.400  42.960  56.690  1.00  0.00            
ATOM   1767  O   ALA   168      35.150  42.860  55.490  1.00  0.00            
ATOM   1768  N   ALA   169      36.300  42.200  57.290  1.00  0.00            
ATOM   1769  H   ALA   169      36.220  41.990  58.260  1.00  0.00            
ATOM   1770  CA  ALA   169      37.400  41.530  56.560  1.00  0.00            
ATOM   1771  CB  ALA   169      38.280  40.780  57.540  1.00  0.00            
ATOM   1772  C   ALA   169      36.900  40.550  55.490  1.00  0.00            
ATOM   1773  O   ALA   169      37.290  40.670  54.320  1.00  0.00            
ATOM   1774  N   GLY   170      35.880  39.770  55.870  1.00  0.00            
ATOM   1775  H   GLY   170      35.440  39.900  56.760  1.00  0.00            
ATOM   1776  CA  GLY   170      35.260  38.720  55.040  1.00  0.00            
ATOM   1777  C   GLY   170      34.800  39.260  53.690  1.00  0.00            
ATOM   1778  O   GLY   170      35.350  38.980  52.620  1.00  0.00            
ATOM   1779  N   VAL   171      34.010  40.310  53.830  1.00  0.00            
ATOM   1780  H   VAL   171      33.840  40.750  54.710  1.00  0.00            
ATOM   1781  CA  VAL   171      33.390  40.910  52.660  1.00  0.00            
ATOM   1782  CB  VAL   171      32.070  41.500  53.110  1.00  0.00            
ATOM   1783  CG1 VAL   171      32.280  42.800  53.890  1.00  0.00            
ATOM   1784  CG2 VAL   171      31.170  41.570  51.880  1.00  0.00            
ATOM   1785  C   VAL   171      34.250  41.860  51.810  1.00  0.00            
ATOM   1786  O   VAL   171      34.170  41.760  50.580  1.00  0.00            
ATOM   1787  N   ILE   172      35.160  42.620  52.430  1.00  0.00            
ATOM   1788  H   ILE   172      35.190  42.740  53.420  1.00  0.00            
ATOM   1789  CA  ILE   172      36.060  43.490  51.630  1.00  0.00            
ATOM   1790  CB  ILE   172      37.030  44.380  52.420  1.00  0.00            
ATOM   1791  CG1 ILE   172      36.610  44.820  53.820  1.00  0.00            
ATOM   1792  CG2 ILE   172      37.320  45.630  51.600  1.00  0.00            
ATOM   1793  CD  ILE   172      37.830  44.820  54.750  1.00  0.00            
ATOM   1794  C   ILE   172      36.920  42.630  50.690  1.00  0.00            
ATOM   1795  O   ILE   172      36.990  42.930  49.500  1.00  0.00            
ATOM   1796  N   ASN   173      37.350  41.440  51.150  1.00  0.00            
ATOM   1797  H   ASN   173      37.210  41.160  52.100  1.00  0.00            
ATOM   1798  CA  ASN   173      38.110  40.510  50.290  1.00  0.00            
ATOM   1799  CB  ASN   173      38.760  39.370  51.080  1.00  0.00            
ATOM   1800  CG  ASN   173      39.900  38.740  50.260  1.00  0.00            
ATOM   1801  OD1 ASN   173      40.430  39.280  49.310  1.00  0.00            
ATOM   1802  ND2 ASN   173      40.370  37.600  50.680  1.00  0.00            
ATOM   1803 1HD2 ASN   173      40.010  37.120  51.480  1.00  0.00            
ATOM   1804 2HD2 ASN   173      41.180  37.270  50.190  1.00  0.00            
ATOM   1805  C   ASN   173      37.300  39.920  49.130  1.00  0.00            
ATOM   1806  O   ASN   173      37.730  39.990  47.980  1.00  0.00            
ATOM   1807  N   GLY   174      36.040  39.620  49.440  1.00  0.00            
ATOM   1808  H   GLY   174      35.740  39.590  50.390  1.00  0.00            
ATOM   1809  CA  GLY   174      35.040  39.230  48.420  1.00  0.00            
ATOM   1810  C   GLY   174      34.940  40.290  47.310  1.00  0.00            
ATOM   1811  O   GLY   174      35.350  40.060  46.170  1.00  0.00            
ATOM   1812  N   LEU   175      34.750  41.530  47.740  1.00  0.00            
ATOM   1813  H   LEU   175      34.730  41.740  48.710  1.00  0.00            
ATOM   1814  CA  LEU   175      34.680  42.690  46.820  1.00  0.00            
ATOM   1815  CB  LEU   175      34.120  43.920  47.540  1.00  0.00            
ATOM   1816  CG  LEU   175      32.590  43.930  47.570  1.00  0.00            
ATOM   1817  CD1 LEU   175      31.990  42.830  48.450  1.00  0.00            
ATOM   1818  CD2 LEU   175      32.100  45.310  48.010  1.00  0.00            
ATOM   1819  C   LEU   175      36.000  43.020  46.110  1.00  0.00            
ATOM   1820  O   LEU   175      36.020  43.370  44.940  1.00  0.00            
ATOM   1821  N   GLY   176      37.100  42.760  46.810  1.00  0.00            
ATOM   1822  H   GLY   176      37.070  42.650  47.800  1.00  0.00            
ATOM   1823  CA  GLY   176      38.460  42.830  46.250  1.00  0.00            
ATOM   1824  C   GLY   176      38.710  41.800  45.140  1.00  0.00            
ATOM   1825  O   GLY   176      39.350  42.150  44.150  1.00  0.00            
ATOM   1826  N   HIS   177      38.310  40.540  45.290  1.00  0.00            
ATOM   1827  H   HIS   177      37.970  40.190  46.160  1.00  0.00            
ATOM   1828  CA  HIS   177      38.430  39.570  44.170  1.00  0.00            
ATOM   1829  CB  HIS   177      38.310  38.140  44.670  1.00  0.00            
ATOM   1830  CG  HIS   177      39.120  37.180  43.800  1.00  0.00            
ATOM   1831  ND1 HIS   177      38.840  36.630  42.610  1.00  0.00            
ATOM   1832  CD2 HIS   177      40.310  36.740  44.180  1.00  0.00            
ATOM   1833  HD2 HIS   177      40.670  36.790  45.210  1.00  0.00            
ATOM   1834  CE1 HIS   177      39.900  35.890  42.260  1.00  0.00            
ATOM   1835  HE1 HIS   177      39.980  35.270  41.370  1.00  0.00            
ATOM   1836  NE2 HIS   177      40.810  35.970  43.220  1.00  0.00            
ATOM   1837  HE2 HIS   177      41.730  35.570  43.220  1.00  0.00            
ATOM   1838  C   HIS   177      37.410  39.860  43.050  1.00  0.00            
ATOM   1839  O   HIS   177      37.630  39.540  41.880  1.00  0.00            
ATOM   1840  N   ALA   178      36.350  40.590  43.410  1.00  0.00            
ATOM   1841  H   ALA   178      36.060  40.610  44.360  1.00  0.00            
ATOM   1842  CA  ALA   178      35.440  41.230  42.430  1.00  0.00            
ATOM   1843  CB  ALA   178      34.150  41.730  43.080  1.00  0.00            
ATOM   1844  C   ALA   178      36.070  42.280  41.510  1.00  0.00            
ATOM   1845  O   ALA   178      35.560  42.480  40.410  1.00  0.00            
ATOM   1846  N   VAL   179      37.280  42.730  41.850  1.00  0.00            
ATOM   1847  H   VAL   179      37.610  42.710  42.800  1.00  0.00            
ATOM   1848  CA  VAL   179      38.160  43.450  40.890  1.00  0.00            
ATOM   1849  CB  VAL   179      39.340  44.150  41.570  1.00  0.00            
ATOM   1850  CG1 VAL   179      40.640  43.330  41.630  1.00  0.00            
ATOM   1851  CG2 VAL   179      39.550  45.500  40.890  1.00  0.00            
ATOM   1852  C   VAL   179      38.580  42.580  39.680  1.00  0.00            
ATOM   1853  O   VAL   179      38.780  43.120  38.590  1.00  0.00            
ATOM   1854  N   GLY   180      38.380  41.260  39.800  1.00  0.00            
ATOM   1855  H   GLY   180      38.250  40.830  40.690  1.00  0.00            
ATOM   1856  CA  GLY   180      38.350  40.310  38.660  1.00  0.00            
ATOM   1857  C   GLY   180      37.140  40.510  37.720  1.00  0.00            
ATOM   1858  O   GLY   180      36.580  39.510  37.250  1.00  0.00            
ATOM   1859  N   TYR   181      36.580  41.720  37.770  1.00  0.00            
ATOM   1860  H   TYR   181      36.740  42.250  38.600  1.00  0.00            
ATOM   1861  CA  TYR   181      35.580  42.350  36.870  1.00  0.00            
ATOM   1862  CB  TYR   181      35.090  43.660  37.490  1.00  0.00            
ATOM   1863  CG  TYR   181      34.010  44.280  36.610  1.00  0.00            
ATOM   1864  CD1 TYR   181      32.780  43.630  36.540  1.00  0.00            
ATOM   1865  HD1 TYR   181      32.560  42.820  37.230  1.00  0.00            
ATOM   1866  CD2 TYR   181      34.370  45.180  35.610  1.00  0.00            
ATOM   1867  HD2 TYR   181      35.420  45.470  35.500  1.00  0.00            
ATOM   1868  CE1 TYR   181      31.930  43.880  35.470  1.00  0.00            
ATOM   1869  HE1 TYR   181      31.040  43.260  35.350  1.00  0.00            
ATOM   1870  CE2 TYR   181      33.510  45.430  34.550  1.00  0.00            
ATOM   1871  HE2 TYR   181      33.910  45.960  33.680  1.00  0.00            
ATOM   1872  CZ  TYR   181      32.280  44.800  34.500  1.00  0.00            
ATOM   1873  OH  TYR   181      31.300  45.310  33.710  1.00  0.00            
ATOM   1874  HH  TYR   181      31.750  45.670  32.890  1.00  0.00            
ATOM   1875  C   TYR   181      36.020  42.620  35.420  1.00  0.00            
ATOM   1876  O   TYR   181      35.190  42.380  34.550  1.00  0.00            
ATOM   1877  N   ARG   182      37.230  43.180  35.200  1.00  0.00            
ATOM   1878  H   ARG   182      37.770  43.540  35.950  1.00  0.00            
ATOM   1879  CA  ARG   182      37.950  43.140  33.890  1.00  0.00            
ATOM   1880  CB  ARG   182      37.760  41.700  33.380  1.00  0.00            
ATOM   1881  CG  ARG   182      38.040  40.480  34.280  1.00  0.00            
ATOM   1882  CD  ARG   182      37.360  39.220  33.740  1.00  0.00            
ATOM   1883  NE  ARG   182      37.570  38.170  34.750  1.00  0.00            
ATOM   1884  HE  ARG   182      38.490  38.170  35.150  1.00  0.00            
ATOM   1885  CZ  ARG   182      36.630  37.390  35.280  1.00  0.00            
ATOM   1886  NH1 ARG   182      35.330  37.500  34.930  1.00  0.00            
ATOM   1887 1HH1 ARG   182      35.060  38.220  34.290  1.00  0.00            
ATOM   1888 2HH1 ARG   182      34.640  36.830  35.200  1.00  0.00            
ATOM   1889  NH2 ARG   182      36.990  36.550  36.260  1.00  0.00            
ATOM   1890 1HH2 ARG   182      37.920  36.550  36.600  1.00  0.00            
ATOM   1891 2HH2 ARG   182      36.330  35.870  36.610  1.00  0.00            
ATOM   1892  C   ARG   182      37.850  44.150  32.680  1.00  0.00            
ATOM   1893  O   ARG   182      36.740  44.640  32.480  1.00  0.00            
ATOM   1894  N   ASN   183      38.990  44.650  32.110  1.00  0.00            
ATOM   1895  H   ASN   183      39.820  44.670  32.670  1.00  0.00            
ATOM   1896  CA  ASN   183      39.200  45.250  30.730  1.00  0.00            
ATOM   1897  CB  ASN   183      38.100  46.260  30.350  1.00  0.00            
ATOM   1898  CG  ASN   183      37.930  46.290  28.830  1.00  0.00            
ATOM   1899  OD1 ASN   183      37.350  45.420  28.210  1.00  0.00            
ATOM   1900  ND2 ASN   183      38.600  47.180  28.150  1.00  0.00            
ATOM   1901 1HD2 ASN   183      39.210  47.840  28.590  1.00  0.00            
ATOM   1902 2HD2 ASN   183      38.530  47.060  27.160  1.00  0.00            
ATOM   1903  C   ASN   183      40.570  45.840  30.230  1.00  0.00            
ATOM   1904  O   ASN   183      40.980  46.890  30.730  1.00  0.00            
ATOM   1905  N   PHE   184      41.210  45.310  29.160  1.00  0.00            
ATOM   1906  H   PHE   184      40.970  44.380  28.870  1.00  0.00            
ATOM   1907  CA  PHE   184      42.310  45.950  28.350  1.00  0.00            
ATOM   1908  CB  PHE   184      43.720  45.400  28.620  1.00  0.00            
ATOM   1909  CG  PHE   184      44.940  45.840  27.790  1.00  0.00            
ATOM   1910  CD1 PHE   184      45.310  47.180  27.700  1.00  0.00            
ATOM   1911  HD1 PHE   184      44.680  47.950  28.150  1.00  0.00            
ATOM   1912  CD2 PHE   184      45.730  44.870  27.180  1.00  0.00            
ATOM   1913  HD2 PHE   184      45.450  43.820  27.260  1.00  0.00            
ATOM   1914  CE1 PHE   184      46.440  47.550  26.980  1.00  0.00            
ATOM   1915  HE1 PHE   184      46.690  48.600  26.860  1.00  0.00            
ATOM   1916  CE2 PHE   184      46.860  45.250  26.470  1.00  0.00            
ATOM   1917  HE2 PHE   184      47.530  44.510  26.030  1.00  0.00            
ATOM   1918  CZ  PHE   184      47.210  46.590  26.350  1.00  0.00            
ATOM   1919  HZ  PHE   184      48.020  46.870  25.680  1.00  0.00            
ATOM   1920  C   PHE   184      42.110  45.960  26.820  1.00  0.00            
ATOM   1921  O   PHE   184      42.010  47.060  26.280  1.00  0.00            
ATOM   1922  N   GLU   185      42.270  44.830  26.100  1.00  0.00            
ATOM   1923  H   GLU   185      42.420  43.930  26.500  1.00  0.00            
ATOM   1924  CA  GLU   185      41.890  44.780  24.670  1.00  0.00            
ATOM   1925  CB  GLU   185      42.250  43.450  24.010  1.00  0.00            
ATOM   1926  CG  GLU   185      41.940  43.440  22.510  1.00  0.00            
ATOM   1927  CD  GLU   185      42.420  42.160  21.800  1.00  0.00            
ATOM   1928  OE1 GLU   185      42.780  41.200  22.520  1.00  0.00            
ATOM   1929  OE2 GLU   185      42.610  42.250  20.570  1.00  0.00            
ATOM   1930  C   GLU   185      40.370  44.960  24.670  1.00  0.00            
ATOM   1931  O   GLU   185      39.670  44.330  25.470  1.00  0.00            
ATOM   1932  N   CYS   186      39.970  46.020  23.990  1.00  0.00            
ATOM   1933  H   CYS   186      40.590  46.470  23.350  1.00  0.00            
ATOM   1934  CA  CYS   186      38.600  46.560  24.100  1.00  0.00            
ATOM   1935  CB  CYS   186      38.400  47.790  23.200  1.00  0.00            
ATOM   1936  SG  CYS   186      38.500  47.440  21.410  1.00  0.00            
ATOM   1937  HG  CYS   186      38.210  48.680  21.030  1.00  0.00            
ATOM   1938  C   CYS   186      37.480  45.560  23.790  1.00  0.00            
ATOM   1939  O   CYS   186      36.380  45.710  24.320  1.00  0.00            
ATOM   1940  N   ARG   187      37.740  44.710  22.800  1.00  0.00            
ATOM   1941  H   ARG   187      38.650  44.670  22.380  1.00  0.00            
ATOM   1942  CA  ARG   187      36.800  43.670  22.340  1.00  0.00            
ATOM   1943  CB  ARG   187      37.380  42.930  21.130  1.00  0.00            
ATOM   1944  CG  ARG   187      37.150  43.680  19.810  1.00  0.00            
ATOM   1945  CD  ARG   187      35.660  43.700  19.450  1.00  0.00            
ATOM   1946  NE  ARG   187      35.450  44.290  18.120  1.00  0.00            
ATOM   1947  HE  ARG   187      35.320  43.610  17.390  1.00  0.00            
ATOM   1948  CZ  ARG   187      35.500  45.590  17.800  1.00  0.00            
ATOM   1949  NH1 ARG   187      35.770  46.520  18.730  1.00  0.00            
ATOM   1950 1HH1 ARG   187      35.960  46.240  19.670  1.00  0.00            
ATOM   1951 2HH1 ARG   187      35.820  47.490  18.490  1.00  0.00            
ATOM   1952  NH2 ARG   187      35.230  45.990  16.550  1.00  0.00            
ATOM   1953 1HH2 ARG   187      35.000  45.310  15.850  1.00  0.00            
ATOM   1954 2HH2 ARG   187      35.280  46.950  16.310  1.00  0.00            
ATOM   1955  C   ARG   187      36.450  42.640  23.420  1.00  0.00            
ATOM   1956  O   ARG   187      35.270  42.510  23.740  1.00  0.00            
ATOM   1957  N   ASP   188      37.490  42.200  24.120  1.00  0.00            
ATOM   1958  H   ASP   188      38.440  42.400  23.860  1.00  0.00            
ATOM   1959  CA  ASP   188      37.390  41.080  25.070  1.00  0.00            
ATOM   1960  CB  ASP   188      38.620  40.180  24.910  1.00  0.00            
ATOM   1961  CG  ASP   188      38.750  39.480  23.540  1.00  0.00            
ATOM   1962  OD1 ASP   188      37.860  39.630  22.680  1.00  0.00            
ATOM   1963  OD2 ASP   188      39.750  38.760  23.410  1.00  0.00            
ATOM   1964  C   ASP   188      37.210  41.480  26.530  1.00  0.00            
ATOM   1965  O   ASP   188      37.880  42.390  27.050  1.00  0.00            
ATOM   1966  N   ALA   189      36.640  40.510  27.230  1.00  0.00            
ATOM   1967  H   ALA   189      36.180  39.770  26.730  1.00  0.00            
ATOM   1968  CA  ALA   189      36.260  40.610  28.650  1.00  0.00            
ATOM   1969  CB  ALA   189      35.500  39.340  29.030  1.00  0.00            
ATOM   1970  C   ALA   189      37.340  40.840  29.710  1.00  0.00            
ATOM   1971  O   ALA   189      37.020  41.450  30.710  1.00  0.00            
ATOM   1972  N   ALA   190      38.550  40.310  29.540  1.00  0.00            
ATOM   1973  H   ALA   190      38.800  40.000  28.630  1.00  0.00            
ATOM   1974  CA  ALA   190      39.610  40.160  30.590  1.00  0.00            
ATOM   1975  CB  ALA   190      40.710  39.470  29.860  1.00  0.00            
ATOM   1976  C   ALA   190      40.220  41.380  31.320  1.00  0.00            
ATOM   1977  O   ALA   190      40.210  42.450  30.730  1.00  0.00            
ATOM   1978  N   THR   191      41.010  41.230  32.400  1.00  0.00            
ATOM   1979  H   THR   191      41.470  40.360  32.610  1.00  0.00            
ATOM   1980  CA  THR   191      41.410  42.350  33.310  1.00  0.00            
ATOM   1981  CB  THR   191      41.600  41.990  34.800  1.00  0.00            
ATOM   1982  OG1 THR   191      40.950  40.780  35.200  1.00  0.00            
ATOM   1983  HG1 THR   191      41.160  40.740  36.170  1.00  0.00            
ATOM   1984  CG2 THR   191      41.070  43.140  35.660  1.00  0.00            
ATOM   1985  C   THR   191      42.650  43.180  32.990  1.00  0.00            
ATOM   1986  O   THR   191      43.720  42.620  32.850  1.00  0.00            
ATOM   1987  N   ASN   192      42.560  44.490  33.130  1.00  0.00            
ATOM   1988  H   ASN   192      41.730  45.010  33.340  1.00  0.00            
ATOM   1989  CA  ASN   192      43.810  45.270  33.200  1.00  0.00            
ATOM   1990  CB  ASN   192      44.340  45.700  31.840  1.00  0.00            
ATOM   1991  CG  ASN   192      45.840  46.000  31.810  1.00  0.00            
ATOM   1992  OD1 ASN   192      46.680  45.430  32.480  1.00  0.00            
ATOM   1993  ND2 ASN   192      46.230  46.840  30.890  1.00  0.00            
ATOM   1994 1HD2 ASN   192      45.580  47.230  30.240  1.00  0.00            
ATOM   1995 2HD2 ASN   192      47.210  47.080  30.900  1.00  0.00            
ATOM   1996  C   ASN   192      43.750  46.470  34.140  1.00  0.00            
ATOM   1997  O   ASN   192      42.920  47.360  33.980  1.00  0.00            
ATOM   1998  N   LEU   193      44.680  46.400  35.080  1.00  0.00            
ATOM   1999  H   LEU   193      45.110  45.520  35.290  1.00  0.00            
ATOM   2000  CA  LEU   193      45.010  47.540  35.950  1.00  0.00            
ATOM   2001  CB  LEU   193      43.860  47.820  36.940  1.00  0.00            
ATOM   2002  CG  LEU   193      43.890  49.250  37.500  1.00  0.00            
ATOM   2003  CD1 LEU   193      43.970  50.300  36.390  1.00  0.00            
ATOM   2004  CD2 LEU   193      42.650  49.520  38.340  1.00  0.00            
ATOM   2005  C   LEU   193      46.340  47.370  36.680  1.00  0.00            
ATOM   2006  O   LEU   193      46.500  46.520  37.550  1.00  0.00            
ATOM   2007  N   MET   194      47.200  48.370  36.500  1.00  0.00            
ATOM   2008  H   MET   194      46.960  49.160  35.930  1.00  0.00            
ATOM   2009  CA  MET   194      48.510  48.400  37.170  1.00  0.00            
ATOM   2010  CB  MET   194      49.470  49.440  36.580  1.00  0.00            
ATOM   2011  CG  MET   194      50.890  49.290  37.150  1.00  0.00            
ATOM   2012  SD  MET   194      51.960  50.730  36.820  1.00  0.00            
ATOM   2013  CE  MET   194      51.270  51.900  37.970  1.00  0.00            
ATOM   2014  C   MET   194      48.400  48.500  38.710  1.00  0.00            
ATOM   2015  O   MET   194      48.950  47.620  39.370  1.00  0.00            
ATOM   2016  N   PRO   195      47.560  49.390  39.280  1.00  0.00            
ATOM   2017  CA  PRO   195      47.240  49.370  40.720  1.00  0.00            
ATOM   2018  CB  PRO   195      46.220  50.480  40.940  1.00  0.00            
ATOM   2019  CG  PRO   195      46.720  51.530  39.960  1.00  0.00            
ATOM   2020  CD  PRO   195      47.140  50.710  38.740  1.00  0.00            
ATOM   2021  C   PRO   195      46.700  48.030  41.200  1.00  0.00            
ATOM   2022  O   PRO   195      47.210  47.520  42.190  1.00  0.00            
ATOM   2023  N   TRP   196      45.850  47.370  40.420  1.00  0.00            
ATOM   2024  H   TRP   196      45.460  47.650  39.540  1.00  0.00            
ATOM   2025  CA  TRP   196      45.380  46.060  40.910  1.00  0.00            
ATOM   2026  CB  TRP   196      43.870  45.850  40.830  1.00  0.00            
ATOM   2027  CG  TRP   196      43.140  47.000  41.550  1.00  0.00            
ATOM   2028  CD1 TRP   196      42.140  47.660  40.990  1.00  0.00            
ATOM   2029  HD1 TRP   196      41.600  47.310  40.110  1.00  0.00            
ATOM   2030  CD2 TRP   196      43.560  47.800  42.630  1.00  0.00            
ATOM   2031  NE1 TRP   196      41.930  48.830  41.600  1.00  0.00            
ATOM   2032  HE1 TRP   196      41.240  49.490  41.330  1.00  0.00            
ATOM   2033  CE2 TRP   196      42.800  48.950  42.590  1.00  0.00            
ATOM   2034  CE3 TRP   196      44.570  47.700  43.560  1.00  0.00            
ATOM   2035  HE3 TRP   196      45.220  46.830  43.550  1.00  0.00            
ATOM   2036  CZ2 TRP   196      43.080  50.000  43.480  1.00  0.00            
ATOM   2037  HZ2 TRP   196      42.480  50.910  43.450  1.00  0.00            
ATOM   2038  CZ3 TRP   196      44.870  48.730  44.440  1.00  0.00            
ATOM   2039  HZ3 TRP   196      45.720  48.630  45.110  1.00  0.00            
ATOM   2040  CH2 TRP   196      44.120  49.890  44.390  1.00  0.00            
ATOM   2041  HH2 TRP   196      44.320  50.690  45.110  1.00  0.00            
ATOM   2042  C   TRP   196      46.380  44.920  40.780  1.00  0.00            
ATOM   2043  O   TRP   196      46.640  44.320  41.810  1.00  0.00            
ATOM   2044  N   GLY   197      47.290  45.100  39.820  1.00  0.00            
ATOM   2045  H   GLY   197      47.060  45.650  39.020  1.00  0.00            
ATOM   2046  CA  GLY   197      48.550  44.330  39.700  1.00  0.00            
ATOM   2047  C   GLY   197      49.500  44.510  40.890  1.00  0.00            
ATOM   2048  O   GLY   197      50.200  43.570  41.230  1.00  0.00            
ATOM   2049  N   ILE   198      49.420  45.660  41.570  1.00  0.00            
ATOM   2050  H   ILE   198      48.820  46.390  41.260  1.00  0.00            
ATOM   2051  CA  ILE   198      50.170  45.920  42.820  1.00  0.00            
ATOM   2052  CB  ILE   198      50.170  47.410  43.230  1.00  0.00            
ATOM   2053  CG1 ILE   198      50.670  48.340  42.110  1.00  0.00            
ATOM   2054  CG2 ILE   198      50.910  47.680  44.540  1.00  0.00            
ATOM   2055  CD  ILE   198      52.060  48.010  41.580  1.00  0.00            
ATOM   2056  C   ILE   198      49.620  45.050  43.970  1.00  0.00            
ATOM   2057  O   ILE   198      50.430  44.430  44.660  1.00  0.00            
ATOM   2058  N   ILE   199      48.300  44.930  44.110  1.00  0.00            
ATOM   2059  H   ILE   199      47.640  45.370  43.490  1.00  0.00            
ATOM   2060  CA  ILE   199      47.760  43.910  45.040  1.00  0.00            
ATOM   2061  CB  ILE   199      46.250  43.910  45.350  1.00  0.00            
ATOM   2062  CG1 ILE   199      45.620  45.260  45.660  1.00  0.00            
ATOM   2063  CG2 ILE   199      46.100  43.060  46.620  1.00  0.00            
ATOM   2064  CD  ILE   199      44.090  45.150  45.650  1.00  0.00            
ATOM   2065  C   ILE   199      48.060  42.530  44.440  1.00  0.00            
ATOM   2066  O   ILE   199      48.860  41.790  45.010  1.00  0.00            
ATOM   2067  N   VAL   200      47.710  42.380  43.160  1.00  0.00            
ATOM   2068  H   VAL   200      47.270  43.130  42.660  1.00  0.00            
ATOM   2069  CA  VAL   200      47.740  41.110  42.420  1.00  0.00            
ATOM   2070  CB  VAL   200      46.580  40.920  41.410  1.00  0.00            
ATOM   2071  CG1 VAL   200      46.160  39.450  41.360  1.00  0.00            
ATOM   2072  CG2 VAL   200      45.290  41.610  41.870  1.00  0.00            
ATOM   2073  C   VAL   200      49.100  40.500  42.040  1.00  0.00            
ATOM   2074  O   VAL   200      49.190  39.430  41.440  1.00  0.00            
ATOM   2075  N   GLY   201      50.170  41.140  42.520  1.00  0.00            
ATOM   2076  H   GLY   201      50.070  41.970  43.070  1.00  0.00            
ATOM   2077  CA  GLY   201      51.560  40.720  42.290  1.00  0.00            
ATOM   2078  C   GLY   201      51.830  40.370  40.820  1.00  0.00            
ATOM   2079  O   GLY   201      52.430  39.320  40.570  1.00  0.00            
ATOM   2080  N   GLY   202      51.200  41.140  39.940  1.00  0.00            
ATOM   2081  H   GLY   202      50.750  41.970  40.260  1.00  0.00            
ATOM   2082  CA  GLY   202      51.310  40.980  38.480  1.00  0.00            
ATOM   2083  C   GLY   202      50.150  40.350  37.700  1.00  0.00            
ATOM   2084  O   GLY   202      50.010  40.670  36.520  1.00  0.00            
ATOM   2085  N   GLU   203      49.190  39.700  38.370  1.00  0.00            
ATOM   2086  H   GLU   203      49.230  39.510  39.350  1.00  0.00            
ATOM   2087  CA  GLU   203      48.040  39.110  37.630  1.00  0.00            
ATOM   2088  CB  GLU   203      47.070  38.280  38.450  1.00  0.00            
ATOM   2089  CG  GLU   203      47.490  36.850  38.700  1.00  0.00            
ATOM   2090  CD  GLU   203      46.490  35.910  38.040  1.00  0.00            
ATOM   2091  OE1 GLU   203      46.670  35.600  36.850  1.00  0.00            
ATOM   2092  OE2 GLU   203      45.520  35.500  38.710  1.00  0.00            
ATOM   2093  C   GLU   203      47.140  40.110  36.900  1.00  0.00            
ATOM   2094  O   GLU   203      46.590  39.780  35.860  1.00  0.00            
ATOM   2095  N   GLU   204      47.070  41.350  37.370  1.00  0.00            
ATOM   2096  H   GLU   204      47.600  41.660  38.160  1.00  0.00            
ATOM   2097  CA  GLU   204      46.170  42.330  36.730  1.00  0.00            
ATOM   2098  CB  GLU   204      45.750  43.470  37.630  1.00  0.00            
ATOM   2099  CG  GLU   204      44.750  42.970  38.660  1.00  0.00            
ATOM   2100  CD  GLU   204      43.330  42.960  38.110  1.00  0.00            
ATOM   2101  OE1 GLU   204      42.870  41.860  37.740  1.00  0.00            
ATOM   2102  OE2 GLU   204      42.740  44.070  38.090  1.00  0.00            
ATOM   2103  C   GLU   204      46.550  42.850  35.350  1.00  0.00            
ATOM   2104  O   GLU   204      45.820  43.650  34.780  1.00  0.00            
ATOM   2105  N   LEU   205      47.630  42.330  34.780  1.00  0.00            
ATOM   2106  H   LEU   205      48.350  41.880  35.290  1.00  0.00            
ATOM   2107  CA  LEU   205      47.790  42.330  33.310  1.00  0.00            
ATOM   2108  CB  LEU   205      49.250  42.340  32.860  1.00  0.00            
ATOM   2109  CG  LEU   205      50.040  43.530  33.410  1.00  0.00            
ATOM   2110  CD1 LEU   205      50.680  43.120  34.740  1.00  0.00            
ATOM   2111  CD2 LEU   205      51.110  44.000  32.420  1.00  0.00            
ATOM   2112  C   LEU   205      47.020  41.150  32.670  1.00  0.00            
ATOM   2113  O   LEU   205      47.290  40.780  31.530  1.00  0.00            
ATOM   2114  N   HIS   206      45.870  40.830  33.240  1.00  0.00            
ATOM   2115  H   HIS   206      45.450  41.430  33.920  1.00  0.00            
ATOM   2116  CA  HIS   206      45.050  39.660  32.870  1.00  0.00            
ATOM   2117  CB  HIS   206      44.020  39.390  33.970  1.00  0.00            
ATOM   2118  CG  HIS   206      43.250  38.100  33.740  1.00  0.00            
ATOM   2119  ND1 HIS   206      43.730  36.880  33.960  1.00  0.00            
ATOM   2120  CD2 HIS   206      41.970  37.980  33.400  1.00  0.00            
ATOM   2121  HD2 HIS   206      41.320  38.760  33.000  1.00  0.00            
ATOM   2122  CE1 HIS   206      42.750  36.010  33.800  1.00  0.00            
ATOM   2123  HE1 HIS   206      42.770  34.970  34.100  1.00  0.00            
ATOM   2124  NE2 HIS   206      41.670  36.690  33.450  1.00  0.00            
ATOM   2125  HE2 HIS   206      40.790  36.280  33.190  1.00  0.00            
ATOM   2126  C   HIS   206      44.390  39.740  31.480  1.00  0.00            
ATOM   2127  O   HIS   206      43.940  38.730  30.930  1.00  0.00            
ATOM   2128  N   ASN   207      44.200  40.940  30.960  1.00  0.00            
ATOM   2129  H   ASN   207      44.150  41.740  31.560  1.00  0.00            
ATOM   2130  CA  ASN   207      43.750  41.080  29.570  1.00  0.00            
ATOM   2131  CB  ASN   207      42.860  42.290  29.350  1.00  0.00            
ATOM   2132  CG  ASN   207      42.100  42.270  28.020  1.00  0.00            
ATOM   2133  OD1 ASN   207      42.730  42.330  26.990  1.00  0.00            
ATOM   2134  ND2 ASN   207      40.790  42.430  28.010  1.00  0.00            
ATOM   2135 1HD2 ASN   207      40.240  42.510  28.840  1.00  0.00            
ATOM   2136 2HD2 ASN   207      40.300  42.420  27.140  1.00  0.00            
ATOM   2137  C   ASN   207      44.840  40.840  28.530  1.00  0.00            
ATOM   2138  O   ASN   207      44.640  39.960  27.710  1.00  0.00            
ATOM   2139  N   ASN   208      46.060  41.210  28.920  1.00  0.00            
ATOM   2140  H   ASN   208      46.210  41.670  29.790  1.00  0.00            
ATOM   2141  CA  ASN   208      47.270  40.720  28.230  1.00  0.00            
ATOM   2142  CB  ASN   208      48.570  41.280  28.820  1.00  0.00            
ATOM   2143  CG  ASN   208      48.640  42.790  28.690  1.00  0.00            
ATOM   2144  OD1 ASN   208      48.860  43.330  27.630  1.00  0.00            
ATOM   2145  ND2 ASN   208      48.460  43.490  29.790  1.00  0.00            
ATOM   2146 1HD2 ASN   208      48.350  43.050  30.680  1.00  0.00            
ATOM   2147 2HD2 ASN   208      48.400  44.490  29.690  1.00  0.00            
ATOM   2148  C   ASN   208      47.340  39.180  28.330  1.00  0.00            
ATOM   2149  O   ASN   208      47.640  38.530  27.330  1.00  0.00            
ATOM   2150  N   HIS   209      46.930  38.630  29.460  1.00  0.00            
ATOM   2151  H   HIS   209      46.850  39.140  30.310  1.00  0.00            
ATOM   2152  CA  HIS   209      46.770  37.170  29.590  1.00  0.00            
ATOM   2153  CB  HIS   209      46.500  36.760  31.030  1.00  0.00            
ATOM   2154  CG  HIS   209      46.450  35.240  31.140  1.00  0.00            
ATOM   2155  ND1 HIS   209      47.500  34.430  31.060  1.00  0.00            
ATOM   2156  CD2 HIS   209      45.350  34.510  31.000  1.00  0.00            
ATOM   2157  HD2 HIS   209      44.330  34.910  31.030  1.00  0.00            
ATOM   2158  CE1 HIS   209      47.050  33.210  30.840  1.00  0.00            
ATOM   2159  HE1 HIS   209      47.650  32.300  30.840  1.00  0.00            
ATOM   2160  NE2 HIS   209      45.720  33.260  30.770  1.00  0.00            
ATOM   2161  HE2 HIS   209      45.160  32.500  30.440  1.00  0.00            
ATOM   2162  C   HIS   209      45.680  36.570  28.690  1.00  0.00            
ATOM   2163  O   HIS   209      45.890  35.480  28.170  1.00  0.00            
ATOM   2164  N   HIS   210      44.470  37.120  28.660  1.00  0.00            
ATOM   2165  H   HIS   210      44.210  37.890  29.240  1.00  0.00            
ATOM   2166  CA  HIS   210      43.440  36.580  27.750  1.00  0.00            
ATOM   2167  CB  HIS   210      42.070  37.200  27.910  1.00  0.00            
ATOM   2168  CG  HIS   210      41.270  36.410  28.930  1.00  0.00            
ATOM   2169  ND1 HIS   210      40.160  35.760  28.620  1.00  0.00            
ATOM   2170  CD2 HIS   210      41.360  36.470  30.250  1.00  0.00            
ATOM   2171  HD2 HIS   210      42.060  37.100  30.790  1.00  0.00            
ATOM   2172  CE1 HIS   210      39.540  35.430  29.730  1.00  0.00            
ATOM   2173  HE1 HIS   210      38.600  34.870  29.780  1.00  0.00            
ATOM   2174  NE2 HIS   210      40.270  35.880  30.740  1.00  0.00            
ATOM   2175  HE2 HIS   210      39.920  35.990  31.670  1.00  0.00            
ATOM   2176  C   HIS   210      43.790  36.610  26.270  1.00  0.00            
ATOM   2177  O   HIS   210      43.730  35.570  25.620  1.00  0.00            
ATOM   2178  N   THR   211      44.440  37.700  25.880  1.00  0.00            
ATOM   2179  H   THR   211      44.360  38.560  26.380  1.00  0.00            
ATOM   2180  CA  THR   211      45.040  37.790  24.530  1.00  0.00            
ATOM   2181  CB  THR   211      45.700  39.150  24.260  1.00  0.00            
ATOM   2182  OG1 THR   211      45.010  40.250  24.870  1.00  0.00            
ATOM   2183  HG1 THR   211      44.280  40.550  24.260  1.00  0.00            
ATOM   2184  CG2 THR   211      45.820  39.380  22.760  1.00  0.00            
ATOM   2185  C   THR   211      46.170  36.760  24.370  1.00  0.00            
ATOM   2186  O   THR   211      46.310  36.140  23.320  1.00  0.00            
ATOM   2187  N   TYR   212      47.010  36.620  25.400  1.00  0.00            
ATOM   2188  H   TYR   212      46.960  37.210  26.200  1.00  0.00            
ATOM   2189  CA  TYR   212      48.130  35.660  25.370  1.00  0.00            
ATOM   2190  CB  TYR   212      49.500  36.370  25.370  1.00  0.00            
ATOM   2191  CG  TYR   212      49.590  37.510  24.360  1.00  0.00            
ATOM   2192  CD1 TYR   212      49.690  37.240  23.000  1.00  0.00            
ATOM   2193  HD1 TYR   212      49.660  36.210  22.640  1.00  0.00            
ATOM   2194  CD2 TYR   212      49.450  38.810  24.800  1.00  0.00            
ATOM   2195  HD2 TYR   212      49.360  39.010  25.870  1.00  0.00            
ATOM   2196  CE1 TYR   212      49.640  38.280  22.090  1.00  0.00            
ATOM   2197  HE1 TYR   212      49.660  38.070  21.030  1.00  0.00            
ATOM   2198  CE2 TYR   212      49.390  39.860  23.900  1.00  0.00            
ATOM   2199  HE2 TYR   212      49.310  40.880  24.290  1.00  0.00            
ATOM   2200  CZ  TYR   212      49.490  39.590  22.540  1.00  0.00            
ATOM   2201  OH  TYR   212      49.540  40.570  21.610  1.00  0.00            
ATOM   2202  HH  TYR   212      49.510  41.490  22.010  1.00  0.00            
ATOM   2203  C   TYR   212      48.080  34.620  26.500  1.00  0.00            
ATOM   2204  O   TYR   212      48.970  34.600  27.370  1.00  0.00            
ATOM   2205  N   PRO   213      47.160  33.640  26.420  1.00  0.00            
ATOM   2206  CA  PRO   213      47.220  32.470  27.300  1.00  0.00            
ATOM   2207  CB  PRO   213      45.890  31.740  27.090  1.00  0.00            
ATOM   2208  CG  PRO   213      45.520  32.080  25.650  1.00  0.00            
ATOM   2209  CD  PRO   213      46.050  33.500  25.460  1.00  0.00            
ATOM   2210  C   PRO   213      48.460  31.670  26.890  1.00  0.00            
ATOM   2211  O   PRO   213      49.080  31.910  25.850  1.00  0.00            
ATOM   2212  N   ASN   214      48.980  30.940  27.870  1.00  0.00            
ATOM   2213  H   ASN   214      48.460  30.760  28.700  1.00  0.00            
ATOM   2214  CA  ASN   214      50.280  30.230  27.760  1.00  0.00            
ATOM   2215  CB  ASN   214      50.310  29.210  26.610  1.00  0.00            
ATOM   2216  CG  ASN   214      49.250  28.120  26.760  1.00  0.00            
ATOM   2217  OD1 ASN   214      48.490  28.050  27.710  1.00  0.00            
ATOM   2218  ND2 ASN   214      49.050  27.330  25.740  1.00  0.00            
ATOM   2219 1HD2 ASN   214      49.520  27.470  24.860  1.00  0.00            
ATOM   2220 2HD2 ASN   214      48.400  26.590  25.900  1.00  0.00            
ATOM   2221  C   ASN   214      51.520  31.150  27.680  1.00  0.00            
ATOM   2222  O   ASN   214      52.600  30.770  27.230  1.00  0.00            
ATOM   2223  N   SER   215      51.350  32.380  28.150  1.00  0.00            
ATOM   2224  H   SER   215      50.430  32.770  28.280  1.00  0.00            
ATOM   2225  CA  SER   215      52.470  33.290  28.430  1.00  0.00            
ATOM   2226  CB  SER   215      52.110  34.730  28.050  1.00  0.00            
ATOM   2227  OG  SER   215      53.210  35.640  28.170  1.00  0.00            
ATOM   2228  HG  SER   215      52.730  36.490  28.390  1.00  0.00            
ATOM   2229  C   SER   215      52.760  33.200  29.930  1.00  0.00            
ATOM   2230  O   SER   215      51.900  33.450  30.760  1.00  0.00            
ATOM   2231  N   ALA   216      53.970  32.750  30.260  1.00  0.00            
ATOM   2232  H   ALA   216      54.630  32.520  29.540  1.00  0.00            
ATOM   2233  CA  ALA   216      54.390  32.400  31.630  1.00  0.00            
ATOM   2234  CB  ALA   216      55.830  31.890  31.580  1.00  0.00            
ATOM   2235  C   ALA   216      54.250  33.510  32.680  1.00  0.00            
ATOM   2236  O   ALA   216      53.760  33.270  33.780  1.00  0.00            
ATOM   2237  N   LYS   217      54.710  34.670  32.250  1.00  0.00            
ATOM   2238  H   LYS   217      55.210  34.740  31.390  1.00  0.00            
ATOM   2239  CA  LYS   217      54.630  35.910  33.040  1.00  0.00            
ATOM   2240  CB  LYS   217      55.730  36.890  32.630  1.00  0.00            
ATOM   2241  CG  LYS   217      55.550  37.730  31.360  1.00  0.00            
ATOM   2242  CD  LYS   217      55.400  36.940  30.070  1.00  0.00            
ATOM   2243  CE  LYS   217      56.070  37.700  28.920  1.00  0.00            
ATOM   2244  NZ  LYS   217      55.420  37.390  27.650  1.00  0.00            
ATOM   2245  HZ1 LYS   217      56.070  37.500  26.900  1.00  0.00            
ATOM   2246  HZ2 LYS   217      55.050  36.460  27.680  1.00  0.00            
ATOM   2247  HZ3 LYS   217      54.660  38.030  27.510  1.00  0.00            
ATOM   2248  C   LYS   217      53.240  36.570  33.070  1.00  0.00            
ATOM   2249  O   LYS   217      53.110  37.570  33.750  1.00  0.00            
ATOM   2250  N   LEU   218      52.360  36.210  32.130  1.00  0.00            
ATOM   2251  H   LEU   218      52.470  35.380  31.580  1.00  0.00            
ATOM   2252  CA  LEU   218      50.960  36.740  32.080  1.00  0.00            
ATOM   2253  CB  LEU   218      50.390  36.230  33.420  1.00  0.00            
ATOM   2254  CG  LEU   218      48.900  36.190  33.680  1.00  0.00            
ATOM   2255  CD1 LEU   218      48.680  35.130  34.750  1.00  0.00            
ATOM   2256  CD2 LEU   218      48.360  37.540  34.150  1.00  0.00            
ATOM   2257  C   LEU   218      50.860  38.270  31.840  1.00  0.00            
ATOM   2258  O   LEU   218      49.780  38.800  31.560  1.00  0.00            
ATOM   2259  N   SER   219      52.000  38.790  31.390  1.00  0.00            
ATOM   2260  H   SER   219      52.810  38.200  31.400  1.00  0.00            
ATOM   2261  CA  SER   219      52.280  40.230  31.250  1.00  0.00            
ATOM   2262  CB  SER   219      52.980  40.700  32.540  1.00  0.00            
ATOM   2263  OG  SER   219      51.990  40.680  33.560  1.00  0.00            
ATOM   2264  HG  SER   219      52.400  40.590  34.470  1.00  0.00            
ATOM   2265  C   SER   219      53.180  40.560  30.060  1.00  0.00            
ATOM   2266  O   SER   219      53.740  39.670  29.410  1.00  0.00            
ATOM   2267  N   VAL   220      53.220  41.840  29.700  1.00  0.00            
ATOM   2268  H   VAL   220      52.530  42.490  30.020  1.00  0.00            
ATOM   2269  CA  VAL   220      54.160  42.340  28.670  1.00  0.00            
ATOM   2270  CB  VAL   220      53.830  43.790  28.250  1.00  0.00            
ATOM   2271  CG1 VAL   220      54.800  44.300  27.170  1.00  0.00            
ATOM   2272  CG2 VAL   220      52.400  43.890  27.710  1.00  0.00            
ATOM   2273  C   VAL   220      55.620  42.190  29.140  1.00  0.00            
ATOM   2274  O   VAL   220      56.380  41.380  28.590  1.00  0.00            
ATOM   2275  N   LYS   221      55.930  42.780  30.300  1.00  0.00            
ATOM   2276  H   LYS   221      55.240  43.220  30.880  1.00  0.00            
ATOM   2277  CA  LYS   221      57.260  42.620  30.920  1.00  0.00            
ATOM   2278  CB  LYS   221      57.800  43.970  31.400  1.00  0.00            
ATOM   2279  CG  LYS   221      59.230  43.810  31.940  1.00  0.00            
ATOM   2280  CD  LYS   221      59.950  45.120  32.230  1.00  0.00            
ATOM   2281  CE  LYS   221      61.280  44.850  32.960  1.00  0.00            
ATOM   2282  NZ  LYS   221      62.130  43.930  32.190  1.00  0.00            
ATOM   2283  HZ1 LYS   221      62.990  43.780  32.680  1.00  0.00            
ATOM   2284  HZ2 LYS   221      61.640  43.060  32.090  1.00  0.00            
ATOM   2285  HZ3 LYS   221      62.310  44.320  31.290  1.00  0.00            
ATOM   2286  C   LYS   221      57.180  41.590  32.050  1.00  0.00            
ATOM   2287  O   LYS   221      56.230  41.550  32.810  1.00  0.00            
ATOM   2288  N   LYS   222      58.230  40.780  32.110  1.00  0.00            
ATOM   2289  H   LYS   222      58.900  40.790  31.360  1.00  0.00            
ATOM   2290  CA  LYS   222      58.400  39.730  33.120  1.00  0.00            
ATOM   2291  CB  LYS   222      59.640  38.880  32.800  1.00  0.00            
ATOM   2292  CG  LYS   222      59.360  37.920  31.640  1.00  0.00            
ATOM   2293  CD  LYS   222      60.470  36.890  31.450  1.00  0.00            
ATOM   2294  CE  LYS   222      61.740  37.490  30.840  1.00  0.00            
ATOM   2295  NZ  LYS   222      62.840  36.520  30.880  1.00  0.00            
ATOM   2296  HZ1 LYS   222      63.600  36.860  30.330  1.00  0.00            
ATOM   2297  HZ2 LYS   222      63.140  36.400  31.830  1.00  0.00            
ATOM   2298  HZ3 LYS   222      62.530  35.640  30.520  1.00  0.00            
ATOM   2299  C   LYS   222      58.380  40.200  34.590  1.00  0.00            
ATOM   2300  O   LYS   222      57.580  39.720  35.370  1.00  0.00            
ATOM   2301  N   TRP   223      59.330  41.050  34.960  1.00  0.00            
ATOM   2302  H   TRP   223      60.130  41.230  34.390  1.00  0.00            
ATOM   2303  CA  TRP   223      59.430  41.570  36.340  1.00  0.00            
ATOM   2304  CB  TRP   223      60.890  41.900  36.660  1.00  0.00            
ATOM   2305  CG  TRP   223      61.690  40.690  37.140  1.00  0.00            
ATOM   2306  CD1 TRP   223      61.480  39.400  36.860  1.00  0.00            
ATOM   2307  HD1 TRP   223      60.780  39.010  36.120  1.00  0.00            
ATOM   2308  CD2 TRP   223      62.710  40.720  38.080  1.00  0.00            
ATOM   2309  NE1 TRP   223      62.290  38.630  37.590  1.00  0.00            
ATOM   2310  HE1 TRP   223      62.480  37.660  37.440  1.00  0.00            
ATOM   2311  CE2 TRP   223      63.050  39.410  38.340  1.00  0.00            
ATOM   2312  CE3 TRP   223      63.420  41.760  38.680  1.00  0.00            
ATOM   2313  HE3 TRP   223      63.090  42.790  38.570  1.00  0.00            
ATOM   2314  CZ2 TRP   223      64.110  39.110  39.190  1.00  0.00            
ATOM   2315  HZ2 TRP   223      64.400  38.070  39.340  1.00  0.00            
ATOM   2316  CZ3 TRP   223      64.480  41.460  39.530  1.00  0.00            
ATOM   2317  HZ3 TRP   223      65.010  42.270  40.030  1.00  0.00            
ATOM   2318  CH2 TRP   223      64.830  40.140  39.780  1.00  0.00            
ATOM   2319  HH2 TRP   223      65.660  39.900  40.440  1.00  0.00            
ATOM   2320  C   TRP   223      58.540  42.750  36.750  1.00  0.00            
ATOM   2321  O   TRP   223      58.260  42.910  37.940  1.00  0.00            
ATOM   2322  N   GLU   224      58.150  43.580  35.780  1.00  0.00            
ATOM   2323  H   GLU   224      58.010  43.250  34.850  1.00  0.00            
ATOM   2324  CA  GLU   224      57.470  44.860  36.060  1.00  0.00            
ATOM   2325  CB  GLU   224      57.220  45.620  34.760  1.00  0.00            
ATOM   2326  CG  GLU   224      56.910  47.100  35.030  1.00  0.00            
ATOM   2327  CD  GLU   224      56.810  47.840  33.700  1.00  0.00            
ATOM   2328  OE1 GLU   224      57.860  47.880  33.010  1.00  0.00            
ATOM   2329  OE2 GLU   224      55.680  48.230  33.360  1.00  0.00            
ATOM   2330  C   GLU   224      56.140  44.630  36.770  1.00  0.00            
ATOM   2331  O   GLU   224      55.290  43.900  36.260  1.00  0.00            
ATOM   2332  N   PHE   225      56.220  44.950  38.060  1.00  0.00            
ATOM   2333  H   PHE   225      57.090  45.300  38.420  1.00  0.00            
ATOM   2334  CA  PHE   225      55.180  44.760  39.090  1.00  0.00            
ATOM   2335  CB  PHE   225      54.140  45.900  39.070  1.00  0.00            
ATOM   2336  CG  PHE   225      53.220  45.970  37.840  1.00  0.00            
ATOM   2337  CD1 PHE   225      53.640  46.600  36.670  1.00  0.00            
ATOM   2338  HD1 PHE   225      54.600  47.100  36.640  1.00  0.00            
ATOM   2339  CD2 PHE   225      51.940  45.440  37.930  1.00  0.00            
ATOM   2340  HD2 PHE   225      51.650  44.860  38.810  1.00  0.00            
ATOM   2341  CE1 PHE   225      52.800  46.650  35.570  1.00  0.00            
ATOM   2342  HE1 PHE   225      53.200  46.980  34.610  1.00  0.00            
ATOM   2343  CE2 PHE   225      51.090  45.530  36.840  1.00  0.00            
ATOM   2344  HE2 PHE   225      50.120  45.030  36.870  1.00  0.00            
ATOM   2345  CZ  PHE   225      51.520  46.130  35.660  1.00  0.00            
ATOM   2346  HZ  PHE   225      50.880  46.120  34.780  1.00  0.00            
ATOM   2347  C   PHE   225      54.570  43.340  39.130  1.00  0.00            
ATOM   2348  O   PHE   225      53.440  43.150  39.570  1.00  0.00            
ATOM   2349  N   ASP   226      55.440  42.350  38.890  1.00  0.00            
ATOM   2350  H   ASP   226      56.390  42.520  38.650  1.00  0.00            
ATOM   2351  CA  ASP   226      55.030  40.940  38.850  1.00  0.00            
ATOM   2352  CB  ASP   226      55.070  40.390  37.410  1.00  0.00            
ATOM   2353  CG  ASP   226      54.340  39.050  37.260  1.00  0.00            
ATOM   2354  OD1 ASP   226      54.030  38.400  38.290  1.00  0.00            
ATOM   2355  OD2 ASP   226      54.250  38.600  36.110  1.00  0.00            
ATOM   2356  C   ASP   226      55.800  40.040  39.830  1.00  0.00            
ATOM   2357  O   ASP   226      56.870  39.470  39.570  1.00  0.00            
ATOM   2358  N   LEU   227      55.190  39.980  41.000  1.00  0.00            
ATOM   2359  H   LEU   227      54.270  40.340  41.090  1.00  0.00            
ATOM   2360  CA  LEU   227      55.660  39.120  42.110  1.00  0.00            
ATOM   2361  CB  LEU   227      54.950  39.420  43.440  1.00  0.00            
ATOM   2362  CG  LEU   227      55.450  40.660  44.190  1.00  0.00            
ATOM   2363  CD1 LEU   227      56.960  40.610  44.430  1.00  0.00            
ATOM   2364  CD2 LEU   227      55.010  41.960  43.520  1.00  0.00            
ATOM   2365  C   LEU   227      55.500  37.640  41.790  1.00  0.00            
ATOM   2366  O   LEU   227      56.440  36.870  41.970  1.00  0.00            
ATOM   2367  N   GLY   228      54.390  37.280  41.140  1.00  0.00            
ATOM   2368  H   GLY   228      53.770  37.940  40.720  1.00  0.00            
ATOM   2369  CA  GLY   228      54.130  35.880  40.780  1.00  0.00            
ATOM   2370  C   GLY   228      55.120  35.310  39.760  1.00  0.00            
ATOM   2371  O   GLY   228      55.650  34.210  39.960  1.00  0.00            
ATOM   2372  N   TRP   229      55.460  36.090  38.740  1.00  0.00            
ATOM   2373  H   TRP   229      54.930  36.900  38.490  1.00  0.00            
ATOM   2374  CA  TRP   229      56.570  35.740  37.840  1.00  0.00            
ATOM   2375  CB  TRP   229      56.630  36.650  36.610  1.00  0.00            
ATOM   2376  CG  TRP   229      57.860  36.360  35.750  1.00  0.00            
ATOM   2377  CD1 TRP   229      59.000  37.040  35.810  1.00  0.00            
ATOM   2378  HD1 TRP   229      59.090  37.970  36.370  1.00  0.00            
ATOM   2379  CD2 TRP   229      58.100  35.210  35.020  1.00  0.00            
ATOM   2380  NE1 TRP   229      59.960  36.380  35.150  1.00  0.00            
ATOM   2381  HE1 TRP   229      60.940  36.560  35.240  1.00  0.00            
ATOM   2382  CE2 TRP   229      59.420  35.280  34.640  1.00  0.00            
ATOM   2383  CE3 TRP   229      57.320  34.100  34.780  1.00  0.00            
ATOM   2384  HE3 TRP   229      56.300  34.050  35.160  1.00  0.00            
ATOM   2385  CZ2 TRP   229      59.970  34.210  33.950  1.00  0.00            
ATOM   2386  HZ2 TRP   229      61.010  34.250  33.620  1.00  0.00            
ATOM   2387  CZ3 TRP   229      57.870  33.020  34.110  1.00  0.00            
ATOM   2388  HZ3 TRP   229      57.280  32.110  33.970  1.00  0.00            
ATOM   2389  CH2 TRP   229      59.190  33.100  33.690  1.00  0.00            
ATOM   2390  HH2 TRP   229      59.620  32.270  33.130  1.00  0.00            
ATOM   2391  C   TRP   229      57.930  35.700  38.550  1.00  0.00            
ATOM   2392  O   TRP   229      58.630  34.700  38.430  1.00  0.00            
ATOM   2393  N   ALA   230      58.220  36.690  39.400  1.00  0.00            
ATOM   2394  H   ALA   230      57.640  37.500  39.460  1.00  0.00            
ATOM   2395  CA  ALA   230      59.460  36.690  40.210  1.00  0.00            
ATOM   2396  CB  ALA   230      59.540  37.960  41.050  1.00  0.00            
ATOM   2397  C   ALA   230      59.560  35.440  41.120  1.00  0.00            
ATOM   2398  O   ALA   230      60.550  34.710  41.050  1.00  0.00            
ATOM   2399  N   TRP   231      58.420  35.050  41.680  1.00  0.00            
ATOM   2400  H   TRP   231      57.620  35.650  41.660  1.00  0.00            
ATOM   2401  CA  TRP   231      58.220  33.800  42.470  1.00  0.00            
ATOM   2402  CB  TRP   231      56.750  33.710  42.870  1.00  0.00            
ATOM   2403  CG  TRP   231      56.480  33.440  44.350  1.00  0.00            
ATOM   2404  CD1 TRP   231      56.500  32.260  44.960  1.00  0.00            
ATOM   2405  HD1 TRP   231      56.880  31.330  44.530  1.00  0.00            
ATOM   2406  CD2 TRP   231      55.960  34.360  45.240  1.00  0.00            
ATOM   2407  NE1 TRP   231      56.020  32.400  46.200  1.00  0.00            
ATOM   2408  HE1 TRP   231      55.950  31.670  46.880  1.00  0.00            
ATOM   2409  CE2 TRP   231      55.680  33.670  46.400  1.00  0.00            
ATOM   2410  CE3 TRP   231      55.680  35.720  45.140  1.00  0.00            
ATOM   2411  HE3 TRP   231      55.870  36.260  44.210  1.00  0.00            
ATOM   2412  CZ2 TRP   231      55.110  34.340  47.480  1.00  0.00            
ATOM   2413  HZ2 TRP   231      54.880  33.810  48.400  1.00  0.00            
ATOM   2414  CZ3 TRP   231      55.110  36.390  46.220  1.00  0.00            
ATOM   2415  HZ3 TRP   231      54.880  37.450  46.130  1.00  0.00            
ATOM   2416  CH2 TRP   231      54.830  35.700  47.390  1.00  0.00            
ATOM   2417  HH2 TRP   231      54.390  36.230  48.230  1.00  0.00            
ATOM   2418  C   TRP   231      58.550  32.560  41.620  1.00  0.00            
ATOM   2419  O   TRP   231      59.440  31.770  41.960  1.00  0.00            
ATOM   2420  N   ILE   232      57.950  32.470  40.440  1.00  0.00            
ATOM   2421  H   ILE   232      57.280  33.160  40.160  1.00  0.00            
ATOM   2422  CA  ILE   232      58.230  31.380  39.480  1.00  0.00            
ATOM   2423  CB  ILE   232      57.270  31.430  38.280  1.00  0.00            
ATOM   2424  CG1 ILE   232      55.810  31.340  38.710  1.00  0.00            
ATOM   2425  CG2 ILE   232      57.570  30.270  37.320  1.00  0.00            
ATOM   2426  CD  ILE   232      54.900  31.890  37.610  1.00  0.00            
ATOM   2427  C   ILE   232      59.700  31.390  38.990  1.00  0.00            
ATOM   2428  O   ILE   232      60.330  30.340  38.950  1.00  0.00            
ATOM   2429  N   GLU   233      60.230  32.570  38.660  1.00  0.00            
ATOM   2430  H   GLU   233      59.690  33.400  38.630  1.00  0.00            
ATOM   2431  CA  GLU   233      61.640  32.710  38.220  1.00  0.00            
ATOM   2432  CB  GLU   233      61.870  34.100  37.610  1.00  0.00            
ATOM   2433  CG  GLU   233      63.110  34.110  36.700  1.00  0.00            
ATOM   2434  CD  GLU   233      63.350  35.490  36.090  1.00  0.00            
ATOM   2435  OE1 GLU   233      63.700  36.380  36.880  1.00  0.00            
ATOM   2436  OE2 GLU   233      63.080  35.670  34.870  1.00  0.00            
ATOM   2437  C   GLU   233      62.670  32.380  39.320  1.00  0.00            
ATOM   2438  O   GLU   233      63.610  31.630  39.050  1.00  0.00            
ATOM   2439  N   LEU   234      62.320  32.660  40.580  1.00  0.00            
ATOM   2440  H   LEU   234      61.610  33.340  40.780  1.00  0.00            
ATOM   2441  CA  LEU   234      63.080  32.170  41.760  1.00  0.00            
ATOM   2442  CB  LEU   234      62.390  32.660  43.040  1.00  0.00            
ATOM   2443  CG  LEU   234      63.000  32.150  44.350  1.00  0.00            
ATOM   2444  CD1 LEU   234      64.400  32.730  44.590  1.00  0.00            
ATOM   2445  CD2 LEU   234      62.060  32.430  45.520  1.00  0.00            
ATOM   2446  C   LEU   234      63.170  30.630  41.740  1.00  0.00            
ATOM   2447  O   LEU   234      64.260  30.050  41.630  1.00  0.00            
ATOM   2448  N   PHE   235      62.020  30.000  41.520  1.00  0.00            
ATOM   2449  H   PHE   235      61.160  30.510  41.490  1.00  0.00            
ATOM   2450  CA  PHE   235      61.920  28.530  41.360  1.00  0.00            
ATOM   2451  CB  PHE   235      60.460  28.090  41.480  1.00  0.00            
ATOM   2452  CG  PHE   235      60.120  27.920  42.960  1.00  0.00            
ATOM   2453  CD1 PHE   235      59.620  28.970  43.730  1.00  0.00            
ATOM   2454  HD1 PHE   235      59.500  29.960  43.290  1.00  0.00            
ATOM   2455  CD2 PHE   235      60.390  26.710  43.580  1.00  0.00            
ATOM   2456  HD2 PHE   235      60.810  25.900  42.980  1.00  0.00            
ATOM   2457  CE1 PHE   235      59.400  28.810  45.090  1.00  0.00            
ATOM   2458  HE1 PHE   235      59.100  29.660  45.690  1.00  0.00            
ATOM   2459  CE2 PHE   235      60.170  26.540  44.930  1.00  0.00            
ATOM   2460  HE2 PHE   235      60.380  25.580  45.410  1.00  0.00            
ATOM   2461  CZ  PHE   235      59.660  27.580  45.690  1.00  0.00            
ATOM   2462  HZ  PHE   235      59.490  27.450  46.760  1.00  0.00            
ATOM   2463  C   PHE   235      62.580  27.960  40.090  1.00  0.00            
ATOM   2464  O   PHE   235      63.090  26.830  40.120  1.00  0.00            
ATOM   2465  N   SER   236      62.600  28.730  39.010  1.00  0.00            
ATOM   2466  H   SER   236      62.060  29.570  38.970  1.00  0.00            
ATOM   2467  CA  SER   236      63.350  28.370  37.780  1.00  0.00            
ATOM   2468  CB  SER   236      62.980  29.210  36.540  1.00  0.00            
ATOM   2469  OG  SER   236      63.820  30.360  36.400  1.00  0.00            
ATOM   2470  HG  SER   236      63.330  31.100  35.930  1.00  0.00            
ATOM   2471  C   SER   236      64.870  28.380  37.990  1.00  0.00            
ATOM   2472  O   SER   236      65.540  27.410  37.640  1.00  0.00            
ATOM   2473  N   PHE   237      65.360  29.350  38.770  1.00  0.00            
ATOM   2474  H   PHE   237      64.830  30.170  38.980  1.00  0.00            
ATOM   2475  CA  PHE   237      66.780  29.370  39.170  1.00  0.00            
ATOM   2476  CB  PHE   237      67.230  30.680  39.830  1.00  0.00            
ATOM   2477  CG  PHE   237      68.760  30.660  39.910  1.00  0.00            
ATOM   2478  CD1 PHE   237      69.490  30.910  38.750  1.00  0.00            
ATOM   2479  HD1 PHE   237      68.970  31.310  37.880  1.00  0.00            
ATOM   2480  CD2 PHE   237      69.410  30.140  41.030  1.00  0.00            
ATOM   2481  HD2 PHE   237      68.840  29.880  41.920  1.00  0.00            
ATOM   2482  CE1 PHE   237      70.850  30.640  38.700  1.00  0.00            
ATOM   2483  HE1 PHE   237      71.420  30.940  37.830  1.00  0.00            
ATOM   2484  CE2 PHE   237      70.770  29.870  40.980  1.00  0.00            
ATOM   2485  HE2 PHE   237      71.280  29.490  41.870  1.00  0.00            
ATOM   2486  CZ  PHE   237      71.490  30.120  39.820  1.00  0.00            
ATOM   2487  HZ  PHE   237      72.580  30.050  39.840  1.00  0.00            
ATOM   2488  C   PHE   237      67.130  28.190  40.100  1.00  0.00            
ATOM   2489  O   PHE   237      68.090  27.470  39.850  1.00  0.00            
ATOM   2490  N   LEU   238      66.220  27.900  41.040  1.00  0.00            
ATOM   2491  H   LEU   238      65.500  28.550  41.270  1.00  0.00            
ATOM   2492  CA  LEU   238      66.330  26.700  41.900  1.00  0.00            
ATOM   2493  CB  LEU   238      65.230  26.700  42.960  1.00  0.00            
ATOM   2494  CG  LEU   238      65.250  27.870  43.960  1.00  0.00            
ATOM   2495  CD1 LEU   238      64.060  27.730  44.900  1.00  0.00            
ATOM   2496  CD2 LEU   238      66.560  27.940  44.750  1.00  0.00            
ATOM   2497  C   LEU   238      66.280  25.360  41.130  1.00  0.00            
ATOM   2498  O   LEU   238      66.490  24.300  41.720  1.00  0.00            
ATOM   2499  N   ARG   239      65.980  25.420  39.830  1.00  0.00            
ATOM   2500  H   ARG   239      65.810  26.310  39.410  1.00  0.00            
ATOM   2501  CA  ARG   239      65.830  24.290  38.860  1.00  0.00            
ATOM   2502  CB  ARG   239      67.010  23.300  38.860  1.00  0.00            
ATOM   2503  CG  ARG   239      68.410  23.920  38.900  1.00  0.00            
ATOM   2504  CD  ARG   239      69.080  24.120  37.540  1.00  0.00            
ATOM   2505  NE  ARG   239      70.400  24.740  37.780  1.00  0.00            
ATOM   2506  HE  ARG   239      71.130  24.110  38.020  1.00  0.00            
ATOM   2507  CZ  ARG   239      70.650  26.070  37.780  1.00  0.00            
ATOM   2508  NH1 ARG   239      69.670  26.950  37.570  1.00  0.00            
ATOM   2509 1HH1 ARG   239      68.730  26.630  37.430  1.00  0.00            
ATOM   2510 2HH1 ARG   239      69.810  27.930  37.720  1.00  0.00            
ATOM   2511  NH2 ARG   239      71.870  26.530  38.030  1.00  0.00            
ATOM   2512 1HH2 ARG   239      72.640  25.910  38.210  1.00  0.00            
ATOM   2513 2HH2 ARG   239      72.030  27.510  38.090  1.00  0.00            
ATOM   2514  C   ARG   239      64.520  23.500  39.050  1.00  0.00            
ATOM   2515  O   ARG   239      64.270  22.500  38.370  1.00  0.00            
ATOM   2516  N   LEU   240      63.640  23.990  39.930  1.00  0.00            
ATOM   2517  H   LEU   240      63.820  24.860  40.400  1.00  0.00            
ATOM   2518  CA  LEU   240      62.310  23.390  40.190  1.00  0.00            
ATOM   2519  CB  LEU   240      61.730  23.830  41.540  1.00  0.00            
ATOM   2520  CG  LEU   240      62.280  23.060  42.740  1.00  0.00            
ATOM   2521  CD1 LEU   240      63.690  23.500  43.130  1.00  0.00            
ATOM   2522  CD2 LEU   240      61.340  23.220  43.940  1.00  0.00            
ATOM   2523  C   LEU   240      61.280  23.670  39.090  1.00  0.00            
ATOM   2524  O   LEU   240      60.300  22.940  38.970  1.00  0.00            
ATOM   2525  N   ALA   241      61.410  24.820  38.440  1.00  0.00            
ATOM   2526  H   ALA   241      62.140  25.480  38.660  1.00  0.00            
ATOM   2527  CA  ALA   241      60.600  25.160  37.260  1.00  0.00            
ATOM   2528  CB  ALA   241      59.800  26.450  37.520  1.00  0.00            
ATOM   2529  C   ALA   241      61.460  25.300  36.010  1.00  0.00            
ATOM   2530  O   ALA   241      62.630  25.670  36.070  1.00  0.00            
ATOM   2531  N   LYS   242      60.870  24.970  34.870  1.00  0.00            
ATOM   2532  H   LYS   242      59.960  24.560  34.880  1.00  0.00            
ATOM   2533  CA  LYS   242      61.520  25.090  33.550  1.00  0.00            
ATOM   2534  CB  LYS   242      62.470  23.910  33.290  1.00  0.00            
ATOM   2535  CG  LYS   242      61.760  22.550  33.220  1.00  0.00            
ATOM   2536  CD  LYS   242      62.670  21.380  32.820  1.00  0.00            
ATOM   2537  CE  LYS   242      63.120  21.370  31.360  1.00  0.00            
ATOM   2538  NZ  LYS   242      64.180  22.360  31.110  1.00  0.00            
ATOM   2539  HZ1 LYS   242      64.410  22.400  30.140  1.00  0.00            
ATOM   2540  HZ2 LYS   242      63.860  23.260  31.420  1.00  0.00            
ATOM   2541  HZ3 LYS   242      64.990  22.110  31.640  1.00  0.00            
ATOM   2542  C   LYS   242      60.490  25.230  32.410  1.00  0.00            
ATOM   2543  O   LYS   242      59.300  25.370  32.680  1.00  0.00            
ATOM   2544  N   VAL   243      61.030  25.510  31.230  1.00  0.00            
ATOM   2545  H   VAL   243      62.010  25.720  31.160  1.00  0.00            
ATOM   2546  CA  VAL   243      60.290  25.670  29.950  1.00  0.00            
ATOM   2547  CB  VAL   243      59.760  24.320  29.390  1.00  0.00            
ATOM   2548  CG1 VAL   243      59.110  24.470  28.010  1.00  0.00            
ATOM   2549  CG2 VAL   243      60.890  23.310  29.260  1.00  0.00            
ATOM   2550  C   VAL   243      59.200  26.750  30.070  1.00  0.00            
ATOM   2551  O   VAL   243      58.000  26.500  29.950  1.00  0.00            
ATOM   2552  N   GLN   244      59.630  27.900  30.580  1.00  0.00            
ATOM   2553  H   GLN   244      60.530  28.010  30.990  1.00  0.00            
ATOM   2554  CA  GLN   244      58.770  29.090  30.630  1.00  0.00            
ATOM   2555  CB  GLN   244      59.410  30.120  31.570  1.00  0.00            
ATOM   2556  CG  GLN   244      60.630  30.900  31.050  1.00  0.00            
ATOM   2557  CD  GLN   244      60.180  32.150  30.290  1.00  0.00            
ATOM   2558  OE1 GLN   244      59.200  32.820  30.570  1.00  0.00            
ATOM   2559  NE2 GLN   244      60.840  32.450  29.200  1.00  0.00            
ATOM   2560 1HE2 GLN   244      61.580  31.860  28.880  1.00  0.00            
ATOM   2561 2HE2 GLN   244      60.410  33.150  28.630  1.00  0.00            
ATOM   2562  C   GLN   244      58.540  29.610  29.200  1.00  0.00            
ATOM   2563  O   GLN   244      59.480  29.670  28.400  1.00  0.00            
ATOM   2564  N   ARG   245      57.280  29.840  28.860  1.00  0.00            
ATOM   2565  H   ARG   245      56.500  29.490  29.370  1.00  0.00            
ATOM   2566  CA  ARG   245      57.010  30.420  27.540  1.00  0.00            
ATOM   2567  CB  ARG   245      56.090  29.520  26.700  1.00  0.00            
ATOM   2568  CG  ARG   245      55.930  30.070  25.280  1.00  0.00            
ATOM   2569  CD  ARG   245      55.670  29.000  24.230  1.00  0.00            
ATOM   2570  NE  ARG   245      56.930  28.360  23.800  1.00  0.00            
ATOM   2571  HE  ARG   245      57.710  28.530  24.390  1.00  0.00            
ATOM   2572  CZ  ARG   245      57.060  27.610  22.690  1.00  0.00            
ATOM   2573  NH1 ARG   245      56.010  27.400  21.880  1.00  0.00            
ATOM   2574 1HH1 ARG   245      55.130  27.810  22.110  1.00  0.00            
ATOM   2575 2HH1 ARG   245      56.090  26.840  21.060  1.00  0.00            
ATOM   2576  NH2 ARG   245      58.250  27.090  22.360  1.00  0.00            
ATOM   2577 1HH2 ARG   245      59.060  27.250  22.920  1.00  0.00            
ATOM   2578 2HH2 ARG   245      58.330  26.530  21.530  1.00  0.00            
ATOM   2579  C   ARG   245      56.610  31.900  27.580  1.00  0.00            
ATOM   2580  O   ARG   245      55.860  32.380  28.420  1.00  0.00            
ATOM   2581  N   VAL   246      57.350  32.640  26.760  1.00  0.00            
ATOM   2582  H   VAL   246      58.000  32.190  26.150  1.00  0.00            
ATOM   2583  CA  VAL   246      57.120  34.060  26.460  1.00  0.00            
ATOM   2584  CB  VAL   246      58.430  34.840  26.720  1.00  0.00            
ATOM   2585  CG1 VAL   246      58.400  36.280  26.210  1.00  0.00            
ATOM   2586  CG2 VAL   246      58.710  34.880  28.220  1.00  0.00            
ATOM   2587  C   VAL   246      56.690  34.110  24.980  1.00  0.00            
ATOM   2588  O   VAL   246      57.190  33.340  24.170  1.00  0.00            
ATOM   2589  N   ALA   247      55.780  35.040  24.690  1.00  0.00            
ATOM   2590  H   ALA   247      55.430  35.690  25.360  1.00  0.00            
ATOM   2591  CA  ALA   247      55.260  35.280  23.340  1.00  0.00            
ATOM   2592  CB  ALA   247      53.740  35.100  23.360  1.00  0.00            
ATOM   2593  C   ALA   247      55.600  36.720  22.910  1.00  0.00            
ATOM   2594  O   ALA   247      55.820  37.560  23.790  1.00  0.00            
ATOM   2595  N   PRO   248      55.870  36.910  21.600  1.00  0.00            
ATOM   2596  CA  PRO   248      55.900  38.230  20.960  1.00  0.00            
ATOM   2597  CB  PRO   248      56.250  37.940  19.500  1.00  0.00            
ATOM   2598  CG  PRO   248      57.100  36.670  19.590  1.00  0.00            
ATOM   2599  CD  PRO   248      56.420  35.870  20.700  1.00  0.00            
ATOM   2600  C   PRO   248      54.490  38.830  21.040  1.00  0.00            
ATOM   2601  O   PRO   248      53.510  38.100  21.010  1.00  0.00            
ATOM   2602  N   ILE   249      54.430  40.150  21.210  1.00  0.00            
ATOM   2603  H   ILE   249      55.220  40.750  21.120  1.00  0.00            
ATOM   2604  CA  ILE   249      53.140  40.860  21.400  1.00  0.00            
ATOM   2605  CB  ILE   249      53.150  41.650  22.720  1.00  0.00            
ATOM   2606  CG1 ILE   249      53.550  40.820  23.950  1.00  0.00            
ATOM   2607  CG2 ILE   249      51.820  42.380  22.970  1.00  0.00            
ATOM   2608  CD  ILE   249      52.770  39.520  24.160  1.00  0.00            
ATOM   2609  C   ILE   249      52.930  41.810  20.210  1.00  0.00            
ATOM   2610  O   ILE   249      53.750  42.700  20.000  1.00  0.00            
ATOM   2611  N   ALA   250      52.020  41.410  19.320  1.00  0.00            
ATOM   2612  H   ALA   250      51.440  40.620  19.490  1.00  0.00            
ATOM   2613  CA  ALA   250      51.550  42.300  18.240  1.00  0.00            
ATOM   2614  CB  ALA   250      50.850  41.480  17.170  1.00  0.00            
ATOM   2615  C   ALA   250      50.590  43.350  18.830  1.00  0.00            
ATOM   2616  O   ALA   250      50.110  43.190  19.960  1.00  0.00            
ATOM   2617  N   HIS   251      50.400  44.450  18.110  1.00  0.00            
ATOM   2618  H   HIS   251      50.790  44.570  17.200  1.00  0.00            
ATOM   2619  CA  HIS   251      49.420  45.480  18.500  1.00  0.00            
ATOM   2620  CB  HIS   251      49.590  46.700  17.590  1.00  0.00            
ATOM   2621  CG  HIS   251      49.120  47.990  18.270  1.00  0.00            
ATOM   2622  ND1 HIS   251      49.910  48.850  18.900  1.00  0.00            
ATOM   2623  CD2 HIS   251      47.860  48.410  18.410  1.00  0.00            
ATOM   2624  HD2 HIS   251      46.960  47.900  18.060  1.00  0.00            
ATOM   2625  CE1 HIS   251      49.140  49.810  19.430  1.00  0.00            
ATOM   2626  HE1 HIS   251      49.490  50.650  20.020  1.00  0.00            
ATOM   2627  NE2 HIS   251      47.880  49.530  19.120  1.00  0.00            
ATOM   2628  HE2 HIS   251      47.070  50.040  19.430  1.00  0.00            
ATOM   2629  C   HIS   251      48.010  44.900  18.300  1.00  0.00            
ATOM   2630  O   HIS   251      47.760  44.250  17.280  1.00  0.00            
ATOM   2631  N   ARG   252      47.140  45.180  19.260  1.00  0.00            
ATOM   2632  H   ARG   252      47.350  45.690  20.100  1.00  0.00            
ATOM   2633  CA  ARG   252      45.720  44.780  19.270  1.00  0.00            
ATOM   2634  CB  ARG   252      45.600  43.260  19.520  1.00  0.00            
ATOM   2635  CG  ARG   252      45.780  42.720  20.950  1.00  0.00            
ATOM   2636  CD  ARG   252      47.130  42.990  21.620  1.00  0.00            
ATOM   2637  NE  ARG   252      47.120  42.440  22.990  1.00  0.00            
ATOM   2638  HE  ARG   252      47.460  41.500  23.050  1.00  0.00            
ATOM   2639  CZ  ARG   252      46.450  42.950  24.030  1.00  0.00            
ATOM   2640  NH1 ARG   252      45.600  43.980  23.920  1.00  0.00            
ATOM   2641 1HH1 ARG   252      45.440  44.390  23.020  1.00  0.00            
ATOM   2642 2HH1 ARG   252      45.070  44.290  24.700  1.00  0.00            
ATOM   2643  NH2 ARG   252      46.650  42.410  25.240  1.00  0.00            
ATOM   2644 1HH2 ARG   252      47.260  41.620  25.360  1.00  0.00            
ATOM   2645 2HH2 ARG   252      46.060  42.660  26.000  1.00  0.00            
ATOM   2646  C   ARG   252      45.020  45.630  20.350  1.00  0.00            
ATOM   2647  O1  ARG   252      45.740  46.040  21.300  1.00  0.00            
ATOM   2648  O2  ARG   252      43.880  46.050  20.100  1.00  0.00            
TER
ENDMDL
