# Supplementary material for: Homology modeling and docking studies of a Δ9-fatty acid desaturase from a Cold-tolerant Pseudomonas sp. AMS8
Source: PeerJ. 2018 Mar 19;6:e4347. doi: 10.7717/peerj.4347 (PMC5863719; doi:10.7717/peerj.4347)
Supplement: Data S1 [file peerj-06-4347-s001.zip › specific docking/Raw data model_complex_palmitate.pdb]

ATOM      1  N   MET     1      21.105  42.387  43.029  1.00  0.00           N  
ATOM      2  CA  MET     1      22.111  42.376  41.935  1.00  0.00           C  
ATOM      3  C   MET     1      22.376  43.827  41.507  1.00  0.00           C  
ATOM      4  O   MET     1      22.458  44.620  42.424  1.00  0.00           O  
ATOM      5  CB  MET     1      21.689  41.428  40.805  1.00  0.00           C  
ATOM      6  CG  MET     1      21.843  39.964  41.226  1.00  0.00           C  
ATOM      7  SD  MET     1      21.302  38.858  39.885  1.00  0.00           S  
ATOM      8  CE  MET     1      21.383  37.282  40.714  1.00  0.00           C  
ATOM      9  HN1 MET     1      21.465  42.939  43.785  1.00  0.00           H  
ATOM     10  HN2 MET     1      20.915  41.466  43.351  1.00  0.00           H  
ATOM     11  HN3 MET     1      20.260  42.817  42.698  1.00  0.00           H  
HETATM   12  C   UNK     1      35.300  36.209  28.859  1.00  0.00           C  
HETATM   13  C   UNK     1      36.268  37.208  28.219  1.00  0.00           C  
HETATM   14  C   UNK     1      36.811  38.252  29.198  1.00  0.00           C  
HETATM   15  C   UNK     1      36.486  39.671  28.726  1.00  0.00           C  
HETATM   16  C   UNK     1      37.742  40.544  28.694  1.00  0.00           C  
HETATM   17  C   UNK     1      38.011  41.275  30.013  1.00  0.00           C  
HETATM   18  C   UNK     1      36.823  41.385  30.976  1.00  0.00           C  
HETATM   19  C   UNK     1      37.000  40.570  32.260  1.00  0.00           C  
HETATM   20  C   UNK     1      36.710  41.373  33.531  1.00  0.00           C  
HETATM   21  C   UNK     1      35.776  42.552  33.307  1.00  0.00           C  
HETATM   22  C   UNK     1      33.859  36.242  28.335  1.00  0.00           C  
HETATM   23  C   UNK     1      32.950  37.207  29.101  1.00  0.00           C  
HETATM   24  C   UNK     1      33.584  37.636  30.425  1.00  0.00           C  
HETATM   25  C   UNK     1      33.761  39.154  30.562  1.00  0.00           C  
HETATM   26  C   UNK     1      32.457  39.929  30.754  1.00  0.00           C  
HETATM   27  C   UNK     1      31.264  39.068  31.086  1.00  0.00           C  
HETATM   28  O   UNK     1      31.285  38.158  31.904  1.00  0.00           O  
HETATM   29  O   UNK     1      30.166  39.387  30.357  1.00  0.00           O  
HETATM   30  H   UNK     1      29.673  38.589  30.069  1.00  0.00           H  
ATOM     31  N   TRP     2      22.077  44.249  40.268  1.00  0.00           N  
ATOM     32  CA  TRP     2      22.381  45.619  39.800  1.00  0.00           C  
ATOM     33  C   TRP     2      21.987  46.816  40.676  1.00  0.00           C  
ATOM     34  O   TRP     2      22.833  47.647  40.998  1.00  0.00           O  
ATOM     35  CB  TRP     2      21.791  45.845  38.408  1.00  0.00           C  
ATOM     36  CG  TRP     2      22.744  45.365  37.320  1.00  0.00           C  
ATOM     37  CD1 TRP     2      23.005  44.104  37.003  1.00  0.00           C  
ATOM     38  CD2 TRP     2      23.326  46.167  36.349  1.00  0.00           C  
ATOM     39  CE2 TRP     2      23.914  45.308  35.437  1.00  0.00           C  
ATOM     40  CE3 TRP     2      23.340  47.528  36.109  1.00  0.00           C  
ATOM     41  NE1 TRP     2      23.691  44.077  35.856  1.00  0.00           N  
ATOM     42  CZ2 TRP     2      24.505  45.791  34.284  1.00  0.00           C  
ATOM     43  CZ3 TRP     2      23.941  48.021  34.956  1.00  0.00           C  
ATOM     44  CH2 TRP     2      24.519  47.153  34.044  1.00  0.00           C  
ATOM     45  HN  TRP     2      21.755  43.647  39.542  1.00  0.00           H  
ATOM     46  HE1 TRP     2      23.956  43.248  35.362  1.00  0.00           H  
ATOM     47  N   TYR     3      20.783  46.753  41.249  1.00  0.00           N  
ATOM     48  CA  TYR     3      20.267  47.811  42.143  1.00  0.00           C  
ATOM     49  C   TYR     3      21.122  48.014  43.410  1.00  0.00           C  
ATOM     50  O   TYR     3      21.601  49.118  43.661  1.00  0.00           O  
ATOM     51  CB  TYR     3      18.784  47.572  42.474  1.00  0.00           C  
ATOM     52  CG  TYR     3      18.489  46.646  43.655  1.00  0.00           C  
ATOM     53  CD1 TYR     3      18.377  45.268  43.484  1.00  0.00           C  
ATOM     54  CD2 TYR     3      18.425  47.187  44.929  1.00  0.00           C  
ATOM     55  CE1 TYR     3      18.203  44.451  44.587  1.00  0.00           C  
ATOM     56  CE2 TYR     3      18.262  46.380  46.042  1.00  0.00           C  
ATOM     57  CZ  TYR     3      18.151  45.002  45.861  1.00  0.00           C  
ATOM     58  OH  TYR     3      18.008  44.175  46.915  1.00  0.00           O  
ATOM     59  HN  TYR     3      20.109  46.081  40.940  1.00  0.00           H  
ATOM     60  HH  TYR     3      17.968  44.720  47.758  1.00  0.00           H  
ATOM     61  N   THR     4      21.499  46.897  44.034  1.00  0.00           N  
ATOM     62  CA  THR     4      22.372  46.880  45.239  1.00  0.00           C  
ATOM     63  C   THR     4      23.807  47.300  44.861  1.00  0.00           C  
ATOM     64  O   THR     4      24.263  48.262  45.450  1.00  0.00           O  
ATOM     65  CB  THR     4      22.185  45.576  46.049  1.00  0.00           C  
ATOM     66  CG2 THR     4      22.688  44.327  45.343  1.00  0.00           C  
ATOM     67  OG1 THR     4      22.648  45.591  47.392  1.00  0.00           O  
ATOM     68  HN  THR     4      21.273  45.991  43.656  1.00  0.00           H  
ATOM     69  HG1 THR     4      23.638  45.662  47.508  1.00  0.00           H  
ATOM     70  N   GLY     5      24.153  47.087  43.591  1.00  0.00           N  
ATOM     71  CA  GLY     5      25.400  47.550  42.951  1.00  0.00           C  
ATOM     72  C   GLY     5      25.654  49.047  43.064  1.00  0.00           C  
ATOM     73  O   GLY     5      26.694  49.464  43.573  1.00  0.00           O  
ATOM     74  HN  GLY     5      23.572  46.556  42.974  1.00  0.00           H  
ATOM     75  N   PHE     6      24.652  49.829  42.674  1.00  0.00           N  
ATOM     76  CA  PHE     6      24.714  51.287  42.895  1.00  0.00           C  
ATOM     77  C   PHE     6      24.518  51.658  44.376  1.00  0.00           C  
ATOM     78  O   PHE     6      25.263  52.478  44.907  1.00  0.00           O  
ATOM     79  CB  PHE     6      23.746  52.092  42.035  1.00  0.00           C  
ATOM     80  CG  PHE     6      24.259  53.538  41.979  1.00  0.00           C  
ATOM     81  CD1 PHE     6      24.001  54.422  43.023  1.00  0.00           C  
ATOM     82  CD2 PHE     6      25.237  53.846  41.046  1.00  0.00           C  
ATOM     83  CE1 PHE     6      24.751  55.585  43.147  1.00  0.00           C  
ATOM     84  CE2 PHE     6      25.967  55.019  41.160  1.00  0.00           C  
ATOM     85  CZ  PHE     6      25.729  55.893  42.214  1.00  0.00           C  
ATOM     86  HN  PHE     6      23.832  49.459  42.226  1.00  0.00           H  
ATOM     87  N   LEU     7      23.539  51.042  45.046  1.00  0.00           N  
ATOM     88  CA  LEU     7      23.204  51.384  46.447  1.00  0.00           C  
ATOM     89  C   LEU     7      24.387  51.167  47.412  1.00  0.00           C  
ATOM     90  O   LEU     7      24.598  51.948  48.349  1.00  0.00           O  
ATOM     91  CB  LEU     7      21.975  50.571  46.885  1.00  0.00           C  
ATOM     92  CG  LEU     7      21.332  51.118  48.174  1.00  0.00           C  
ATOM     93  CD1 LEU     7      20.816  52.544  47.972  1.00  0.00           C  
ATOM     94  CD2 LEU     7      20.221  50.194  48.651  1.00  0.00           C  
ATOM     95  HN  LEU     7      23.114  50.207  44.688  1.00  0.00           H  
ATOM     96  N   ASP     8      25.261  50.262  47.011  1.00  0.00           N  
ATOM     97  CA  ASP     8      26.494  49.916  47.716  1.00  0.00           C  
ATOM     98  C   ASP     8      27.674  50.858  47.369  1.00  0.00           C  
ATOM     99  O   ASP     8      28.607  50.556  46.632  1.00  0.00           O  
ATOM    100  CB  ASP     8      26.702  48.436  47.446  1.00  0.00           C  
ATOM    101  CG  ASP     8      25.680  47.559  48.203  1.00  0.00           C  
ATOM    102  OD1 ASP     8      25.258  47.965  49.305  1.00  0.00           O  
ATOM    103  OD2 ASP     8      25.354  46.446  47.714  1.00  0.00           O1-
ATOM    104  HN  ASP     8      25.060  49.619  46.275  1.00  0.00           H  
ATOM    105  N   LEU     9      27.532  52.035  47.957  1.00  0.00           N  
ATOM    106  CA  LEU     9      28.531  53.127  47.951  1.00  0.00           C  
ATOM    107  C   LEU     9      29.833  52.620  48.615  1.00  0.00           C  
ATOM    108  O   LEU     9      29.830  51.664  49.388  1.00  0.00           O  
ATOM    109  CB  LEU     9      27.927  54.306  48.726  1.00  0.00           C  
ATOM    110  CG  LEU     9      28.777  55.588  48.860  1.00  0.00           C  
ATOM    111  CD1 LEU     9      28.992  56.276  47.517  1.00  0.00           C  
ATOM    112  CD2 LEU     9      28.210  56.525  49.914  1.00  0.00           C  
ATOM    113  HN  LEU     9      26.681  52.219  48.453  1.00  0.00           H  
ATOM    114  N   SER    10      30.950  53.283  48.316  1.00  0.00           N  
ATOM    115  CA  SER    10      32.205  53.166  49.102  1.00  0.00           C  
ATOM    116  C   SER    10      31.910  53.578  50.554  1.00  0.00           C  
ATOM    117  O   SER    10      31.939  54.755  50.902  1.00  0.00           O  
ATOM    118  CB  SER    10      33.317  54.100  48.605  1.00  0.00           C  
ATOM    119  OG  SER    10      33.671  53.777  47.266  1.00  0.00           O  
ATOM    120  HN  SER    10      31.001  53.888  47.521  1.00  0.00           H  
ATOM    121  HG  SER    10      34.398  54.402  46.964  1.00  0.00           H  
ATOM    122  N   ALA    11      31.427  52.597  51.304  1.00  0.00           N  
ATOM    123  CA  ALA    11      31.121  52.769  52.743  1.00  0.00           C  
ATOM    124  C   ALA    11      32.371  53.242  53.504  1.00  0.00           C  
ATOM    125  O   ALA    11      32.365  54.287  54.142  1.00  0.00           O  
ATOM    126  CB  ALA    11      30.625  51.419  53.281  1.00  0.00           C  
ATOM    127  HN  ALA    11      31.003  51.803  50.866  1.00  0.00           H  
ATOM    128  N   TRP    12      33.477  52.605  53.156  1.00  0.00           N  
ATOM    129  CA  TRP    12      34.816  52.869  53.726  1.00  0.00           C  
ATOM    130  C   TRP    12      35.861  52.778  52.611  1.00  0.00           C  
ATOM    131  O   TRP    12      35.681  52.046  51.645  1.00  0.00           O  
ATOM    132  CB  TRP    12      35.191  51.837  54.811  1.00  0.00           C  
ATOM    133  CG  TRP    12      34.109  50.844  55.257  1.00  0.00           C  
ATOM    134  CD1 TRP    12      34.120  49.536  55.027  1.00  0.00           C  
ATOM    135  CD2 TRP    12      32.986  51.088  56.052  1.00  0.00           C  
ATOM    136  CE2 TRP    12      32.375  49.862  56.260  1.00  0.00           C  
ATOM    137  CE3 TRP    12      32.325  52.251  56.397  1.00  0.00           C  
ATOM    138  NE1 TRP    12      33.110  48.940  55.647  1.00  0.00           N  
ATOM    139  CZ2 TRP    12      31.091  49.819  56.792  1.00  0.00           C  
ATOM    140  CZ3 TRP    12      31.022  52.219  56.859  1.00  0.00           C  
ATOM    141  CH2 TRP    12      30.400  50.993  57.066  1.00  0.00           C  
ATOM    142  HN  TRP    12      33.444  51.870  52.481  1.00  0.00           H  
ATOM    143  HE1 TRP    12      32.971  47.950  55.729  1.00  0.00           H  
ATOM    144  N   GLN    13      37.035  53.336  52.872  1.00  0.00           N  
ATOM    145  CA  GLN    13      38.189  53.173  51.957  1.00  0.00           C  
ATOM    146  C   GLN    13      38.587  51.679  51.849  1.00  0.00           C  
ATOM    147  O   GLN    13      38.638  51.127  50.756  1.00  0.00           O  
ATOM    148  CB  GLN    13      39.374  54.018  52.431  1.00  0.00           C  
ATOM    149  CG  GLN    13      40.295  54.459  51.280  1.00  0.00           C  
ATOM    150  CD  GLN    13      40.998  53.308  50.555  1.00  0.00           C  
ATOM    151  NE2 GLN    13      40.654  53.070  49.311  1.00  0.00           N  
ATOM    152  OE1 GLN    13      41.779  52.577  51.124  1.00  0.00           O  
ATOM    153  HN  GLN    13      37.176  53.939  53.658  1.00  0.00           H  
ATOM    154 1HE2 GLN    13      39.971  53.630  48.831  1.00  0.00           H  
ATOM    155 2HE2 GLN    13      41.059  52.250  48.898  1.00  0.00           H  
ATOM    156  N   LEU    14      38.424  51.002  52.973  1.00  0.00           N  
ATOM    157  CA  LEU    14      38.640  49.550  53.134  1.00  0.00           C  
ATOM    158  C   LEU    14      37.698  48.694  52.252  1.00  0.00           C  
ATOM    159  O   LEU    14      38.195  47.846  51.519  1.00  0.00           O  
ATOM    160  CB  LEU    14      38.519  49.180  54.620  1.00  0.00           C  
ATOM    161  CG  LEU    14      39.509  49.824  55.601  1.00  0.00           C  
ATOM    162  CD1 LEU    14      39.149  51.265  55.969  1.00  0.00           C  
ATOM    163  CD2 LEU    14      39.554  48.984  56.875  1.00  0.00           C  
ATOM    164  HN  LEU    14      38.204  51.479  53.825  1.00  0.00           H  
ATOM    165  N   VAL    15      36.433  49.107  52.098  1.00  0.00           N  
ATOM    166  CA  VAL    15      35.502  48.431  51.138  1.00  0.00           C  
ATOM    167  C   VAL    15      35.882  48.659  49.651  1.00  0.00           C  
ATOM    168  O   VAL    15      35.829  47.735  48.844  1.00  0.00           O  
ATOM    169  CB  VAL    15      34.012  48.723  51.411  1.00  0.00           C  
ATOM    170  CG1 VAL    15      33.518  50.042  50.827  1.00  0.00           C  
ATOM    171  CG2 VAL    15      33.126  47.584  50.908  1.00  0.00           C  
ATOM    172  HN  VAL    15      36.067  49.906  52.562  1.00  0.00           H  
ATOM    173  N   ALA    16      36.405  49.847  49.343  1.00  0.00           N  
ATOM    174  CA  ALA    16      36.936  50.152  47.988  1.00  0.00           C  
ATOM    175  C   ALA    16      38.190  49.314  47.660  1.00  0.00           C  
ATOM    176  O   ALA    16      38.240  48.691  46.595  1.00  0.00           O  
ATOM    177  CB  ALA    16      37.239  51.651  47.890  1.00  0.00           C  
ATOM    178  HN  ALA    16      36.457  50.591  50.008  1.00  0.00           H  
ATOM    179  N   VAL    17      39.062  49.139  48.653  1.00  0.00           N  
ATOM    180  CA  VAL    17      40.245  48.239  48.563  1.00  0.00           C  
ATOM    181  C   VAL    17      39.804  46.785  48.270  1.00  0.00           C  
ATOM    182  O   VAL    17      40.165  46.239  47.229  1.00  0.00           O  
ATOM    183  CB  VAL    17      41.108  48.242  49.839  1.00  0.00           C  
ATOM    184  CG1 VAL    17      42.361  47.372  49.700  1.00  0.00           C  
ATOM    185  CG2 VAL    17      41.518  49.646  50.252  1.00  0.00           C  
ATOM    186  HN  VAL    17      38.962  49.623  49.517  1.00  0.00           H  
ATOM    187  N   THR    18      38.825  46.328  49.061  1.00  0.00           N  
ATOM    188  CA  THR    18      38.174  44.994  48.918  1.00  0.00           C  
ATOM    189  C   THR    18      37.751  44.729  47.473  1.00  0.00           C  
ATOM    190  O   THR    18      38.185  43.749  46.869  1.00  0.00           O  
ATOM    191  CB  THR    18      36.928  44.899  49.810  1.00  0.00           C  
ATOM    192  CG2 THR    18      36.029  43.689  49.546  1.00  0.00           C  
ATOM    193  OG1 THR    18      37.311  44.985  51.183  1.00  0.00           O  
ATOM    194  HN  THR    18      38.555  46.814  49.893  1.00  0.00           H  
ATOM    195  HG1 THR    18      36.674  44.467  51.746  1.00  0.00           H  
ATOM    196  N   LEU    19      37.033  45.709  46.907  1.00  0.00           N  
ATOM    197  CA  LEU    19      36.569  45.613  45.513  1.00  0.00           C  
ATOM    198  C   LEU    19      37.734  45.481  44.529  1.00  0.00           C  
ATOM    199  O   LEU    19      37.799  44.495  43.802  1.00  0.00           O  
ATOM    200  CB  LEU    19      35.693  46.784  45.086  1.00  0.00           C  
ATOM    201  CG  LEU    19      35.028  46.591  43.701  1.00  0.00           C  
ATOM    202  CD1 LEU    19      35.860  47.022  42.488  1.00  0.00           C  
ATOM    203  CD2 LEU    19      34.567  45.145  43.538  1.00  0.00           C  
ATOM    204  HN  LEU    19      36.726  46.508  47.421  1.00  0.00           H  
ATOM    205  N   LEU    20      38.671  46.411  44.621  1.00  0.00           N  
ATOM    206  CA  LEU    20      39.798  46.448  43.658  1.00  0.00           C  
ATOM    207  C   LEU    20      40.546  45.102  43.633  1.00  0.00           C  
ATOM    208  O   LEU    20      40.597  44.469  42.578  1.00  0.00           O  
ATOM    209  CB  LEU    20      40.716  47.638  43.982  1.00  0.00           C  
ATOM    210  CG  LEU    20      41.736  48.008  42.881  1.00  0.00           C  
ATOM    211  CD1 LEU    20      42.938  47.048  42.850  1.00  0.00           C  
ATOM    212  CD2 LEU    20      41.074  48.093  41.506  1.00  0.00           C  
ATOM    213  HN  LEU    20      38.655  47.127  45.316  1.00  0.00           H  
ATOM    214  N   MET    21      40.764  44.541  44.820  1.00  0.00           N  
ATOM    215  CA  MET    21      41.453  43.235  44.944  1.00  0.00           C  
ATOM    216  C   MET    21      40.636  42.096  44.311  1.00  0.00           C  
ATOM    217  O   MET    21      41.192  41.257  43.598  1.00  0.00           O  
ATOM    218  CB  MET    21      41.670  42.813  46.383  1.00  0.00           C  
ATOM    219  CG  MET    21      42.184  43.861  47.363  1.00  0.00           C  
ATOM    220  SD  MET    21      41.939  43.349  49.107  1.00  0.00           S  
ATOM    221  CE  MET    21      40.838  41.951  48.932  1.00  0.00           C  
ATOM    222  HN  MET    21      40.443  44.968  45.671  1.00  0.00           H  
ATOM    223  N   THR    22      39.324  42.066  44.553  1.00  0.00           N  
ATOM    224  CA  THR    22      38.468  41.008  43.960  1.00  0.00           C  
ATOM    225  C   THR    22      38.288  41.160  42.440  1.00  0.00           C  
ATOM    226  O   THR    22      38.434  40.164  41.734  1.00  0.00           O  
ATOM    227  CB  THR    22      37.132  40.844  44.682  1.00  0.00           C  
ATOM    228  CG2 THR    22      36.184  42.005  44.415  1.00  0.00           C  
ATOM    229  OG1 THR    22      36.524  39.602  44.319  1.00  0.00           O  
ATOM    230  HN  THR    22      38.858  42.786  45.066  1.00  0.00           H  
ATOM    231  HG1 THR    22      35.659  39.526  44.813  1.00  0.00           H  
ATOM    232  N   HIS    23      38.242  42.395  41.939  1.00  0.00           N  
ATOM    233  CA  HIS    23      38.262  42.605  40.490  1.00  0.00           C  
ATOM    234  C   HIS    23      39.622  42.197  39.886  1.00  0.00           C  
ATOM    235  O   HIS    23      39.657  41.192  39.179  1.00  0.00           O  
ATOM    236  CB  HIS    23      37.787  44.013  40.088  1.00  0.00           C  
ATOM    237  CG  HIS    23      37.295  44.008  38.635  1.00  0.00           C  
ATOM    238  CD2 HIS    23      36.101  44.421  38.212  1.00  0.00           C  
ATOM    239  ND1 HIS    23      37.978  43.619  37.566  1.00  0.00           N  
ATOM    240  CE1 HIS    23      37.236  43.813  36.484  1.00  0.00           C  
ATOM    241  NE2 HIS    23      36.077  44.310  36.890  1.00  0.00           N  
ATOM    242  HN  HIS    23      38.116  43.212  42.504  1.00  0.00           H  
ATOM    243  HD1 HIS    23      38.922  43.233  37.575  1.00  0.00           H  
ATOM    244  HE2 HIS    23      35.293  44.513  36.297  1.00  0.00           H  
ATOM    245  N   VAL    24      40.721  42.543  40.565  1.00  0.00           N  
ATOM    246  CA  VAL    24      42.069  42.074  40.149  1.00  0.00           C  
ATOM    247  C   VAL    24      42.266  40.532  40.209  1.00  0.00           C  
ATOM    248  O   VAL    24      42.955  39.921  39.398  1.00  0.00           O  
ATOM    249  CB  VAL    24      43.193  42.879  40.822  1.00  0.00           C  
ATOM    250  CG1 VAL    24      43.800  42.225  42.070  1.00  0.00           C  
ATOM    251  CG2 VAL    24      44.282  43.198  39.790  1.00  0.00           C  
ATOM    252  HN  VAL    24      40.683  43.218  41.299  1.00  0.00           H  
ATOM    253  N   THR    25      41.574  39.871  41.131  1.00  0.00           N  
ATOM    254  CA  THR    25      41.581  38.381  41.210  1.00  0.00           C  
ATOM    255  C   THR    25      40.842  37.736  40.030  1.00  0.00           C  
ATOM    256  O   THR    25      41.419  36.895  39.318  1.00  0.00           O  
ATOM    257  CB  THR    25      41.089  37.925  42.603  1.00  0.00           C  
ATOM    258  CG2 THR    25      39.615  37.517  42.702  1.00  0.00           C  
ATOM    259  OG1 THR    25      41.857  36.824  43.070  1.00  0.00           O  
ATOM    260  HN  THR    25      41.104  40.360  41.861  1.00  0.00           H  
ATOM    261  HG1 THR    25      41.309  36.444  43.813  1.00  0.00           H  
ATOM    262  N   ILE    26      39.709  38.328  39.658  1.00  0.00           N  
ATOM    263  CA  ILE    26      38.872  37.864  38.530  1.00  0.00           C  
ATOM    264  C   ILE    26      39.581  38.048  37.185  1.00  0.00           C  
ATOM    265  O   ILE    26      39.498  37.195  36.298  1.00  0.00           O  
ATOM    266  CB  ILE    26      37.437  38.447  38.546  1.00  0.00           C  
ATOM    267  CG1 ILE    26      37.181  39.921  38.205  1.00  0.00           C  
ATOM    268  CG2 ILE    26      36.797  38.182  39.910  1.00  0.00           C  
ATOM    269  CD  ILE    26      37.383  40.330  36.749  1.00  0.00           C  
ATOM    270  HN  ILE    26      39.384  39.168  40.102  1.00  0.00           H  
ATOM    271  N   ILE    27      40.381  39.101  37.107  1.00  0.00           N  
ATOM    272  CA  ILE    27      41.201  39.412  35.924  1.00  0.00           C  
ATOM    273  C   ILE    27      42.344  38.435  35.644  1.00  0.00           C  
ATOM    274  O   ILE    27      42.525  37.911  34.551  1.00  0.00           O  
ATOM    275  CB  ILE    27      41.713  40.848  36.008  1.00  0.00           C  
ATOM    276  CG1 ILE    27      43.012  41.190  36.758  1.00  0.00           C  
ATOM    277  CG2 ILE    27      40.598  41.794  36.458  1.00  0.00           C  
ATOM    278  CD  ILE    27      44.343  40.904  36.064  1.00  0.00           C  
ATOM    279  HN  ILE    27      40.244  39.868  37.732  1.00  0.00           H  
ATOM    280  N   GLY    28      43.034  38.120  36.746  1.00  0.00           N  
ATOM    281  CA  GLY    28      44.257  37.289  36.727  1.00  0.00           C  
ATOM    282  C   GLY    28      43.918  35.917  36.145  1.00  0.00           C  
ATOM    283  O   GLY    28      44.560  35.408  35.225  1.00  0.00           O  
ATOM    284  HN  GLY    28      42.823  38.576  37.607  1.00  0.00           H  
ATOM    285  N   VAL    29      42.742  35.464  36.565  1.00  0.00           N  
ATOM    286  CA  VAL    29      42.204  34.253  35.973  1.00  0.00           C  
ATOM    287  C   VAL    29      41.744  34.398  34.521  1.00  0.00           C  
ATOM    288  O   VAL    29      42.131  33.540  33.727  1.00  0.00           O  
ATOM    289  CB  VAL    29      41.104  33.656  36.823  1.00  0.00           C  
ATOM    290  CG1 VAL    29      39.741  34.339  36.759  1.00  0.00           C  
ATOM    291  CG2 VAL    29      41.054  32.179  36.461  1.00  0.00           C  
ATOM    292  HN  VAL    29      42.163  35.964  37.205  1.00  0.00           H  
ATOM    293  N   THR    30      41.006  35.467  34.215  1.00  0.00           N  
ATOM    294  CA  THR    30      40.405  35.632  32.882  1.00  0.00           C  
ATOM    295  C   THR    30      41.421  35.581  31.747  1.00  0.00           C  
ATOM    296  O   THR    30      41.366  34.567  31.030  1.00  0.00           O  
ATOM    297  CB  THR    30      39.345  36.732  32.754  1.00  0.00           C  
ATOM    298  CG2 THR    30      38.067  36.397  33.535  1.00  0.00           C  
ATOM    299  OG1 THR    30      39.874  38.004  33.126  1.00  0.00           O  
ATOM    300  HN  THR    30      40.819  36.224  34.839  1.00  0.00           H  
ATOM    301  HG1 THR    30      39.964  38.520  32.271  1.00  0.00           H  
ATOM    302  N   VAL    31      42.603  36.118  32.068  1.00  0.00           N  
ATOM    303  CA  VAL    31      43.777  35.994  31.175  1.00  0.00           C  
ATOM    304  C   VAL    31      44.216  34.532  30.956  1.00  0.00           C  
ATOM    305  O   VAL    31      44.219  34.050  29.823  1.00  0.00           O  
ATOM    306  CB  VAL    31      45.002  36.801  31.617  1.00  0.00           C  
ATOM    307  CG1 VAL    31      45.999  36.801  30.453  1.00  0.00           C  
ATOM    308  CG2 VAL    31      44.673  38.230  32.036  1.00  0.00           C  
ATOM    309  HN  VAL    31      42.695  36.732  32.844  1.00  0.00           H  
ATOM    310  N   TYR    32      44.453  33.782  32.043  1.00  0.00           N  
ATOM    311  CA  TYR    32      44.812  32.350  31.884  1.00  0.00           C  
ATOM    312  C   TYR    32      43.760  31.606  31.052  1.00  0.00           C  
ATOM    313  O   TYR    32      44.118  30.818  30.169  1.00  0.00           O  
ATOM    314  CB  TYR    32      44.977  31.589  33.199  1.00  0.00           C  
ATOM    315  CG  TYR    32      44.945  30.061  32.969  1.00  0.00           C  
ATOM    316  CD1 TYR    32      45.963  29.427  32.299  1.00  0.00           C  
ATOM    317  CD2 TYR    32      43.768  29.360  33.126  1.00  0.00           C  
ATOM    318  CE1 TYR    32      45.825  28.152  31.759  1.00  0.00           C  
ATOM    319  CE2 TYR    32      43.620  28.095  32.586  1.00  0.00           C  
ATOM    320  CZ  TYR    32      44.629  27.481  31.878  1.00  0.00           C  
ATOM    321  OH  TYR    32      44.411  26.227  31.407  1.00  0.00           O  
ATOM    322  HN  TYR    32      44.240  34.107  32.963  1.00  0.00           H  
ATOM    323  HH  TYR    32      43.429  26.104  31.581  1.00  0.00           H  
ATOM    324  N   LEU    33      42.547  31.642  31.606  1.00  0.00           N  
ATOM    325  CA  LEU    33      41.501  30.714  31.162  1.00  0.00           C  
ATOM    326  C   LEU    33      41.191  30.778  29.691  1.00  0.00           C  
ATOM    327  O   LEU    33      41.546  29.840  28.967  1.00  0.00           O  
ATOM    328  CB  LEU    33      40.236  30.769  32.016  1.00  0.00           C  
ATOM    329  CG  LEU    33      39.518  32.084  32.081  1.00  0.00           C  
ATOM    330  CD1 LEU    33      38.263  32.142  31.214  1.00  0.00           C  
ATOM    331  CD2 LEU    33      39.282  32.347  33.551  1.00  0.00           C  
ATOM    332  HN  LEU    33      42.309  32.329  32.290  1.00  0.00           H  
ATOM    333  N   HIS    34      41.164  32.031  29.300  1.00  0.00           N  
ATOM    334  CA  HIS    34      40.855  32.424  27.942  1.00  0.00           C  
ATOM    335  C   HIS    34      41.977  32.011  26.984  1.00  0.00           C  
ATOM    336  O   HIS    34      41.753  31.078  26.207  1.00  0.00           O  
ATOM    337  CB  HIS    34      40.737  33.913  28.122  1.00  0.00           C  
ATOM    338  CG  HIS    34      40.109  34.468  26.891  1.00  0.00           C  
ATOM    339  CD2 HIS    34      38.954  35.118  26.920  1.00  0.00           C  
ATOM    340  ND1 HIS    34      40.838  34.859  25.869  1.00  0.00           N  
ATOM    341  CE1 HIS    34      40.200  35.899  25.352  1.00  0.00           C  
ATOM    342  NE2 HIS    34      39.028  36.034  25.966  1.00  0.00           N  
ATOM    343  HN  HIS    34      41.306  32.795  29.927  1.00  0.00           H  
ATOM    344  HD1 HIS    34      41.713  34.447  25.542  1.00  0.00           H  
ATOM    345  HE2 HIS    34      38.445  36.840  25.899  1.00  0.00           H  
ATOM    346  N   ARG    35      43.218  32.377  27.354  1.00  0.00           N  
ATOM    347  CA  ARG    35      44.410  32.083  26.519  1.00  0.00           C  
ATOM    348  C   ARG    35      44.589  30.593  26.220  1.00  0.00           C  
ATOM    349  O   ARG    35      44.441  30.153  25.076  1.00  0.00           O  
ATOM    350  CB  ARG    35      45.723  32.708  27.031  1.00  0.00           C  
ATOM    351  CG  ARG    35      46.352  32.292  28.382  1.00  0.00           C  
ATOM    352  CD  ARG    35      47.281  31.073  28.409  1.00  0.00           C  
ATOM    353  NE  ARG    35      47.871  30.869  29.741  1.00  0.00           N  
ATOM    354  CZ  ARG    35      48.439  29.740  30.236  1.00  0.00           C  
ATOM    355  NH1 ARG    35      48.351  28.555  29.627  1.00  0.00           N1+
ATOM    356  NH2 ARG    35      49.042  29.776  31.430  1.00  0.00           N  
ATOM    357  HN  ARG    35      43.350  33.020  28.100  1.00  0.00           H  
ATOM    358  HE  ARG    35      47.745  31.656  30.346  1.00  0.00           H  
ATOM    359 1HH1 ARG    35      47.846  28.456  28.773  1.00  0.00           H  
ATOM    360 2HH1 ARG    35      48.722  27.739  30.063  1.00  0.00           H  
ATOM    361 1HH2 ARG    35      49.097  30.632  31.936  1.00  0.00           H  
ATOM    362 2HH2 ARG    35      49.382  28.939  31.856  1.00  0.00           H  
ATOM    363  N   TYR    36      44.656  29.805  27.285  1.00  0.00           N  
ATOM    364  CA  TYR    36      45.024  28.393  27.116  1.00  0.00           C  
ATOM    365  C   TYR    36      43.870  27.537  26.633  1.00  0.00           C  
ATOM    366  O   TYR    36      44.054  26.509  25.997  1.00  0.00           O  
ATOM    367  CB  TYR    36      45.561  27.759  28.415  1.00  0.00           C  
ATOM    368  CG  TYR    36      46.000  26.317  28.157  1.00  0.00           C  
ATOM    369  CD1 TYR    36      46.954  26.085  27.181  1.00  0.00           C  
ATOM    370  CD2 TYR    36      45.119  25.292  28.505  1.00  0.00           C  
ATOM    371  CE1 TYR    36      47.037  24.859  26.552  1.00  0.00           C  
ATOM    372  CE2 TYR    36      45.212  24.056  27.876  1.00  0.00           C  
ATOM    373  CZ  TYR    36      46.186  23.824  26.919  1.00  0.00           C  
ATOM    374  OH  TYR    36      46.625  22.551  26.783  1.00  0.00           O  
ATOM    375  HN  TYR    36      44.374  30.141  28.185  1.00  0.00           H  
ATOM    376  HH  TYR    36      45.880  21.898  26.654  1.00  0.00           H  
ATOM    377  N   SER    37      42.817  27.740  27.388  1.00  0.00           N  
ATOM    378  CA  SER    37      41.709  26.801  27.336  1.00  0.00           C  
ATOM    379  C   SER    37      40.967  26.887  26.011  1.00  0.00           C  
ATOM    380  O   SER    37      41.154  25.980  25.216  1.00  0.00           O  
ATOM    381  CB  SER    37      40.903  27.038  28.602  1.00  0.00           C  
ATOM    382  OG  SER    37      41.572  26.544  29.763  1.00  0.00           O  
ATOM    383  HN  SER    37      42.661  28.558  27.944  1.00  0.00           H  
ATOM    384  HG  SER    37      41.052  26.933  30.513  1.00  0.00           H  
ATOM    385  N   ALA    38      40.359  28.033  25.706  1.00  0.00           N  
ATOM    386  CA  ALA    38      39.528  28.200  24.493  1.00  0.00           C  
ATOM    387  C   ALA    38      40.346  28.332  23.208  1.00  0.00           C  
ATOM    388  O   ALA    38      40.393  27.418  22.402  1.00  0.00           O  
ATOM    389  CB  ALA    38      38.627  29.407  24.686  1.00  0.00           C  
ATOM    390  HN  ALA    38      40.493  28.879  26.233  1.00  0.00           H  
ATOM    391  N   HIS    39      41.225  29.324  23.261  1.00  0.00           N  
ATOM    392  CA  HIS    39      42.084  29.676  22.118  1.00  0.00           C  
ATOM    393  C   HIS    39      43.197  28.657  21.878  1.00  0.00           C  
ATOM    394  O   HIS    39      43.591  28.362  20.757  1.00  0.00           O  
ATOM    395  CB  HIS    39      42.675  31.078  22.342  1.00  0.00           C  
ATOM    396  CG  HIS    39      41.573  32.107  22.583  1.00  0.00           C  
ATOM    397  CD2 HIS    39      40.571  32.382  21.739  1.00  0.00           C  
ATOM    398  ND1 HIS    39      41.220  32.550  23.784  1.00  0.00           N  
ATOM    399  CE1 HIS    39      39.995  33.033  23.681  1.00  0.00           C  
ATOM    400  NE2 HIS    39      39.581  32.946  22.427  1.00  0.00           N  
ATOM    401  HN  HIS    39      41.295  29.928  24.055  1.00  0.00           H  
ATOM    402  HD1 HIS    39      41.766  32.600  24.618  1.00  0.00           H  
ATOM    403  HE2 HIS    39      38.680  33.251  22.060  1.00  0.00           H  
ATOM    404  N   ARG    40      43.767  28.204  22.998  1.00  0.00           N  
ATOM    405  CA  ARG    40      44.978  27.354  23.028  1.00  0.00           C  
ATOM    406  C   ARG    40      46.129  28.008  22.250  1.00  0.00           C  
ATOM    407  O   ARG    40      46.918  27.397  21.540  1.00  0.00           O  
ATOM    408  CB  ARG    40      44.638  25.919  22.626  1.00  0.00           C  
ATOM    409  CG  ARG    40      45.788  24.987  22.996  1.00  0.00           C  
ATOM    410  CD  ARG    40      45.355  23.530  22.902  1.00  0.00           C  
ATOM    411  NE  ARG    40      44.457  23.250  24.035  1.00  0.00           N  
ATOM    412  CZ  ARG    40      43.994  22.031  24.334  1.00  0.00           C  
ATOM    413  NH1 ARG    40      44.230  20.996  23.518  1.00  0.00           N1+
ATOM    414  NH2 ARG    40      43.286  21.830  25.448  1.00  0.00           N  
ATOM    415  HN  ARG    40      43.383  28.451  23.887  1.00  0.00           H  
ATOM    416  HE  ARG    40      44.062  24.061  24.469  1.00  0.00           H  
ATOM    417 1HH1 ARG    40      44.765  21.137  22.691  1.00  0.00           H  
ATOM    418 2HH1 ARG    40      43.692  20.159  23.608  1.00  0.00           H  
ATOM    419 1HH2 ARG    40      43.059  22.608  26.033  1.00  0.00           H  
ATOM    420 2HH2 ARG    40      42.728  21.005  25.499  1.00  0.00           H  
ATOM    421  N   SER    41      46.219  29.316  22.489  1.00  0.00           N  
ATOM    422  CA  SER    41      47.231  30.182  21.852  1.00  0.00           C  
ATOM    423  C   SER    41      48.675  29.887  22.318  1.00  0.00           C  
ATOM    424  O   SER    41      49.662  30.203  21.656  1.00  0.00           O  
ATOM    425  CB  SER    41      46.891  31.623  22.160  1.00  0.00           C  
ATOM    426  OG  SER    41      47.803  32.440  21.442  1.00  0.00           O  
ATOM    427  HN  SER    41      45.510  29.779  23.029  1.00  0.00           H  
ATOM    428  HG  SER    41      47.670  33.380  21.738  1.00  0.00           H  
ATOM    429  N   LEU    42      48.723  29.337  23.524  1.00  0.00           N  
ATOM    430  CA  LEU    42      49.915  28.881  24.248  1.00  0.00           C  
ATOM    431  C   LEU    42      49.802  27.361  24.407  1.00  0.00           C  
ATOM    432  O   LEU    42      48.715  26.858  24.696  1.00  0.00           O  
ATOM    433  CB  LEU    42      49.901  29.401  25.692  1.00  0.00           C  
ATOM    434  CG  LEU    42      50.273  30.856  25.975  1.00  0.00           C  
ATOM    435  CD1 LEU    42      51.707  31.146  25.545  1.00  0.00           C  
ATOM    436  CD2 LEU    42      49.255  31.849  25.406  1.00  0.00           C  
ATOM    437  HN  LEU    42      47.858  29.041  23.947  1.00  0.00           H  
ATOM    438  N   GLU    43      50.965  26.769  24.609  1.00  0.00           N  
ATOM    439  CA  GLU    43      51.060  25.404  25.140  1.00  0.00           C  
ATOM    440  C   GLU    43      51.643  25.509  26.554  1.00  0.00           C  
ATOM    441  O   GLU    43      52.587  26.249  26.795  1.00  0.00           O  
ATOM    442  CB  GLU    43      51.978  24.593  24.228  1.00  0.00           C  
ATOM    443  CG  GLU    43      52.172  23.157  24.720  1.00  0.00           C  
ATOM    444  CD  GLU    43      53.150  22.375  23.840  1.00  0.00           C  
ATOM    445  OE1 GLU    43      54.000  23.023  23.179  1.00  0.00           O  
ATOM    446  OE2 GLU    43      53.050  21.136  23.880  1.00  0.00           O1-
ATOM    447  HN  GLU    43      51.840  27.193  24.367  1.00  0.00           H  
ATOM    448  N   LEU    44      50.892  24.948  27.505  1.00  0.00           N  
ATOM    449  CA  LEU    44      51.313  24.924  28.908  1.00  0.00           C  
ATOM    450  C   LEU    44      51.649  23.478  29.340  1.00  0.00           C  
ATOM    451  O   LEU    44      50.973  22.537  28.939  1.00  0.00           O  
ATOM    452  CB  LEU    44      50.255  25.597  29.807  1.00  0.00           C  
ATOM    453  CG  LEU    44      49.193  24.711  30.484  1.00  0.00           C  
ATOM    454  CD1 LEU    44      48.295  25.563  31.385  1.00  0.00           C  
ATOM    455  CD2 LEU    44      48.362  23.936  29.484  1.00  0.00           C  
ATOM    456  HN  LEU    44      50.148  24.327  27.257  1.00  0.00           H  
ATOM    457  N   ASN    45      52.632  23.353  30.214  1.00  0.00           N  
ATOM    458  CA  ASN    45      52.957  22.026  30.786  1.00  0.00           C  
ATOM    459  C   ASN    45      52.058  21.636  31.959  1.00  0.00           C  
ATOM    460  O   ASN    45      51.441  22.475  32.620  1.00  0.00           O  
ATOM    461  CB  ASN    45      54.424  21.960  31.195  1.00  0.00           C  
ATOM    462  CG  ASN    45      55.363  22.091  29.990  1.00  0.00           C  
ATOM    463  ND2 ASN    45      56.614  22.388  30.220  1.00  0.00           N  
ATOM    464  OD1 ASN    45      54.978  22.022  28.828  1.00  0.00           O  
ATOM    465  HN  ASN    45      53.348  24.046  30.303  1.00  0.00           H  
ATOM    466 1HD2 ASN    45      56.990  22.508  31.143  1.00  0.00           H  
ATOM    467 2HD2 ASN    45      57.160  22.559  29.405  1.00  0.00           H  
ATOM    468  N   ALA    46      51.984  20.324  32.198  1.00  0.00           N  
ATOM    469  CA  ALA    46      51.533  19.809  33.502  1.00  0.00           C  
ATOM    470  C   ALA    46      52.540  20.262  34.561  1.00  0.00           C  
ATOM    471  O   ALA    46      53.741  20.213  34.338  1.00  0.00           O  
ATOM    472  CB  ALA    46      51.379  18.280  33.470  1.00  0.00           C  
ATOM    473  HN  ALA    46      52.362  19.656  31.556  1.00  0.00           H  
ATOM    474  N   GLY    47      52.031  21.020  35.524  1.00  0.00           N  
ATOM    475  CA  GLY    47      52.894  21.876  36.376  1.00  0.00           C  
ATOM    476  C   GLY    47      52.306  23.291  36.422  1.00  0.00           C  
ATOM    477  O   GLY    47      51.503  23.591  37.299  1.00  0.00           O  
ATOM    478  HN  GLY    47      51.069  20.936  35.798  1.00  0.00           H  
ATOM    479  N   LEU    48      52.308  23.900  35.237  1.00  0.00           N  
ATOM    480  CA  LEU    48      51.430  25.050  34.959  1.00  0.00           C  
ATOM    481  C   LEU    48      49.946  24.593  34.897  1.00  0.00           C  
ATOM    482  O   LEU    48      49.021  25.328  35.218  1.00  0.00           O  
ATOM    483  CB  LEU    48      51.894  25.784  33.697  1.00  0.00           C  
ATOM    484  CG  LEU    48      51.207  27.143  33.473  1.00  0.00           C  
ATOM    485  CD1 LEU    48      51.359  28.072  34.682  1.00  0.00           C  
ATOM    486  CD2 LEU    48      51.770  27.816  32.231  1.00  0.00           C  
ATOM    487  HN  LEU    48      52.879  23.569  34.488  1.00  0.00           H  
ATOM    488  N   LYS    49      49.737  23.317  34.547  1.00  0.00           N  
ATOM    489  CA  LYS    49      48.430  22.647  34.705  1.00  0.00           C  
ATOM    490  C   LYS    49      47.960  22.401  36.160  1.00  0.00           C  
ATOM    491  O   LYS    49      46.767  22.249  36.372  1.00  0.00           O  
ATOM    492  CB  LYS    49      48.363  21.363  33.865  1.00  0.00           C  
ATOM    493  CG  LYS    49      47.013  20.920  33.274  1.00  0.00           C  
ATOM    494  CD  LYS    49      46.697  21.532  31.896  1.00  0.00           C  
ATOM    495  CE  LYS    49      45.867  22.799  32.081  1.00  0.00           C  
ATOM    496  NZ  LYS    49      45.581  23.640  30.915  1.00  0.00           N1+
ATOM    497  HN  LYS    49      50.396  22.865  33.948  1.00  0.00           H  
ATOM    498  HZ1 LYS    49      45.217  24.521  31.219  1.00  0.00           H  
ATOM    499  HZ2 LYS    49      46.405  23.806  30.381  1.00  0.00           H  
ATOM    500  HZ3 LYS    49      44.890  23.190  30.348  1.00  0.00           H  
ATOM    501  N   HIS    50      48.854  22.475  37.146  1.00  0.00           N  
ATOM    502  CA  HIS    50      48.466  22.528  38.575  1.00  0.00           C  
ATOM    503  C   HIS    50      47.957  23.920  38.962  1.00  0.00           C  
ATOM    504  O   HIS    50      46.825  24.057  39.426  1.00  0.00           O  
ATOM    505  CB  HIS    50      49.618  22.181  39.519  1.00  0.00           C  
ATOM    506  CG  HIS    50      50.006  20.719  39.390  1.00  0.00           C  
ATOM    507  CD2 HIS    50      51.155  20.242  38.933  1.00  0.00           C  
ATOM    508  ND1 HIS    50      49.305  19.701  39.878  1.00  0.00           N  
ATOM    509  CE1 HIS    50      50.036  18.596  39.724  1.00  0.00           C  
ATOM    510  NE2 HIS    50      51.162  18.930  39.114  1.00  0.00           N  
ATOM    511  HN  HIS    50      49.846  22.568  36.992  1.00  0.00           H  
ATOM    512  HD1 HIS    50      48.375  19.755  40.296  1.00  0.00           H  
ATOM    513  HE2 HIS    50      51.888  18.296  38.824  1.00  0.00           H  
ATOM    514  N   PHE    51      48.649  24.928  38.433  1.00  0.00           N  
ATOM    515  CA  PHE    51      48.181  26.332  38.470  1.00  0.00           C  
ATOM    516  C   PHE    51      46.837  26.449  37.733  1.00  0.00           C  
ATOM    517  O   PHE    51      45.971  27.214  38.133  1.00  0.00           O  
ATOM    518  CB  PHE    51      49.193  27.268  37.803  1.00  0.00           C  
ATOM    519  CG  PHE    51      49.271  28.602  38.532  1.00  0.00           C  
ATOM    520  CD1 PHE    51      48.320  29.592  38.324  1.00  0.00           C  
ATOM    521  CD2 PHE    51      50.338  28.846  39.371  1.00  0.00           C  
ATOM    522  CE1 PHE    51      48.468  30.847  38.915  1.00  0.00           C  
ATOM    523  CE2 PHE    51      50.466  30.080  40.001  1.00  0.00           C  
ATOM    524  CZ  PHE    51      49.536  31.091  39.763  1.00  0.00           C  
ATOM    525  HN  PHE    51      49.560  24.793  38.027  1.00  0.00           H  
ATOM    526  N   PHE    52      46.594  25.538  36.785  1.00  0.00           N  
ATOM    527  CA  PHE    52      45.265  25.364  36.176  1.00  0.00           C  
ATOM    528  C   PHE    52      44.087  25.017  37.087  1.00  0.00           C  
ATOM    529  O   PHE    52      42.993  25.510  36.854  1.00  0.00           O  
ATOM    530  CB  PHE    52      45.345  24.483  34.940  1.00  0.00           C  
ATOM    531  CG  PHE    52      43.995  24.109  34.360  1.00  0.00           C  
ATOM    532  CD1 PHE    52      43.247  25.148  33.852  1.00  0.00           C  
ATOM    533  CD2 PHE    52      43.393  22.911  34.707  1.00  0.00           C  
ATOM    534  CE1 PHE    52      41.896  24.991  33.684  1.00  0.00           C  
ATOM    535  CE2 PHE    52      42.012  22.795  34.619  1.00  0.00           C  
ATOM    536  CZ  PHE    52      41.264  23.844  34.141  1.00  0.00           C  
ATOM    537  HN  PHE    52      47.352  25.044  36.366  1.00  0.00           H  
ATOM    538  N   ARG    53      44.334  24.238  38.122  1.00  0.00           N  
ATOM    539  CA  ARG    53      43.297  24.039  39.145  1.00  0.00           C  
ATOM    540  C   ARG    53      43.033  25.327  39.933  1.00  0.00           C  
ATOM    541  O   ARG    53      41.876  25.685  40.119  1.00  0.00           O  
ATOM    542  CB  ARG    53      43.631  22.900  40.088  1.00  0.00           C  
ATOM    543  CG  ARG    53      42.313  22.248  40.486  1.00  0.00           C  
ATOM    544  CD  ARG    53      42.468  21.388  41.741  1.00  0.00           C  
ATOM    545  NE  ARG    53      42.348  22.220  42.946  1.00  0.00           N  
ATOM    546  CZ  ARG    53      41.187  22.526  43.562  1.00  0.00           C  
ATOM    547  NH1 ARG    53      40.007  22.129  43.073  1.00  0.00           N1+
ATOM    548  NH2 ARG    53      41.207  23.227  44.707  1.00  0.00           N  
ATOM    549  HN  ARG    53      45.220  23.799  38.285  1.00  0.00           H  
ATOM    550  HE  ARG    53      43.209  22.570  43.314  1.00  0.00           H  
ATOM    551 1HH1 ARG    53      39.977  21.606  42.218  1.00  0.00           H  
ATOM    552 2HH1 ARG    53      39.156  22.334  43.538  1.00  0.00           H  
ATOM    553 1HH2 ARG    53      42.068  23.537  45.114  1.00  0.00           H  
ATOM    554 2HH2 ARG    53      40.346  23.421  45.184  1.00  0.00           H  
ATOM    555  N   PHE    54      44.088  26.105  40.205  1.00  0.00           N  
ATOM    556  CA  PHE    54      43.967  27.462  40.783  1.00  0.00           C  
ATOM    557  C   PHE    54      43.141  28.357  39.845  1.00  0.00           C  
ATOM    558  O   PHE    54      42.011  28.714  40.162  1.00  0.00           O  
ATOM    559  CB  PHE    54      45.371  28.038  41.006  1.00  0.00           C  
ATOM    560  CG  PHE    54      45.382  29.505  41.427  1.00  0.00           C  
ATOM    561  CD1 PHE    54      45.247  29.807  42.769  1.00  0.00           C  
ATOM    562  CD2 PHE    54      45.466  30.531  40.485  1.00  0.00           C  
ATOM    563  CE1 PHE    54      45.226  31.133  43.178  1.00  0.00           C  
ATOM    564  CE2 PHE    54      45.416  31.859  40.894  1.00  0.00           C  
ATOM    565  CZ  PHE    54      45.290  32.160  42.246  1.00  0.00           C  
ATOM    566  HN  PHE    54      45.008  25.859  39.918  1.00  0.00           H  
ATOM    567  N   TRP    55      43.537  28.302  38.578  1.00  0.00           N  
ATOM    568  CA  TRP    55      42.820  28.956  37.478  1.00  0.00           C  
ATOM    569  C   TRP    55      41.336  28.570  37.386  1.00  0.00           C  
ATOM    570  O   TRP    55      40.484  29.458  37.348  1.00  0.00           O  
ATOM    571  CB  TRP    55      43.534  28.619  36.179  1.00  0.00           C  
ATOM    572  CG  TRP    55      44.990  29.088  36.012  1.00  0.00           C  
ATOM    573  CD1 TRP    55      45.928  28.444  35.313  1.00  0.00           C  
ATOM    574  CD2 TRP    55      45.518  30.341  36.294  1.00  0.00           C  
ATOM    575  CE2 TRP    55      46.792  30.374  35.741  1.00  0.00           C  
ATOM    576  CE3 TRP    55      44.985  31.491  36.869  1.00  0.00           C  
ATOM    577  NE1 TRP    55      47.025  29.186  35.193  1.00  0.00           N  
ATOM    578  CZ2 TRP    55      47.532  31.547  35.754  1.00  0.00           C  
ATOM    579  CZ3 TRP    55      45.735  32.655  36.902  1.00  0.00           C  
ATOM    580  CH2 TRP    55      47.010  32.688  36.339  1.00  0.00           C  
ATOM    581  HN  TRP    55      44.426  27.936  38.320  1.00  0.00           H  
ATOM    582  HE1 TRP    55      47.904  28.871  34.837  1.00  0.00           H  
ATOM    583  N   LEU    56      41.024  27.301  37.635  1.00  0.00           N  
ATOM    584  CA  LEU    56      39.630  26.812  37.694  1.00  0.00           C  
ATOM    585  C   LEU    56      38.761  27.613  38.674  1.00  0.00           C  
ATOM    586  O   LEU    56      37.930  28.384  38.226  1.00  0.00           O  
ATOM    587  CB  LEU    56      39.564  25.291  37.942  1.00  0.00           C  
ATOM    588  CG  LEU    56      38.180  24.655  37.730  1.00  0.00           C  
ATOM    589  CD1 LEU    56      37.264  24.784  38.955  1.00  0.00           C  
ATOM    590  CD2 LEU    56      37.522  25.269  36.500  1.00  0.00           C  
ATOM    591  HN  LEU    56      41.737  26.594  37.684  1.00  0.00           H  
ATOM    592  N   LEU    57      39.274  27.670  39.898  1.00  0.00           N  
ATOM    593  CA  LEU    57      38.582  28.277  41.049  1.00  0.00           C  
ATOM    594  C   LEU    57      38.426  29.799  40.938  1.00  0.00           C  
ATOM    595  O   LEU    57      37.389  30.346  41.287  1.00  0.00           O  
ATOM    596  CB  LEU    57      39.312  27.921  42.350  1.00  0.00           C  
ATOM    597  CG  LEU    57      38.976  26.530  42.909  1.00  0.00           C  
ATOM    598  CD1 LEU    57      39.492  25.382  42.033  1.00  0.00           C  
ATOM    599  CD2 LEU    57      39.548  26.415  44.310  1.00  0.00           C  
ATOM    600  HN  LEU    57      40.231  27.420  40.052  1.00  0.00           H  
ATOM    601  N   TRP    58      39.406  30.446  40.329  1.00  0.00           N  
ATOM    602  CA  TRP    58      39.340  31.898  40.099  1.00  0.00           C  
ATOM    603  C   TRP    58      38.411  32.295  38.937  1.00  0.00           C  
ATOM    604  O   TRP    58      37.779  33.350  39.000  1.00  0.00           O  
ATOM    605  CB  TRP    58      40.775  32.396  39.971  1.00  0.00           C  
ATOM    606  CG  TRP    58      41.432  32.841  41.259  1.00  0.00           C  
ATOM    607  CD1 TRP    58      41.751  34.096  41.569  1.00  0.00           C  
ATOM    608  CD2 TRP    58      41.728  32.060  42.355  1.00  0.00           C  
ATOM    609  CE2 TRP    58      42.170  32.909  43.353  1.00  0.00           C  
ATOM    610  CE3 TRP    58      41.635  30.700  42.574  1.00  0.00           C  
ATOM    611  NE1 TRP    58      42.204  34.133  42.822  1.00  0.00           N  
ATOM    612  CZ2 TRP    58      42.468  32.368  44.601  1.00  0.00           C  
ATOM    613  CZ3 TRP    58      41.944  30.157  43.802  1.00  0.00           C  
ATOM    614  CH2 TRP    58      42.355  30.997  44.820  1.00  0.00           C  
ATOM    615  HN  TRP    58      40.274  30.030  40.091  1.00  0.00           H  
ATOM    616  HE1 TRP    58      42.519  34.977  43.250  1.00  0.00           H  
ATOM    617  N   LEU    59      38.238  31.444  37.919  1.00  0.00           N  
ATOM    618  CA  LEU    59      37.187  31.700  36.885  1.00  0.00           C  
ATOM    619  C   LEU    59      35.812  31.707  37.518  1.00  0.00           C  
ATOM    620  O   LEU    59      34.982  32.557  37.219  1.00  0.00           O  
ATOM    621  CB  LEU    59      37.135  30.699  35.727  1.00  0.00           C  
ATOM    622  CG  LEU    59      36.114  30.967  34.583  1.00  0.00           C  
ATOM    623  CD1 LEU    59      34.687  30.467  34.842  1.00  0.00           C  
ATOM    624  CD2 LEU    59      36.059  32.450  34.224  1.00  0.00           C  
ATOM    625  HN  LEU    59      38.842  30.669  37.777  1.00  0.00           H  
ATOM    626  N   THR    60      35.640  30.742  38.410  1.00  0.00           N  
ATOM    627  CA  THR    60      34.393  30.567  39.171  1.00  0.00           C  
ATOM    628  C   THR    60      34.021  31.907  39.838  1.00  0.00           C  
ATOM    629  O   THR    60      33.050  32.479  39.367  1.00  0.00           O  
ATOM    630  CB  THR    60      34.607  29.429  40.173  1.00  0.00           C  
ATOM    631  CG2 THR    60      33.309  28.758  40.551  1.00  0.00           C  
ATOM    632  OG1 THR    60      35.392  28.376  39.610  1.00  0.00           O  
ATOM    633  HN  THR    60      36.322  30.026  38.588  1.00  0.00           H  
ATOM    634  HG1 THR    60      35.382  27.641  40.285  1.00  0.00           H  
ATOM    635  N   THR    61      35.025  32.604  40.399  1.00  0.00           N  
ATOM    636  CA  THR    61      34.873  33.971  40.959  1.00  0.00           C  
ATOM    637  C   THR    61      34.479  35.012  39.893  1.00  0.00           C  
ATOM    638  O   THR    61      33.615  35.848  40.124  1.00  0.00           O  
ATOM    639  CB  THR    61      36.195  34.495  41.560  1.00  0.00           C  
ATOM    640  CG2 THR    61      36.011  35.751  42.398  1.00  0.00           C  
ATOM    641  OG1 THR    61      36.811  33.474  42.346  1.00  0.00           O  
ATOM    642  HN  THR    61      35.930  32.214  40.541  1.00  0.00           H  
ATOM    643  HG1 THR    61      37.441  33.913  42.993  1.00  0.00           H  
ATOM    644  N   ALA    62      35.134  34.945  38.737  1.00  0.00           N  
ATOM    645  CA  ALA    62      34.909  35.895  37.632  1.00  0.00           C  
ATOM    646  C   ALA    62      33.513  35.922  37.014  1.00  0.00           C  
ATOM    647  O   ALA    62      33.145  36.930  36.440  1.00  0.00           O  
ATOM    648  CB  ALA    62      35.963  35.634  36.556  1.00  0.00           C  
ATOM    649  HN  ALA    62      35.820  34.240  38.565  1.00  0.00           H  
ATOM    650  N   ALA    63      32.883  34.758  36.892  1.00  0.00           N  
ATOM    651  CA  ALA    63      31.565  34.615  36.214  1.00  0.00           C  
ATOM    652  C   ALA    63      31.348  34.997  34.735  1.00  0.00           C  
ATOM    653  O   ALA    63      30.192  35.220  34.319  1.00  0.00           O  
ATOM    654  CB  ALA    63      30.457  35.268  37.022  1.00  0.00           C  
ATOM    655  HN  ALA    63      33.234  33.951  37.368  1.00  0.00           H  
ATOM    656  N   PRO    64      32.323  34.885  33.819  1.00  0.00           N  
ATOM    657  CA  PRO    64      31.956  34.499  32.454  1.00  0.00           C  
ATOM    658  C   PRO    64      31.563  33.022  32.552  1.00  0.00           C  
ATOM    659  O   PRO    64      31.732  32.392  33.588  1.00  0.00           O  
ATOM    660  CB  PRO    64      33.164  34.804  31.564  1.00  0.00           C  
ATOM    661  CG  PRO    64      34.339  34.737  32.531  1.00  0.00           C  
ATOM    662  CD  PRO    64      33.774  35.142  33.890  1.00  0.00           C  
ATOM    663  N   ARG    65      30.804  32.555  31.573  1.00  0.00           N  
ATOM    664  CA  ARG    65      30.221  31.199  31.741  1.00  0.00           C  
ATOM    665  C   ARG    65      31.292  30.110  31.769  1.00  0.00           C  
ATOM    666  O   ARG    65      32.485  30.409  31.678  1.00  0.00           O  
ATOM    667  CB  ARG    65      29.094  30.856  30.761  1.00  0.00           C  
ATOM    668  CG  ARG    65      27.694  31.175  31.275  1.00  0.00           C  
ATOM    669  CD  ARG    65      27.486  32.676  31.435  1.00  0.00           C  
ATOM    670  NE  ARG    65      26.791  32.922  32.714  1.00  0.00           N  
ATOM    671  CZ  ARG    65      27.354  32.908  33.937  1.00  0.00           C  
ATOM    672  NH1 ARG    65      28.661  32.705  34.142  1.00  0.00           N1+
ATOM    673  NH2 ARG    65      26.578  32.937  35.012  1.00  0.00           N  
ATOM    674  HN  ARG    65      31.002  32.841  30.637  1.00  0.00           H  
ATOM    675  HE  ARG    65      25.803  33.041  32.628  1.00  0.00           H  
ATOM    676 1HH1 ARG    65      29.284  32.535  33.364  1.00  0.00           H  
ATOM    677 2HH1 ARG    65      29.055  32.705  35.065  1.00  0.00           H  
ATOM    678 1HH2 ARG    65      25.579  32.966  34.907  1.00  0.00           H  
ATOM    679 2HH2 ARG    65      26.982  32.887  35.924  1.00  0.00           H  
ATOM    680  N   GLU    66      30.830  28.872  31.887  1.00  0.00           N  
ATOM    681  CA  GLU    66      31.680  27.665  31.883  1.00  0.00           C  
ATOM    682  C   GLU    66      32.697  27.834  30.770  1.00  0.00           C  
ATOM    683  O   GLU    66      32.366  27.996  29.600  1.00  0.00           O  
ATOM    684  CB  GLU    66      30.891  26.414  31.529  1.00  0.00           C  
ATOM    685  CG  GLU    66      29.447  26.304  32.031  1.00  0.00           C  
ATOM    686  CD  GLU    66      28.509  27.228  31.272  1.00  0.00           C  
ATOM    687  OE1 GLU    66      28.617  27.295  30.022  1.00  0.00           O  
ATOM    688  OE2 GLU    66      27.973  28.096  31.975  1.00  0.00           O1-
ATOM    689  HN  GLU    66      29.848  28.680  31.950  1.00  0.00           H  
ATOM    690  N   TRP    67      33.944  27.710  31.187  1.00  0.00           N  
ATOM    691  CA  TRP    67      35.113  28.185  30.428  1.00  0.00           C  
ATOM    692  C   TRP    67      35.048  27.797  28.934  1.00  0.00           C  
ATOM    693  O   TRP    67      34.821  28.635  28.079  1.00  0.00           O  
ATOM    694  CB  TRP    67      36.303  27.451  30.979  1.00  0.00           C  
ATOM    695  CG  TRP    67      36.675  27.497  32.441  1.00  0.00           C  
ATOM    696  CD1 TRP    67      35.980  27.615  33.578  1.00  0.00           C  
ATOM    697  CD2 TRP    67      38.003  27.533  32.740  1.00  0.00           C  
ATOM    698  CE2 TRP    67      38.078  27.753  34.091  1.00  0.00           C  
ATOM    699  CE3 TRP    67      39.108  27.499  31.915  1.00  0.00           C  
ATOM    700  NE1 TRP    67      36.845  27.750  34.585  1.00  0.00           N  
ATOM    701  CZ2 TRP    67      39.317  28.018  34.641  1.00  0.00           C  
ATOM    702  CZ3 TRP    67      40.337  27.684  32.495  1.00  0.00           C  
ATOM    703  CH2 TRP    67      40.441  27.933  33.856  1.00  0.00           C  
ATOM    704  HN  TRP    67      34.156  27.372  32.106  1.00  0.00           H  
ATOM    705  HE1 TRP    67      36.603  28.025  35.515  1.00  0.00           H  
ATOM    706  N   THR    68      35.008  26.468  28.744  1.00  0.00           N  
ATOM    707  CA  THR    68      34.959  25.819  27.419  1.00  0.00           C  
ATOM    708  C   THR    68      33.696  26.085  26.664  1.00  0.00           C  
ATOM    709  O   THR    68      33.739  26.882  25.739  1.00  0.00           O  
ATOM    710  CB  THR    68      35.207  24.297  27.359  1.00  0.00           C  
ATOM    711  CG2 THR    68      34.283  23.369  28.157  1.00  0.00           C  
ATOM    712  OG1 THR    68      35.411  23.945  25.997  1.00  0.00           O  
ATOM    713  HN  THR    68      35.037  25.863  29.540  1.00  0.00           H  
ATOM    714  HG1 THR    68      35.954  23.111  25.915  1.00  0.00           H  
ATOM    715  N   ALA    69      32.659  25.919  27.476  1.00  0.00           N  
ATOM    716  CA  ALA    69      31.293  25.974  26.999  1.00  0.00           C  
ATOM    717  C   ALA    69      31.049  27.350  26.407  1.00  0.00           C  
ATOM    718  O   ALA    69      31.136  27.478  25.189  1.00  0.00           O  
ATOM    719  CB  ALA    69      30.333  25.554  28.100  1.00  0.00           C  
ATOM    720  HN  ALA    69      32.763  25.850  28.466  1.00  0.00           H  
ATOM    721  N   ASN    70      31.153  28.374  27.245  1.00  0.00           N  
ATOM    722  CA  ASN    70      30.857  29.729  26.784  1.00  0.00           C  
ATOM    723  C   ASN    70      31.828  30.269  25.743  1.00  0.00           C  
ATOM    724  O   ASN    70      31.387  30.590  24.652  1.00  0.00           O  
ATOM    725  CB  ASN    70      30.800  30.792  27.870  1.00  0.00           C  
ATOM    726  CG  ASN    70      30.004  32.003  27.365  1.00  0.00           C  
ATOM    727  ND2 ASN    70      29.536  32.811  28.268  1.00  0.00           N  
ATOM    728  OD1 ASN    70      29.380  32.006  26.312  1.00  0.00           O  
ATOM    729  HN  ASN    70      31.567  28.274  28.157  1.00  0.00           H  
ATOM    730 1HD2 ASN    70      29.628  32.593  29.237  1.00  0.00           H  
ATOM    731 2HD2 ASN    70      28.934  33.509  27.879  1.00  0.00           H  
ATOM    732  N   HIS    71      33.116  30.215  26.010  1.00  0.00           N  
ATOM    733  CA  HIS    71      34.019  31.093  25.261  1.00  0.00           C  
ATOM    734  C   HIS    71      34.155  30.853  23.741  1.00  0.00           C  
ATOM    735  O   HIS    71      34.117  31.819  22.978  1.00  0.00           O  
ATOM    736  CB  HIS    71      35.315  31.246  26.071  1.00  0.00           C  
ATOM    737  CG  HIS    71      35.989  32.523  25.613  1.00  0.00           C  
ATOM    738  CD2 HIS    71      36.945  32.582  24.709  1.00  0.00           C  
ATOM    739  ND1 HIS    71      35.578  33.765  25.890  1.00  0.00           N  
ATOM    740  CE1 HIS    71      36.290  34.595  25.141  1.00  0.00           C  
ATOM    741  NE2 HIS    71      37.158  33.861  24.450  1.00  0.00           N  
ATOM    742  HN  HIS    71      33.527  29.587  26.668  1.00  0.00           H  
ATOM    743  HD1 HIS    71      34.850  34.026  26.555  1.00  0.00           H  
ATOM    744  HE2 HIS    71      37.944  34.179  23.917  1.00  0.00           H  
ATOM    745  N   PRO    72      34.266  29.595  23.282  1.00  0.00           N  
ATOM    746  CA  PRO    72      34.002  29.238  21.867  1.00  0.00           C  
ATOM    747  C   PRO    72      32.577  29.485  21.352  1.00  0.00           C  
ATOM    748  O   PRO    72      32.477  29.943  20.224  1.00  0.00           O  
ATOM    749  CB  PRO    72      34.419  27.775  21.740  1.00  0.00           C  
ATOM    750  CG  PRO    72      35.634  27.738  22.646  1.00  0.00           C  
ATOM    751  CD  PRO    72      35.205  28.603  23.831  1.00  0.00           C  
ATOM    752  N   LYS    73      31.510  29.308  22.164  1.00  0.00           N  
ATOM    753  CA  LYS    73      30.126  29.713  21.769  1.00  0.00           C  
ATOM    754  C   LYS    73      30.111  31.225  21.479  1.00  0.00           C  
ATOM    755  O   LYS    73      29.931  31.595  20.321  1.00  0.00           O  
ATOM    756  CB  LYS    73      29.068  29.534  22.872  1.00  0.00           C  
ATOM    757  CG  LYS    73      28.812  28.132  23.449  1.00  0.00           C  
ATOM    758  CD  LYS    73      28.065  28.249  24.786  1.00  0.00           C  
ATOM    759  CE  LYS    73      27.880  26.994  25.666  1.00  0.00           C  
ATOM    760  NZ  LYS    73      27.482  27.116  27.095  1.00  0.00           N1+
ATOM    761  HN  LYS    73      31.612  29.000  23.112  1.00  0.00           H  
ATOM    762  HZ1 LYS    73      27.602  26.232  27.549  1.00  0.00           H  
ATOM    763  HZ2 LYS    73      28.055  27.768  27.603  1.00  0.00           H  
ATOM    764  HZ3 LYS    73      26.525  27.385  27.181  1.00  0.00           H  
ATOM    765  N   HIS    74      30.711  31.953  22.439  1.00  0.00           N  
ATOM    766  CA  HIS    74      30.915  33.411  22.470  1.00  0.00           C  
ATOM    767  C   HIS    74      31.626  33.904  21.198  1.00  0.00           C  
ATOM    768  O   HIS    74      30.966  34.396  20.298  1.00  0.00           O  
ATOM    769  CB  HIS    74      31.620  33.765  23.807  1.00  0.00           C  
ATOM    770  CG  HIS    74      31.891  35.240  24.160  1.00  0.00           C  
ATOM    771  CD2 HIS    74      32.453  36.101  23.329  1.00  0.00           C  
ATOM    772  ND1 HIS    74      31.322  35.958  25.131  1.00  0.00           N  
ATOM    773  CE1 HIS    74      31.395  37.240  24.781  1.00  0.00           C  
ATOM    774  NE2 HIS    74      32.112  37.331  23.676  1.00  0.00           N  
ATOM    775  HN  HIS    74      31.004  31.494  23.277  1.00  0.00           H  
ATOM    776  HD1 HIS    74      30.907  35.589  25.987  1.00  0.00           H  
ATOM    777  HE2 HIS    74      32.012  38.078  23.011  1.00  0.00           H  
ATOM    778  N   HIS    75      32.824  33.396  20.931  1.00  0.00           N  
ATOM    779  CA  HIS    75      33.564  33.738  19.688  1.00  0.00           C  
ATOM    780  C   HIS    75      32.888  33.344  18.361  1.00  0.00           C  
ATOM    781  O   HIS    75      32.781  34.132  17.426  1.00  0.00           O  
ATOM    782  CB  HIS    75      34.969  33.156  19.652  1.00  0.00           C  
ATOM    783  CG  HIS    75      35.924  34.123  20.304  1.00  0.00           C  
ATOM    784  CD2 HIS    75      36.306  34.090  21.566  1.00  0.00           C  
ATOM    785  ND1 HIS    75      36.456  35.202  19.736  1.00  0.00           N  
ATOM    786  CE1 HIS    75      37.137  35.860  20.655  1.00  0.00           C  
ATOM    787  NE2 HIS    75      37.045  35.173  21.779  1.00  0.00           N  
ATOM    788  HN  HIS    75      33.284  32.766  21.569  1.00  0.00           H  
ATOM    789  HD1 HIS    75      36.355  35.475  18.758  1.00  0.00           H  
ATOM    790  HE2 HIS    75      37.492  35.432  22.643  1.00  0.00           H  
ATOM    791  N   ALA    76      32.467  32.077  18.289  1.00  0.00           N  
ATOM    792  CA  ALA    76      31.909  31.512  17.042  1.00  0.00           C  
ATOM    793  C   ALA    76      30.618  32.227  16.620  1.00  0.00           C  
ATOM    794  O   ALA    76      30.326  32.337  15.428  1.00  0.00           O  
ATOM    795  CB  ALA    76      31.595  30.023  17.220  1.00  0.00           C  
ATOM    796  HN  ALA    76      32.408  31.502  19.105  1.00  0.00           H  
ATOM    797  N   LYS    77      29.784  32.496  17.627  1.00  0.00           N  
ATOM    798  CA  LYS    77      28.521  33.188  17.415  1.00  0.00           C  
ATOM    799  C   LYS    77      28.357  34.353  18.382  1.00  0.00           C  
ATOM    800  O   LYS    77      27.531  34.334  19.298  1.00  0.00           O  
ATOM    801  CB  LYS    77      27.421  32.157  17.571  1.00  0.00           C  
ATOM    802  CG  LYS    77      26.728  31.953  16.235  1.00  0.00           C  
ATOM    803  CD  LYS    77      27.331  30.732  15.579  1.00  0.00           C  
ATOM    804  CE  LYS    77      26.433  30.309  14.431  1.00  0.00           C  
ATOM    805  NZ  LYS    77      27.066  29.128  13.876  1.00  0.00           N1+
ATOM    806  HN  LYS    77      29.977  32.277  18.586  1.00  0.00           H  
ATOM    807  HZ1 LYS    77      26.528  28.787  13.101  1.00  0.00           H  
ATOM    808  HZ2 LYS    77      27.990  29.371  13.593  1.00  0.00           H  
ATOM    809  HZ3 LYS    77      27.105  28.432  14.602  1.00  0.00           H  
ATOM    810  N   CYS    78      29.137  35.379  18.064  1.00  0.00           N  
ATOM    811  CA  CYS    78      29.064  36.675  18.763  1.00  0.00           C  
ATOM    812  C   CYS    78      27.711  37.328  18.540  1.00  0.00           C  
ATOM    813  O   CYS    78      27.024  37.032  17.564  1.00  0.00           O  
ATOM    814  CB  CYS    78      30.175  37.638  18.327  1.00  0.00           C  
ATOM    815  SG  CYS    78      31.818  37.010  18.822  1.00  0.00           S  
ATOM    816  HN  CYS    78      29.841  35.318  17.358  1.00  0.00           H  
ATOM    817  HG  CYS    78      32.538  38.066  18.434  1.00  0.00           H  
ATOM    818  N   GLU    79      27.251  37.955  19.612  1.00  0.00           N  
ATOM    819  CA  GLU    79      26.049  38.815  19.601  1.00  0.00           C  
ATOM    820  C   GLU    79      24.766  38.201  18.979  1.00  0.00           C  
ATOM    821  O   GLU    79      23.966  38.832  18.299  1.00  0.00           O  
ATOM    822  CB  GLU    79      26.374  40.216  19.063  1.00  0.00           C  
ATOM    823  CG  GLU    79      26.813  40.293  17.596  1.00  0.00           C  
ATOM    824  CD  GLU    79      27.208  41.722  17.249  1.00  0.00           C  
ATOM    825  OE1 GLU    79      28.259  42.139  17.768  1.00  0.00           O  
ATOM    826  OE2 GLU    79      26.387  42.384  16.569  1.00  0.00           O1-
ATOM    827  HN  GLU    79      27.705  37.814  20.494  1.00  0.00           H  
ATOM    828  N   THR    80      24.534  36.950  19.339  1.00  0.00           N  
ATOM    829  CA  THR    80      23.349  36.184  18.886  1.00  0.00           C  
ATOM    830  C   THR    80      22.805  35.360  20.067  1.00  0.00           C  
ATOM    831  O   THR    80      23.487  35.167  21.059  1.00  0.00           O  
ATOM    832  CB  THR    80      23.718  35.299  17.682  1.00  0.00           C  
ATOM    833  CG2 THR    80      24.778  34.296  18.080  1.00  0.00           C  
ATOM    834  OG1 THR    80      22.605  34.553  17.170  1.00  0.00           O  
ATOM    835  HN  THR    80      25.186  36.450  19.909  1.00  0.00           H  
ATOM    836  HG1 THR    80      22.983  33.884  16.527  1.00  0.00           H  
ATOM    837  N   VAL    81      21.770  34.601  19.756  1.00  0.00           N  
ATOM    838  CA  VAL    81      21.036  33.691  20.664  1.00  0.00           C  
ATOM    839  C   VAL    81      21.974  32.598  21.232  1.00  0.00           C  
ATOM    840  O   VAL    81      21.934  32.260  22.410  1.00  0.00           O  
ATOM    841  CB  VAL    81      19.866  33.137  19.823  1.00  0.00           C  
ATOM    842  CG1 VAL    81      18.924  32.289  20.662  1.00  0.00           C  
ATOM    843  CG2 VAL    81      19.030  34.239  19.177  1.00  0.00           C  
ATOM    844  HN  VAL    81      21.515  34.540  18.783  1.00  0.00           H  
ATOM    845  N   ASP    82      22.946  32.205  20.405  1.00  0.00           N  
ATOM    846  CA  ASP    82      24.055  31.274  20.715  1.00  0.00           C  
ATOM    847  C   ASP    82      25.093  31.747  21.754  1.00  0.00           C  
ATOM    848  O   ASP    82      25.773  30.946  22.412  1.00  0.00           O  
ATOM    849  CB  ASP    82      24.751  30.958  19.386  1.00  0.00           C  
ATOM    850  CG  ASP    82      23.950  30.212  18.287  1.00  0.00           C  
ATOM    851  OD1 ASP    82      23.031  29.458  18.625  1.00  0.00           O  
ATOM    852  OD2 ASP    82      24.417  30.207  17.119  1.00  0.00           O1-
ATOM    853  HN  ASP    82      22.914  32.453  19.437  1.00  0.00           H  
ATOM    854  N   GLU    83      25.265  33.065  21.855  1.00  0.00           N  
ATOM    855  CA  GLU    83      26.134  33.720  22.845  1.00  0.00           C  
ATOM    856  C   GLU    83      25.447  33.696  24.220  1.00  0.00           C  
ATOM    857  O   GLU    83      24.461  34.373  24.449  1.00  0.00           O  
ATOM    858  CB  GLU    83      26.330  35.182  22.416  1.00  0.00           C  
ATOM    859  CG  GLU    83      27.292  35.977  23.318  1.00  0.00           C  
ATOM    860  CD  GLU    83      28.550  36.391  22.578  1.00  0.00           C  
ATOM    861  OE1 GLU    83      28.938  35.614  21.705  1.00  0.00           O  
ATOM    862  OE2 GLU    83      29.108  37.463  22.910  1.00  0.00           O1-
ATOM    863  HN  GLU    83      24.703  33.694  21.326  1.00  0.00           H  
ATOM    864  N   ASN    84      26.156  33.153  25.221  1.00  0.00           N  
ATOM    865  CA  ASN    84      25.598  33.157  26.607  1.00  0.00           C  
ATOM    866  C   ASN    84      25.477  34.554  27.217  1.00  0.00           C  
ATOM    867  O   ASN    84      24.684  34.814  28.114  1.00  0.00           O  
ATOM    868  CB  ASN    84      26.365  32.343  27.647  1.00  0.00           C  
ATOM    869  CG  ASN    84      26.273  30.855  27.415  1.00  0.00           C  
ATOM    870  ND2 ASN    84      27.262  30.331  26.767  1.00  0.00           N  
ATOM    871  OD1 ASN    84      25.316  30.152  27.695  1.00  0.00           O  
ATOM    872  HN  ASN    84      27.033  32.716  25.033  1.00  0.00           H  
ATOM    873 1HD2 ASN    84      28.089  30.846  26.545  1.00  0.00           H  
ATOM    874 2HD2 ASN    84      26.969  29.588  26.169  1.00  0.00           H  
ATOM    875  N   THR    85      26.457  35.388  26.898  1.00  0.00           N  
ATOM    876  CA  THR    85      26.525  36.763  27.460  1.00  0.00           C  
ATOM    877  C   THR    85      26.150  37.794  26.395  1.00  0.00           C  
ATOM    878  O   THR    85      26.860  38.799  26.276  1.00  0.00           O  
ATOM    879  CB  THR    85      27.923  36.976  28.069  1.00  0.00           C  
ATOM    880  CG2 THR    85      29.068  36.793  27.094  1.00  0.00           C  
ATOM    881  OG1 THR    85      28.079  38.149  28.898  1.00  0.00           O  
ATOM    882  HN  THR    85      27.059  35.188  26.121  1.00  0.00           H  
ATOM    883  HG1 THR    85      28.020  38.964  28.314  1.00  0.00           H  
ATOM    884  N   VAL    86      25.022  37.539  25.726  1.00  0.00           N  
ATOM    885  CA  VAL    86      24.636  38.291  24.509  1.00  0.00           C  
ATOM    886  C   VAL    86      24.537  39.811  24.720  1.00  0.00           C  
ATOM    887  O   VAL    86      23.608  40.294  25.368  1.00  0.00           O  
ATOM    888  CB  VAL    86      23.413  37.647  23.817  1.00  0.00           C  
ATOM    889  CG1 VAL    86      22.061  37.824  24.521  1.00  0.00           C  
ATOM    890  CG2 VAL    86      23.356  38.099  22.370  1.00  0.00           C  
ATOM    891  HN  VAL    86      24.403  36.783  25.946  1.00  0.00           H  
ATOM    892  N   PRO    87      25.537  40.546  24.191  1.00  0.00           N  
ATOM    893  CA  PRO    87      25.599  42.015  24.312  1.00  0.00           C  
ATOM    894  C   PRO    87      24.399  42.760  23.710  1.00  0.00           C  
ATOM    895  O   PRO    87      23.944  43.719  24.315  1.00  0.00           O  
ATOM    896  CB  PRO    87      26.956  42.417  23.743  1.00  0.00           C  
ATOM    897  CG  PRO    87      27.263  41.311  22.746  1.00  0.00           C  
ATOM    898  CD  PRO    87      26.667  40.052  23.384  1.00  0.00           C  
ATOM    899  N   VAL    88      23.698  42.052  22.821  1.00  0.00           N  
ATOM    900  CA  VAL    88      22.487  42.538  22.127  1.00  0.00           C  
ATOM    901  C   VAL    88      21.354  42.920  23.104  1.00  0.00           C  
ATOM    902  O   VAL    88      20.874  44.056  23.059  1.00  0.00           O  
ATOM    903  CB  VAL    88      21.993  41.479  21.137  1.00  0.00           C  
ATOM    904  CG1 VAL    88      20.761  41.926  20.343  1.00  0.00           C  
ATOM    905  CG2 VAL    88      23.086  41.147  20.130  1.00  0.00           C  
ATOM    906  HN  VAL    88      24.002  41.152  22.536  1.00  0.00           H  
ATOM    907  N   ILE    89      21.081  42.076  24.096  1.00  0.00           N  
ATOM    908  CA  ILE    89      19.948  42.349  25.002  1.00  0.00           C  
ATOM    909  C   ILE    89      20.389  43.197  26.211  1.00  0.00           C  
ATOM    910  O   ILE    89      20.278  42.809  27.376  1.00  0.00           O  
ATOM    911  CB  ILE    89      19.165  41.073  25.388  1.00  0.00           C  
ATOM    912  CG1 ILE    89      18.963  40.073  24.239  1.00  0.00           C  
ATOM    913  CG2 ILE    89      17.804  41.450  25.992  1.00  0.00           C  
ATOM    914  CD  ILE    89      18.184  40.599  23.038  1.00  0.00           C  
ATOM    915  HN  ILE    89      21.662  41.299  24.324  1.00  0.00           H  
ATOM    916  N   LYS    90      20.782  44.435  25.881  1.00  0.00           N  
ATOM    917  CA  LYS    90      21.176  45.526  26.812  1.00  0.00           C  
ATOM    918  C   LYS    90      22.499  45.248  27.548  1.00  0.00           C  
ATOM    919  O   LYS    90      22.908  44.103  27.692  1.00  0.00           O  
ATOM    920  CB  LYS    90      20.151  45.766  27.927  1.00  0.00           C  
ATOM    921  CG  LYS    90      18.706  46.031  27.501  1.00  0.00           C  
ATOM    922  CD  LYS    90      17.837  45.790  28.734  1.00  0.00           C  
ATOM    923  CE  LYS    90      16.361  46.046  28.438  1.00  0.00           C  
ATOM    924  NZ  LYS    90      15.560  45.645  29.600  1.00  0.00           N1+
ATOM    925  HN  LYS    90      20.989  44.601  24.914  1.00  0.00           H  
ATOM    926  HZ1 LYS    90      14.604  45.874  29.436  1.00  0.00           H  
ATOM    927  HZ2 LYS    90      15.651  44.652  29.723  1.00  0.00           H  
ATOM    928  HZ3 LYS    90      15.890  46.115  30.415  1.00  0.00           H  
ATOM    929  N   GLY    91      22.954  46.259  28.287  1.00  0.00           N  
ATOM    930  CA  GLY    91      24.046  46.122  29.293  1.00  0.00           C  
ATOM    931  C   GLY    91      23.762  45.146  30.445  1.00  0.00           C  
ATOM    932  O   GLY    91      24.633  44.405  30.894  1.00  0.00           O  
ATOM    933  HN  GLY    91      22.734  47.202  28.043  1.00  0.00           H  
ATOM    934  N   LEU    92      22.489  45.114  30.847  1.00  0.00           N  
ATOM    935  CA  LEU    92      21.985  44.300  31.978  1.00  0.00           C  
ATOM    936  C   LEU    92      22.152  42.770  31.798  1.00  0.00           C  
ATOM    937  O   LEU    92      22.581  42.099  32.736  1.00  0.00           O  
ATOM    938  CB  LEU    92      20.517  44.671  32.242  1.00  0.00           C  
ATOM    939  CG  LEU    92      19.874  43.948  33.443  1.00  0.00           C  
ATOM    940  CD1 LEU    92      20.510  44.363  34.760  1.00  0.00           C  
ATOM    941  CD2 LEU    92      18.376  44.201  33.486  1.00  0.00           C  
ATOM    942  HN  LEU    92      21.817  45.674  30.377  1.00  0.00           H  
ATOM    943  N   LEU    93      21.815  42.251  30.602  1.00  0.00           N  
ATOM    944  CA  LEU    93      21.914  40.803  30.352  1.00  0.00           C  
ATOM    945  C   LEU    93      23.379  40.329  30.427  1.00  0.00           C  
ATOM    946  O   LEU    93      23.666  39.490  31.293  1.00  0.00           O  
ATOM    947  CB  LEU    93      21.117  40.308  29.133  1.00  0.00           C  
ATOM    948  CG  LEU    93      20.924  38.781  29.002  1.00  0.00           C  
ATOM    949  CD1 LEU    93      19.897  38.478  27.923  1.00  0.00           C  
ATOM    950  CD2 LEU    93      22.209  38.032  28.613  1.00  0.00           C  
ATOM    951  HN  LEU    93      21.635  42.809  29.795  1.00  0.00           H  
ATOM    952  N   PRO    94      24.299  40.977  29.687  1.00  0.00           N  
ATOM    953  CA  PRO    94      25.736  40.802  29.914  1.00  0.00           C  
ATOM    954  C   PRO    94      26.151  41.108  31.329  1.00  0.00           C  
ATOM    955  O   PRO    94      25.512  41.789  32.120  1.00  0.00           O  
ATOM    956  CB  PRO    94      26.460  41.684  28.925  1.00  0.00           C  
ATOM    957  CG  PRO    94      25.535  41.480  27.738  1.00  0.00           C  
ATOM    958  CD  PRO    94      24.142  41.528  28.341  1.00  0.00           C  
ATOM    959  N   TYR    95      26.840  40.040  31.656  1.00  0.00           N  
ATOM    960  CA  TYR    95      27.399  39.705  32.956  1.00  0.00           C  
ATOM    961  C   TYR    95      26.449  39.365  34.108  1.00  0.00           C  
ATOM    962  O   TYR    95      26.597  38.280  34.651  1.00  0.00           O  
ATOM    963  CB  TYR    95      28.505  40.673  33.319  1.00  0.00           C  
ATOM    964  CG  TYR    95      29.224  40.117  34.539  1.00  0.00           C  
ATOM    965  CD1 TYR    95      30.045  39.022  34.356  1.00  0.00           C  
ATOM    966  CD2 TYR    95      28.800  40.482  35.800  1.00  0.00           C  
ATOM    967  CE1 TYR    95      30.413  38.270  35.453  1.00  0.00           C  
ATOM    968  CE2 TYR    95      29.157  39.731  36.897  1.00  0.00           C  
ATOM    969  CZ  TYR    95      29.989  38.635  36.734  1.00  0.00           C  
ATOM    970  OH  TYR    95      30.628  38.141  37.813  1.00  0.00           O  
ATOM    971  HN  TYR    95      26.988  39.353  30.941  1.00  0.00           H  
ATOM    972  HH  TYR    95      30.337  38.628  38.636  1.00  0.00           H  
ATOM    973  N   CYS    96      25.385  40.133  34.298  1.00  0.00           N  
ATOM    974  CA  CYS    96      24.505  39.832  35.440  1.00  0.00           C  
ATOM    975  C   CYS    96      23.231  39.056  35.117  1.00  0.00           C  
ATOM    976  O   CYS    96      23.128  37.924  35.578  1.00  0.00           O  
ATOM    977  CB  CYS    96      24.191  41.039  36.307  1.00  0.00           C  
ATOM    978  SG  CYS    96      25.686  41.891  36.942  1.00  0.00           S  
ATOM    979  HN  CYS    96      25.166  40.900  33.691  1.00  0.00           H  
ATOM    980  HG  CYS    96      25.093  43.004  37.377  1.00  0.00           H  
ATOM    981  N   ALA    97      22.410  39.530  34.175  1.00  0.00           N  
ATOM    982  CA  ALA    97      21.146  38.823  33.903  1.00  0.00           C  
ATOM    983  C   ALA    97      21.316  37.426  33.294  1.00  0.00           C  
ATOM    984  O   ALA    97      20.726  36.517  33.874  1.00  0.00           O  
ATOM    985  CB  ALA    97      20.097  39.657  33.173  1.00  0.00           C  
ATOM    986  HN  ALA    97      22.661  40.253  33.532  1.00  0.00           H  
ATOM    987  N   LYS    98      22.410  37.212  32.539  1.00  0.00           N  
ATOM    988  CA  LYS    98      22.801  35.872  32.051  1.00  0.00           C  
ATOM    989  C   LYS    98      22.995  34.822  33.175  1.00  0.00           C  
ATOM    990  O   LYS    98      23.015  33.623  32.937  1.00  0.00           O  
ATOM    991  CB  LYS    98      24.096  35.927  31.229  1.00  0.00           C  
ATOM    992  CG  LYS    98      25.336  36.370  32.030  1.00  0.00           C  
ATOM    993  CD  LYS    98      26.618  36.164  31.245  1.00  0.00           C  
ATOM    994  CE  LYS    98      27.895  36.387  32.075  1.00  0.00           C  
ATOM    995  NZ  LYS    98      29.063  36.743  31.244  1.00  0.00           N1+
ATOM    996  HN  LYS    98      22.928  37.970  32.157  1.00  0.00           H  
ATOM    997  HZ1 LYS    98      29.242  37.731  31.282  1.00  0.00           H  
ATOM    998  HZ2 LYS    98      29.867  36.244  31.565  1.00  0.00           H  
ATOM    999  HZ3 LYS    98      28.866  36.531  30.291  1.00  0.00           H  
ATOM   1000  N   GLY    99      23.422  35.309  34.351  1.00  0.00           N  
ATOM   1001  CA  GLY    99      23.648  34.479  35.546  1.00  0.00           C  
ATOM   1002  C   GLY    99      22.360  33.826  36.074  1.00  0.00           C  
ATOM   1003  O   GLY    99      22.406  32.683  36.516  1.00  0.00           O  
ATOM   1004  HN  GLY    99      23.500  36.288  34.498  1.00  0.00           H  
ATOM   1005  N   ALA   100      21.266  34.586  36.073  1.00  0.00           N  
ATOM   1006  CA  ALA   100      19.968  34.024  36.481  1.00  0.00           C  
ATOM   1007  C   ALA   100      19.084  33.851  35.245  1.00  0.00           C  
ATOM   1008  O   ALA   100      18.606  34.840  34.689  1.00  0.00           O  
ATOM   1009  CB  ALA   100      19.301  34.903  37.534  1.00  0.00           C  
ATOM   1010  HN  ALA   100      21.207  35.420  35.539  1.00  0.00           H  
ATOM   1011  N   GLU   101      18.684  32.595  35.094  1.00  0.00           N  
ATOM   1012  CA  GLU   101      17.976  32.070  33.905  1.00  0.00           C  
ATOM   1013  C   GLU   101      16.675  32.815  33.574  1.00  0.00           C  
ATOM   1014  O   GLU   101      16.607  33.602  32.628  1.00  0.00           O  
ATOM   1015  CB  GLU   101      17.741  30.580  34.203  1.00  0.00           C  
ATOM   1016  CG  GLU   101      17.381  29.753  32.966  1.00  0.00           C  
ATOM   1017  CD  GLU   101      16.977  28.304  33.262  1.00  0.00           C  
ATOM   1018  OE1 GLU   101      17.476  27.732  34.261  1.00  0.00           O  
ATOM   1019  OE2 GLU   101      16.086  27.817  32.533  1.00  0.00           O1-
ATOM   1020  HN  GLU   101      19.004  31.878  35.710  1.00  0.00           H  
ATOM   1021  N   LEU   102      15.769  32.865  34.548  1.00  0.00           N  
ATOM   1022  CA  LEU   102      14.436  33.449  34.315  1.00  0.00           C  
ATOM   1023  C   LEU   102      14.184  34.786  35.014  1.00  0.00           C  
ATOM   1024  O   LEU   102      14.057  34.898  36.233  1.00  0.00           O  
ATOM   1025  CB  LEU   102      13.345  32.416  34.602  1.00  0.00           C  
ATOM   1026  CG  LEU   102      11.981  32.822  34.016  1.00  0.00           C  
ATOM   1027  CD1 LEU   102      12.021  32.843  32.487  1.00  0.00           C  
ATOM   1028  CD2 LEU   102      10.891  31.888  34.533  1.00  0.00           C  
ATOM   1029  HN  LEU   102      15.992  32.566  35.477  1.00  0.00           H  
ATOM   1030  N   TYR   103      14.128  35.802  34.161  1.00  0.00           N  
ATOM   1031  CA  TYR   103      13.597  37.145  34.487  1.00  0.00           C  
ATOM   1032  C   TYR   103      12.668  37.602  33.344  1.00  0.00           C  
ATOM   1033  O   TYR   103      11.914  36.823  32.764  1.00  0.00           O  
ATOM   1034  CB  TYR   103      14.726  38.174  34.631  1.00  0.00           C  
ATOM   1035  CG  TYR   103      15.718  37.997  35.766  1.00  0.00           C  
ATOM   1036  CD1 TYR   103      15.373  38.320  37.076  1.00  0.00           C  
ATOM   1037  CD2 TYR   103      17.027  37.718  35.421  1.00  0.00           C  
ATOM   1038  CE1 TYR   103      16.358  38.354  38.052  1.00  0.00           C  
ATOM   1039  CE2 TYR   103      18.022  37.782  36.387  1.00  0.00           C  
ATOM   1040  CZ  TYR   103      17.677  38.086  37.698  1.00  0.00           C  
ATOM   1041  OH  TYR   103      18.612  38.100  38.664  1.00  0.00           O  
ATOM   1042  HN  TYR   103      14.421  35.657  33.210  1.00  0.00           H  
ATOM   1043  HH  TYR   103      19.430  37.646  38.315  1.00  0.00           H  
ATOM   1044  N   ARG   104      12.621  38.913  33.134  1.00  0.00           N  
ATOM   1045  CA  ARG   104      12.233  39.516  31.836  1.00  0.00           C  
ATOM   1046  C   ARG   104      13.216  39.086  30.739  1.00  0.00           C  
ATOM   1047  O   ARG   104      12.843  39.107  29.567  1.00  0.00           O  
ATOM   1048  CB  ARG   104      12.256  41.046  31.907  1.00  0.00           C  
ATOM   1049  CG  ARG   104      11.285  41.627  32.936  1.00  0.00           C  
ATOM   1050  CD  ARG   104       9.823  41.212  32.704  1.00  0.00           C  
ATOM   1051  NE  ARG   104       9.315  41.676  31.405  1.00  0.00           N  
ATOM   1052  CZ  ARG   104       8.017  41.649  31.047  1.00  0.00           C  
ATOM   1053  NH1 ARG   104       7.097  41.141  31.868  1.00  0.00           N1+
ATOM   1054  NH2 ARG   104       7.638  42.161  29.869  1.00  0.00           N  
ATOM   1055  HN  ARG   104      12.872  39.536  33.880  1.00  0.00           H  
ATOM   1056  HE  ARG   104      10.011  41.904  30.731  1.00  0.00           H  
ATOM   1057 1HH1 ARG   104       7.379  40.753  32.747  1.00  0.00           H  
ATOM   1058 2HH1 ARG   104       6.129  41.121  31.612  1.00  0.00           H  
ATOM   1059 1HH2 ARG   104       8.295  42.560  29.235  1.00  0.00           H  
ATOM   1060 2HH2 ARG   104       6.669  42.162  29.613  1.00  0.00           H  
ATOM   1061  N   ALA   105      14.493  38.982  31.126  1.00  0.00           N  
ATOM   1062  CA  ALA   105      15.563  38.398  30.287  1.00  0.00           C  
ATOM   1063  C   ALA   105      15.251  36.913  30.095  1.00  0.00           C  
ATOM   1064  O   ALA   105      14.690  36.281  30.997  1.00  0.00           O  
ATOM   1065  CB  ALA   105      16.900  38.521  31.027  1.00  0.00           C  
ATOM   1066  HN  ALA   105      14.737  39.002  32.097  1.00  0.00           H  
ATOM   1067  N   GLU   106      15.473  36.480  28.863  1.00  0.00           N  
ATOM   1068  CA  GLU   106      15.254  35.084  28.451  1.00  0.00           C  
ATOM   1069  C   GLU   106      16.211  34.130  29.180  1.00  0.00           C  
ATOM   1070  O   GLU   106      17.262  34.548  29.669  1.00  0.00           O  
ATOM   1071  CB  GLU   106      15.392  34.975  26.931  1.00  0.00           C  
ATOM   1072  CG  GLU   106      16.691  35.577  26.353  1.00  0.00           C  
ATOM   1073  CD  GLU   106      16.542  35.990  24.886  1.00  0.00           C  
ATOM   1074  OE1 GLU   106      15.397  36.332  24.491  1.00  0.00           O  
ATOM   1075  OE2 GLU   106      17.577  36.055  24.202  1.00  0.00           O1-
ATOM   1076  HN  GLU   106      15.993  37.010  28.179  1.00  0.00           H  
ATOM   1077  N   ALA   107      15.710  32.914  29.338  1.00  0.00           N  
ATOM   1078  CA  ALA   107      16.476  31.763  29.854  1.00  0.00           C  
ATOM   1079  C   ALA   107      17.649  31.460  28.909  1.00  0.00           C  
ATOM   1080  O   ALA   107      17.590  31.899  27.751  1.00  0.00           O  
ATOM   1081  CB  ALA   107      15.526  30.561  29.900  1.00  0.00           C  
ATOM   1082  HN  ALA   107      14.800  32.684  28.972  1.00  0.00           H  
ATOM   1083  N   GLU   108      18.640  30.688  29.340  1.00  0.00           N  
ATOM   1084  CA  GLU   108      19.722  30.285  28.413  1.00  0.00           C  
ATOM   1085  C   GLU   108      19.123  29.579  27.204  1.00  0.00           C  
ATOM   1086  O   GLU   108      18.334  28.625  27.302  1.00  0.00           O  
ATOM   1087  CB  GLU   108      20.781  29.342  28.992  1.00  0.00           C  
ATOM   1088  CG  GLU   108      21.620  29.976  30.102  1.00  0.00           C  
ATOM   1089  CD  GLU   108      20.862  29.933  31.426  1.00  0.00           C  
ATOM   1090  OE1 GLU   108      20.530  28.803  31.837  1.00  0.00           O  
ATOM   1091  OE2 GLU   108      20.628  31.031  31.973  1.00  0.00           O1-
ATOM   1092  HN  GLU   108      18.762  30.410  30.298  1.00  0.00           H  
ATOM   1093  N   ASN   109      19.395  30.176  26.060  1.00  0.00           N  
ATOM   1094  CA  ASN   109      18.778  29.710  24.813  1.00  0.00           C  
ATOM   1095  C   ASN   109      19.138  28.269  24.445  1.00  0.00           C  
ATOM   1096  O   ASN   109      20.283  27.828  24.568  1.00  0.00           O  
ATOM   1097  CB  ASN   109      19.113  30.675  23.691  1.00  0.00           C  
ATOM   1098  CG  ASN   109      18.423  32.019  23.937  1.00  0.00           C  
ATOM   1099  ND2 ASN   109      17.156  32.133  23.601  1.00  0.00           N  
ATOM   1100  OD1 ASN   109      19.029  32.971  24.397  1.00  0.00           O  
ATOM   1101  HN  ASN   109      19.842  31.072  26.019  1.00  0.00           H  
ATOM   1102 1HD2 ASN   109      16.652  31.380  23.182  1.00  0.00           H  
ATOM   1103 2HD2 ASN   109      16.783  33.045  23.745  1.00  0.00           H  
ATOM   1104  N   PRO   110      18.165  27.542  23.883  1.00  0.00           N  
ATOM   1105  CA  PRO   110      18.415  26.213  23.295  1.00  0.00           C  
ATOM   1106  C   PRO   110      19.423  26.283  22.131  1.00  0.00           C  
ATOM   1107  O   PRO   110      20.225  25.358  21.979  1.00  0.00           O  
ATOM   1108  CB  PRO   110      17.044  25.699  22.863  1.00  0.00           C  
ATOM   1109  CG  PRO   110      16.236  26.968  22.638  1.00  0.00           C  
ATOM   1110  CD  PRO   110      16.738  27.915  23.727  1.00  0.00           C  
ATOM   1111  N   GLU   111      19.488  27.438  21.460  1.00  0.00           N  
ATOM   1112  CA  GLU   111      20.525  27.727  20.448  1.00  0.00           C  
ATOM   1113  C   GLU   111      21.942  27.660  21.006  1.00  0.00           C  
ATOM   1114  O   GLU   111      22.646  26.747  20.594  1.00  0.00           O  
ATOM   1115  CB  GLU   111      20.281  29.103  19.817  1.00  0.00           C  
ATOM   1116  CG  GLU   111      19.178  29.110  18.761  1.00  0.00           C  
ATOM   1117  CD  GLU   111      17.781  28.799  19.310  1.00  0.00           C  
ATOM   1118  OE1 GLU   111      17.478  29.213  20.451  1.00  0.00           O  
ATOM   1119  OE2 GLU   111      17.068  28.041  18.610  1.00  0.00           O1-
ATOM   1120  HN  GLU   111      18.753  28.115  21.461  1.00  0.00           H  
ATOM   1121  N   THR   112      22.130  28.229  22.212  1.00  0.00           N  
ATOM   1122  CA  THR   112      23.404  28.133  22.959  1.00  0.00           C  
ATOM   1123  C   THR   112      23.821  26.677  23.170  1.00  0.00           C  
ATOM   1124  O   THR   112      24.831  26.283  22.603  1.00  0.00           O  
ATOM   1125  CB  THR   112      23.363  28.843  24.313  1.00  0.00           C  
ATOM   1126  CG2 THR   112      24.729  28.867  24.972  1.00  0.00           C  
ATOM   1127  OG1 THR   112      22.946  30.179  24.111  1.00  0.00           O  
ATOM   1128  HN  THR   112      21.503  28.903  22.583  1.00  0.00           H  
ATOM   1129  HG1 THR   112      23.097  30.762  24.915  1.00  0.00           H  
ATOM   1130  N   LEU   113      22.931  25.861  23.719  1.00  0.00           N  
ATOM   1131  CA  LEU   113      23.236  24.427  23.930  1.00  0.00           C  
ATOM   1132  C   LEU   113      23.447  23.654  22.615  1.00  0.00           C  
ATOM   1133  O   LEU   113      24.523  23.087  22.408  1.00  0.00           O  
ATOM   1134  CB  LEU   113      22.195  23.750  24.819  1.00  0.00           C  
ATOM   1135  CG  LEU   113      22.680  22.381  25.322  1.00  0.00           C  
ATOM   1136  CD1 LEU   113      23.876  22.515  26.260  1.00  0.00           C  
ATOM   1137  CD2 LEU   113      21.540  21.607  25.989  1.00  0.00           C  
ATOM   1138  HN  LEU   113      22.022  26.177  23.986  1.00  0.00           H  
ATOM   1139  N   ARG   114      22.555  23.859  21.642  1.00  0.00           N  
ATOM   1140  CA  ARG   114      22.637  23.199  20.317  1.00  0.00           C  
ATOM   1141  C   ARG   114      23.884  23.603  19.518  1.00  0.00           C  
ATOM   1142  O   ARG   114      24.650  22.740  19.096  1.00  0.00           O  
ATOM   1143  CB  ARG   114      21.363  23.455  19.522  1.00  0.00           C  
ATOM   1144  CG  ARG   114      21.385  22.735  18.157  1.00  0.00           C  
ATOM   1145  CD  ARG   114      20.132  23.022  17.321  1.00  0.00           C  
ATOM   1146  NE  ARG   114      19.966  24.466  17.071  1.00  0.00           N  
ATOM   1147  CZ  ARG   114      18.793  25.087  16.929  1.00  0.00           C  
ATOM   1148  NH1 ARG   114      17.636  24.417  17.037  1.00  0.00           N1+
ATOM   1149  NH2 ARG   114      18.755  26.390  16.648  1.00  0.00           N  
ATOM   1150  HN  ARG   114      21.789  24.495  21.772  1.00  0.00           H  
ATOM   1151  HE  ARG   114      20.811  25.009  17.100  1.00  0.00           H  
ATOM   1152 1HH1 ARG   114      17.646  23.435  17.230  1.00  0.00           H  
ATOM   1153 2HH1 ARG   114      16.770  24.914  16.986  1.00  0.00           H  
ATOM   1154 1HH2 ARG   114      19.591  26.934  16.537  1.00  0.00           H  
ATOM   1155 2HH2 ARG   114      17.900  26.896  16.757  1.00  0.00           H  
ATOM   1156  N   ILE   115      24.137  24.903  19.349  1.00  0.00           N  
ATOM   1157  CA  ILE   115      25.326  25.378  18.599  1.00  0.00           C  
ATOM   1158  C   ILE   115      26.639  25.011  19.314  1.00  0.00           C  
ATOM   1159  O   ILE   115      27.599  24.577  18.677  1.00  0.00           O  
ATOM   1160  CB  ILE   115      25.271  26.890  18.320  1.00  0.00           C  
ATOM   1161  CG1 ILE   115      26.261  27.290  17.229  1.00  0.00           C  
ATOM   1162  CG2 ILE   115      25.571  27.708  19.578  1.00  0.00           C  
ATOM   1163  CD  ILE   115      25.913  26.642  15.882  1.00  0.00           C  
ATOM   1164  HN  ILE   115      23.571  25.624  19.770  1.00  0.00           H  
ATOM   1165  N   TYR   116      26.622  25.111  20.644  1.00  0.00           N  
ATOM   1166  CA  TYR   116      27.743  24.675  21.478  1.00  0.00           C  
ATOM   1167  C   TYR   116      28.021  23.194  21.320  1.00  0.00           C  
ATOM   1168  O   TYR   116      29.179  22.836  21.083  1.00  0.00           O  
ATOM   1169  CB  TYR   116      27.417  24.938  22.938  1.00  0.00           C  
ATOM   1170  CG  TYR   116      28.426  24.331  23.910  1.00  0.00           C  
ATOM   1171  CD1 TYR   116      29.769  24.650  23.859  1.00  0.00           C  
ATOM   1172  CD2 TYR   116      27.973  23.270  24.670  1.00  0.00           C  
ATOM   1173  CE1 TYR   116      30.679  23.866  24.559  1.00  0.00           C  
ATOM   1174  CE2 TYR   116      28.871  22.507  25.399  1.00  0.00           C  
ATOM   1175  CZ  TYR   116      30.225  22.815  25.350  1.00  0.00           C  
ATOM   1176  OH  TYR   116      31.025  22.351  26.330  1.00  0.00           O  
ATOM   1177  HN  TYR   116      25.893  25.594  21.124  1.00  0.00           H  
ATOM   1178  HH  TYR   116      30.646  21.462  26.622  1.00  0.00           H  
ATOM   1179  N   GLY   117      26.945  22.413  21.237  1.00  0.00           N  
ATOM   1180  CA  GLY   117      27.014  20.965  20.997  1.00  0.00           C  
ATOM   1181  C   GLY   117      27.857  20.606  19.769  1.00  0.00           C  
ATOM   1182  O   GLY   117      28.578  19.620  19.786  1.00  0.00           O  
ATOM   1183  HN  GLY   117      26.036  22.770  21.444  1.00  0.00           H  
ATOM   1184  N   LYS   118      27.851  21.494  18.765  1.00  0.00           N  
ATOM   1185  CA  LYS   118      28.697  21.345  17.569  1.00  0.00           C  
ATOM   1186  C   LYS   118      30.206  21.501  17.819  1.00  0.00           C  
ATOM   1187  O   LYS   118      30.983  20.758  17.208  1.00  0.00           O  
ATOM   1188  CB  LYS   118      28.251  22.298  16.443  1.00  0.00           C  
ATOM   1189  CG  LYS   118      29.045  21.980  15.176  1.00  0.00           C  
ATOM   1190  CD  LYS   118      28.671  22.822  13.960  1.00  0.00           C  
ATOM   1191  CE  LYS   118      29.583  22.392  12.811  1.00  0.00           C  
ATOM   1192  NZ  LYS   118      29.095  22.946  11.553  1.00  0.00           N1+
ATOM   1193  HN  LYS   118      27.308  22.338  18.829  1.00  0.00           H  
ATOM   1194  HZ1 LYS   118      29.717  22.686  10.815  1.00  0.00           H  
ATOM   1195  HZ2 LYS   118      28.183  22.566  11.375  1.00  0.00           H  
ATOM   1196  HZ3 LYS   118      29.043  23.936  11.630  1.00  0.00           H  
ATOM   1197  N   ASN   119      30.631  22.501  18.609  1.00  0.00           N  
ATOM   1198  CA  ASN   119      32.090  22.636  18.858  1.00  0.00           C  
ATOM   1199  C   ASN   119      32.565  21.416  19.673  1.00  0.00           C  
ATOM   1200  O   ASN   119      31.775  20.748  20.323  1.00  0.00           O  
ATOM   1201  CB  ASN   119      32.518  23.958  19.510  1.00  0.00           C  
ATOM   1202  CG  ASN   119      31.932  24.232  20.899  1.00  0.00           C  
ATOM   1203  ND2 ASN   119      31.041  25.180  20.971  1.00  0.00           N  
ATOM   1204  OD1 ASN   119      32.292  23.652  21.907  1.00  0.00           O  
ATOM   1205  HN  ASN   119      30.049  22.871  19.328  1.00  0.00           H  
ATOM   1206 1HD2 ASN   119      30.790  25.768  20.203  1.00  0.00           H  
ATOM   1207 2HD2 ASN   119      30.475  25.120  21.798  1.00  0.00           H  
ATOM   1208  N   CYS   120      33.814  21.037  19.427  1.00  0.00           N  
ATOM   1209  CA  CYS   120      34.389  19.837  20.061  1.00  0.00           C  
ATOM   1210  C   CYS   120      35.175  20.211  21.329  1.00  0.00           C  
ATOM   1211  O   CYS   120      36.290  20.712  21.219  1.00  0.00           O  
ATOM   1212  CB  CYS   120      35.247  19.036  19.080  1.00  0.00           C  
ATOM   1213  SG  CYS   120      36.521  20.003  18.185  1.00  0.00           S  
ATOM   1214  HN  CYS   120      34.452  21.585  18.894  1.00  0.00           H  
ATOM   1215  HG  CYS   120      37.115  18.951  17.631  1.00  0.00           H  
ATOM   1216  N   PRO   121      34.606  19.987  22.525  1.00  0.00           N  
ATOM   1217  CA  PRO   121      35.340  20.152  23.789  1.00  0.00           C  
ATOM   1218  C   PRO   121      36.379  19.051  24.038  1.00  0.00           C  
ATOM   1219  O   PRO   121      37.054  19.107  25.062  1.00  0.00           O  
ATOM   1220  CB  PRO   121      34.264  20.113  24.884  1.00  0.00           C  
ATOM   1221  CG  PRO   121      32.981  20.489  24.148  1.00  0.00           C  
ATOM   1222  CD  PRO   121      33.173  19.798  22.795  1.00  0.00           C  
ATOM   1223  N   ASP   122      36.597  18.155  23.072  1.00  0.00           N  
ATOM   1224  CA  ASP   122      37.405  16.927  23.248  1.00  0.00           C  
ATOM   1225  C   ASP   122      38.865  17.131  23.698  1.00  0.00           C  
ATOM   1226  O   ASP   122      39.255  16.660  24.767  1.00  0.00           O  
ATOM   1227  CB  ASP   122      37.315  16.108  21.951  1.00  0.00           C  
ATOM   1228  CG  ASP   122      37.721  14.632  22.133  1.00  0.00           C  
ATOM   1229  OD1 ASP   122      37.951  14.222  23.292  1.00  0.00           O  
ATOM   1230  OD2 ASP   122      37.761  13.949  21.088  1.00  0.00           O1-
ATOM   1231  HN  ASP   122      36.203  18.246  22.160  1.00  0.00           H  
ATOM   1232  N   ASP   123      39.486  18.190  23.190  1.00  0.00           N  
ATOM   1233  CA  ASP   123      40.848  18.605  23.600  1.00  0.00           C  
ATOM   1234  C   ASP   123      40.933  19.013  25.094  1.00  0.00           C  
ATOM   1235  O   ASP   123      41.978  18.910  25.750  1.00  0.00           O  
ATOM   1236  CB  ASP   123      41.323  19.747  22.702  1.00  0.00           C  
ATOM   1237  CG  ASP   123      40.554  21.053  22.907  1.00  0.00           C  
ATOM   1238  OD1 ASP   123      39.313  21.004  22.779  1.00  0.00           O  
ATOM   1239  OD2 ASP   123      41.148  21.993  23.467  1.00  0.00           O1-
ATOM   1240  HN  ASP   123      39.006  18.877  22.642  1.00  0.00           H  
ATOM   1241  N   TRP   124      39.866  19.639  25.582  1.00  0.00           N  
ATOM   1242  CA  TRP   124      39.670  19.960  27.004  1.00  0.00           C  
ATOM   1243  C   TRP   124      39.305  18.756  27.893  1.00  0.00           C  
ATOM   1244  O   TRP   124      39.837  18.714  29.006  1.00  0.00           O  
ATOM   1245  CB  TRP   124      38.569  21.008  27.215  1.00  0.00           C  
ATOM   1246  CG  TRP   124      38.884  22.419  26.737  1.00  0.00           C  
ATOM   1247  CD1 TRP   124      39.044  22.817  25.481  1.00  0.00           C  
ATOM   1248  CD2 TRP   124      38.590  23.566  27.434  1.00  0.00           C  
ATOM   1249  CE2 TRP   124      38.644  24.632  26.561  1.00  0.00           C  
ATOM   1250  CE3 TRP   124      38.174  23.760  28.733  1.00  0.00           C  
ATOM   1251  NE1 TRP   124      38.927  24.139  25.360  1.00  0.00           N  
ATOM   1252  CZ2 TRP   124      38.332  25.902  27.019  1.00  0.00           C  
ATOM   1253  CZ3 TRP   124      37.952  25.039  29.211  1.00  0.00           C  
ATOM   1254  CH2 TRP   124      38.057  26.115  28.359  1.00  0.00           C  
ATOM   1255  HN  TRP   124      39.142  19.929  24.951  1.00  0.00           H  
ATOM   1256  HE1 TRP   124      39.016  24.635  24.504  1.00  0.00           H  
ATOM   1257  N   ILE   125      38.649  17.747  27.312  1.00  0.00           N  
ATOM   1258  CA  ILE   125      37.618  16.901  27.980  1.00  0.00           C  
ATOM   1259  C   ILE   125      37.600  16.980  29.520  1.00  0.00           C  
ATOM   1260  O   ILE   125      37.085  17.970  30.034  1.00  0.00           O  
ATOM   1261  CB  ILE   125      37.499  15.497  27.328  1.00  0.00           C  
ATOM   1262  CG1 ILE   125      36.181  14.765  27.636  1.00  0.00           C  
ATOM   1263  CG2 ILE   125      38.740  14.604  27.510  1.00  0.00           C  
ATOM   1264  CD  ILE   125      36.007  14.167  29.041  1.00  0.00           C  
ATOM   1265  HN  ILE   125      38.812  17.483  26.360  1.00  0.00           H  
ATOM   1266  N   GLU   126      38.529  16.286  30.171  1.00  0.00           N  
ATOM   1267  CA  GLU   126      38.469  16.086  31.629  1.00  0.00           C  
ATOM   1268  C   GLU   126      38.545  17.340  32.519  1.00  0.00           C  
ATOM   1269  O   GLU   126      37.515  17.724  33.085  1.00  0.00           O  
ATOM   1270  CB  GLU   126      39.468  15.034  32.107  1.00  0.00           C  
ATOM   1271  CG  GLU   126      40.922  15.364  31.758  1.00  0.00           C  
ATOM   1272  CD  GLU   126      41.971  14.579  32.548  1.00  0.00           C  
ATOM   1273  OE1 GLU   126      41.569  13.746  33.390  1.00  0.00           O  
ATOM   1274  OE2 GLU   126      43.145  14.920  32.338  1.00  0.00           O1-
ATOM   1275  HN  GLU   126      39.288  15.854  29.682  1.00  0.00           H  
ATOM   1276  N   ARG   127      39.554  18.173  32.280  1.00  0.00           N  
ATOM   1277  CA  ARG   127      39.978  19.182  33.270  1.00  0.00           C  
ATOM   1278  C   ARG   127      38.844  20.139  33.631  1.00  0.00           C  
ATOM   1279  O   ARG   127      38.549  20.402  34.791  1.00  0.00           O  
ATOM   1280  CB  ARG   127      41.118  20.114  32.824  1.00  0.00           C  
ATOM   1281  CG  ARG   127      42.416  19.507  32.316  1.00  0.00           C  
ATOM   1282  CD  ARG   127      42.343  19.409  30.795  1.00  0.00           C  
ATOM   1283  NE  ARG   127      43.694  19.080  30.321  1.00  0.00           N  
ATOM   1284  CZ  ARG   127      44.028  17.992  29.625  1.00  0.00           C  
ATOM   1285  NH1 ARG   127      43.152  17.032  29.343  1.00  0.00           N1+
ATOM   1286  NH2 ARG   127      45.280  17.895  29.181  1.00  0.00           N  
ATOM   1287  HN  ARG   127      39.979  18.175  31.372  1.00  0.00           H  
ATOM   1288  HE  ARG   127      44.417  19.641  30.719  1.00  0.00           H  
ATOM   1289 1HH1 ARG   127      42.200  17.089  29.668  1.00  0.00           H  
ATOM   1290 2HH1 ARG   127      43.437  16.193  28.879  1.00  0.00           H  
ATOM   1291 1HH2 ARG   127      45.965  18.607  29.370  1.00  0.00           H  
ATOM   1292 2HH2 ARG   127      45.566  17.086  28.667  1.00  0.00           H  
ATOM   1293  N   LYS   128      38.265  20.691  32.571  1.00  0.00           N  
ATOM   1294  CA  LYS   128      37.202  21.660  32.752  1.00  0.00           C  
ATOM   1295  C   LYS   128      35.818  21.053  32.589  1.00  0.00           C  
ATOM   1296  O   LYS   128      34.999  21.585  33.299  1.00  0.00           O  
ATOM   1297  CB  LYS   128      37.328  22.955  31.942  1.00  0.00           C  
ATOM   1298  CG  LYS   128      38.674  23.682  32.095  1.00  0.00           C  
ATOM   1299  CD  LYS   128      39.762  22.948  31.306  1.00  0.00           C  
ATOM   1300  CE  LYS   128      40.833  23.813  30.659  1.00  0.00           C  
ATOM   1301  NZ  LYS   128      41.008  23.432  29.257  1.00  0.00           N1+
ATOM   1302  HN  LYS   128      38.447  20.397  31.630  1.00  0.00           H  
ATOM   1303  HZ1 LYS   128      41.487  24.162  28.765  1.00  0.00           H  
ATOM   1304  HZ2 LYS   128      41.531  22.578  29.214  1.00  0.00           H  
ATOM   1305  HZ3 LYS   128      40.129  23.283  28.810  1.00  0.00           H  
ATOM   1306  N   LEU   129      35.620  19.849  32.050  1.00  0.00           N  
ATOM   1307  CA  LEU   129      34.256  19.271  31.937  1.00  0.00           C  
ATOM   1308  C   LEU   129      33.497  19.178  33.282  1.00  0.00           C  
ATOM   1309  O   LEU   129      32.330  19.548  33.339  1.00  0.00           O  
ATOM   1310  CB  LEU   129      34.257  17.886  31.267  1.00  0.00           C  
ATOM   1311  CG  LEU   129      32.845  17.381  30.926  1.00  0.00           C  
ATOM   1312  CD1 LEU   129      32.179  18.255  29.857  1.00  0.00           C  
ATOM   1313  CD2 LEU   129      32.894  15.913  30.495  1.00  0.00           C  
ATOM   1314  HN  LEU   129      36.346  19.224  31.739  1.00  0.00           H  
ATOM   1315  N   TYR   130      34.249  19.003  34.375  1.00  0.00           N  
ATOM   1316  CA  TYR   130      33.662  19.059  35.732  1.00  0.00           C  
ATOM   1317  C   TYR   130      32.962  20.392  36.078  1.00  0.00           C  
ATOM   1318  O   TYR   130      31.829  20.389  36.542  1.00  0.00           O  
ATOM   1319  CB  TYR   130      34.692  18.651  36.795  1.00  0.00           C  
ATOM   1320  CG  TYR   130      34.949  17.150  36.706  1.00  0.00           C  
ATOM   1321  CD1 TYR   130      33.949  16.266  37.094  1.00  0.00           C  
ATOM   1322  CD2 TYR   130      36.119  16.664  36.139  1.00  0.00           C  
ATOM   1323  CE1 TYR   130      34.108  14.896  36.905  1.00  0.00           C  
ATOM   1324  CE2 TYR   130      36.288  15.294  35.951  1.00  0.00           C  
ATOM   1325  CZ  TYR   130      35.278  14.420  36.338  1.00  0.00           C  
ATOM   1326  OH  TYR   130      35.447  13.079  36.209  1.00  0.00           O  
ATOM   1327  HN  TYR   130      35.228  18.805  34.329  1.00  0.00           H  
ATOM   1328  HH  TYR   130      36.318  12.885  35.753  1.00  0.00           H  
ATOM   1329  N   THR   131      33.514  21.472  35.529  1.00  0.00           N  
ATOM   1330  CA  THR   131      32.956  22.846  35.576  1.00  0.00           C  
ATOM   1331  C   THR   131      31.672  22.994  34.710  1.00  0.00           C  
ATOM   1332  O   THR   131      30.660  23.178  35.365  1.00  0.00           O  
ATOM   1333  CB  THR   131      34.097  23.838  35.250  1.00  0.00           C  
ATOM   1334  CG2 THR   131      33.740  25.313  35.189  1.00  0.00           C  
ATOM   1335  OG1 THR   131      35.210  23.562  36.094  1.00  0.00           O  
ATOM   1336  HN  THR   131      34.356  21.398  35.004  1.00  0.00           H  
ATOM   1337  HG1 THR   131      35.847  24.338  36.034  1.00  0.00           H  
ATOM   1338  N   PRO   132      31.598  22.774  33.367  1.00  0.00           N  
ATOM   1339  CA  PRO   132      30.344  22.861  32.591  1.00  0.00           C  
ATOM   1340  C   PRO   132      29.054  22.140  32.958  1.00  0.00           C  
ATOM   1341  O   PRO   132      28.031  22.473  32.375  1.00  0.00           O  
ATOM   1342  CB  PRO   132      30.699  22.499  31.150  1.00  0.00           C  
ATOM   1343  CG  PRO   132      32.055  23.148  31.002  1.00  0.00           C  
ATOM   1344  CD  PRO   132      32.675  22.872  32.365  1.00  0.00           C  
ATOM   1345  N   TYR   133      29.091  21.192  33.881  1.00  0.00           N  
ATOM   1346  CA  TYR   133      27.823  20.590  34.359  1.00  0.00           C  
ATOM   1347  C   TYR   133      26.940  21.724  34.922  1.00  0.00           C  
ATOM   1348  O   TYR   133      27.505  22.695  35.453  1.00  0.00           O  
ATOM   1349  CB  TYR   133      28.178  19.559  35.434  1.00  0.00           C  
ATOM   1350  CG  TYR   133      26.988  18.647  35.750  1.00  0.00           C  
ATOM   1351  CD1 TYR   133      26.624  17.636  34.881  1.00  0.00           C  
ATOM   1352  CD2 TYR   133      26.134  18.967  36.798  1.00  0.00           C  
ATOM   1353  CE1 TYR   133      25.417  16.966  35.049  1.00  0.00           C  
ATOM   1354  CE2 TYR   133      24.928  18.306  36.986  1.00  0.00           C  
ATOM   1355  CZ  TYR   133      24.574  17.305  36.096  1.00  0.00           C  
ATOM   1356  OH  TYR   133      23.427  16.614  36.275  1.00  0.00           O  
ATOM   1357  HN  TYR   133      29.916  20.942  34.394  1.00  0.00           H  
ATOM   1358  HH  TYR   133      22.915  17.003  37.055  1.00  0.00           H  
ATOM   1359  N   PRO   134      25.599  21.625  34.894  1.00  0.00           N  
ATOM   1360  CA  PRO   134      24.674  22.610  35.526  1.00  0.00           C  
ATOM   1361  C   PRO   134      25.040  23.096  36.941  1.00  0.00           C  
ATOM   1362  O   PRO   134      24.838  24.265  37.259  1.00  0.00           O  
ATOM   1363  CB  PRO   134      23.327  21.891  35.482  1.00  0.00           C  
ATOM   1364  CG  PRO   134      23.380  21.191  34.128  1.00  0.00           C  
ATOM   1365  CD  PRO   134      24.836  20.708  34.023  1.00  0.00           C  
ATOM   1366  N   LEU   135      25.869  22.313  37.641  1.00  0.00           N  
ATOM   1367  CA  LEU   135      26.535  22.718  38.908  1.00  0.00           C  
ATOM   1368  C   LEU   135      27.487  23.921  38.782  1.00  0.00           C  
ATOM   1369  O   LEU   135      27.747  24.551  39.808  1.00  0.00           O  
ATOM   1370  CB  LEU   135      27.342  21.576  39.544  1.00  0.00           C  
ATOM   1371  CG  LEU   135      26.518  20.399  40.090  1.00  0.00           C  
ATOM   1372  CD1 LEU   135      27.465  19.357  40.689  1.00  0.00           C  
ATOM   1373  CD2 LEU   135      25.426  20.822  41.078  1.00  0.00           C  
ATOM   1374  HN  LEU   135      26.194  21.453  37.247  1.00  0.00           H  
ATOM   1375  N   LEU   136      27.966  24.285  37.587  1.00  0.00           N  
ATOM   1376  CA  LEU   136      28.808  25.499  37.461  1.00  0.00           C  
ATOM   1377  C   LEU   136      28.066  26.752  37.975  1.00  0.00           C  
ATOM   1378  O   LEU   136      28.596  27.371  38.893  1.00  0.00           O  
ATOM   1379  CB  LEU   136      29.410  25.874  36.097  1.00  0.00           C  
ATOM   1380  CG  LEU   136      30.279  27.135  36.312  1.00  0.00           C  
ATOM   1381  CD1 LEU   136      31.552  26.877  37.118  1.00  0.00           C  
ATOM   1382  CD2 LEU   136      30.415  28.052  35.119  1.00  0.00           C  
ATOM   1383  HN  LEU   136      27.847  23.743  36.752  1.00  0.00           H  
ATOM   1384  N   GLY   137      26.820  26.956  37.550  1.00  0.00           N  
ATOM   1385  CA  GLY   137      26.049  28.170  37.934  1.00  0.00           C  
ATOM   1386  C   GLY   137      26.072  28.428  39.456  1.00  0.00           C  
ATOM   1387  O   GLY   137      26.628  29.431  39.907  1.00  0.00           O  
ATOM   1388  HN  GLY   137      26.359  26.325  36.933  1.00  0.00           H  
ATOM   1389  N   VAL   138      25.899  27.325  40.178  1.00  0.00           N  
ATOM   1390  CA  VAL   138      25.969  27.253  41.648  1.00  0.00           C  
ATOM   1391  C   VAL   138      27.408  27.497  42.178  1.00  0.00           C  
ATOM   1392  O   VAL   138      27.622  28.429  42.946  1.00  0.00           O  
ATOM   1393  CB  VAL   138      25.435  25.894  42.135  1.00  0.00           C  
ATOM   1394  CG1 VAL   138      25.425  25.813  43.664  1.00  0.00           C  
ATOM   1395  CG2 VAL   138      24.016  25.631  41.604  1.00  0.00           C  
ATOM   1396  HN  VAL   138      25.723  26.460  39.711  1.00  0.00           H  
ATOM   1397  N   ALA   139      28.376  26.772  41.608  1.00  0.00           N  
ATOM   1398  CA  ALA   139      29.804  26.907  41.977  1.00  0.00           C  
ATOM   1399  C   ALA   139      30.309  28.344  41.781  1.00  0.00           C  
ATOM   1400  O   ALA   139      30.928  28.872  42.708  1.00  0.00           O  
ATOM   1401  CB  ALA   139      30.661  25.936  41.165  1.00  0.00           C  
ATOM   1402  HN  ALA   139      28.195  26.160  40.843  1.00  0.00           H  
ATOM   1403  N   ILE   140      29.930  29.006  40.673  1.00  0.00           N  
ATOM   1404  CA  ILE   140      30.234  30.455  40.486  1.00  0.00           C  
ATOM   1405  C   ILE   140      29.716  31.291  41.649  1.00  0.00           C  
ATOM   1406  O   ILE   140      30.526  31.828  42.398  1.00  0.00           O  
ATOM   1407  CB  ILE   140      30.009  31.097  39.079  1.00  0.00           C  
ATOM   1408  CG1 ILE   140      29.461  32.532  39.066  1.00  0.00           C  
ATOM   1409  CG2 ILE   140      29.177  30.262  38.118  1.00  0.00           C  
ATOM   1410  CD  ILE   140      30.287  33.600  39.789  1.00  0.00           C  
ATOM   1411  HN  ILE   140      29.411  28.556  39.947  1.00  0.00           H  
ATOM   1412  N   MET   141      28.394  31.251  41.851  1.00  0.00           N  
ATOM   1413  CA  MET   141      27.746  32.160  42.814  1.00  0.00           C  
ATOM   1414  C   MET   141      28.316  31.994  44.236  1.00  0.00           C  
ATOM   1415  O   MET   141      28.962  32.915  44.716  1.00  0.00           O  
ATOM   1416  CB  MET   141      26.235  31.993  42.774  1.00  0.00           C  
ATOM   1417  CG  MET   141      25.553  33.255  43.309  1.00  0.00           C  
ATOM   1418  SD  MET   141      25.772  34.711  42.211  1.00  0.00           S  
ATOM   1419  CE  MET   141      25.905  35.931  43.510  1.00  0.00           C  
ATOM   1420  HN  MET   141      27.801  30.630  41.333  1.00  0.00           H  
ATOM   1421  N   GLY   142      28.553  30.720  44.568  1.00  0.00           N  
ATOM   1422  CA  GLY   142      29.182  30.314  45.838  1.00  0.00           C  
ATOM   1423  C   GLY   142      30.577  30.951  46.042  1.00  0.00           C  
ATOM   1424  O   GLY   142      30.788  31.712  46.988  1.00  0.00           O  
ATOM   1425  HN  GLY   142      28.310  29.976  43.951  1.00  0.00           H  
ATOM   1426  N   VAL   143      31.431  30.821  45.035  1.00  0.00           N  
ATOM   1427  CA  VAL   143      32.806  31.368  45.107  1.00  0.00           C  
ATOM   1428  C   VAL   143      32.830  32.918  45.189  1.00  0.00           C  
ATOM   1429  O   VAL   143      33.448  33.436  46.126  1.00  0.00           O  
ATOM   1430  CB  VAL   143      33.678  30.809  43.978  1.00  0.00           C  
ATOM   1431  CG1 VAL   143      35.093  31.387  43.971  1.00  0.00           C  
ATOM   1432  CG2 VAL   143      33.823  29.286  44.148  1.00  0.00           C  
ATOM   1433  HN  VAL   143      31.154  30.440  44.151  1.00  0.00           H  
ATOM   1434  N   ILE   144      32.030  33.601  44.369  1.00  0.00           N  
ATOM   1435  CA  ILE   144      31.993  35.090  44.400  1.00  0.00           C  
ATOM   1436  C   ILE   144      31.540  35.645  45.761  1.00  0.00           C  
ATOM   1437  O   ILE   144      32.322  36.334  46.421  1.00  0.00           O  
ATOM   1438  CB  ILE   144      31.256  35.696  43.190  1.00  0.00           C  
ATOM   1439  CG1 ILE   144      31.540  37.194  43.042  1.00  0.00           C  
ATOM   1440  CG2 ILE   144      29.733  35.519  43.220  1.00  0.00           C  
ATOM   1441  CD  ILE   144      33.013  37.474  42.803  1.00  0.00           C  
ATOM   1442  HN  ILE   144      31.359  33.161  43.772  1.00  0.00           H  
ATOM   1443  N   ASP   145      30.491  35.020  46.311  1.00  0.00           N  
ATOM   1444  CA  ASP   145      29.936  35.396  47.630  1.00  0.00           C  
ATOM   1445  C   ASP   145      30.918  35.148  48.784  1.00  0.00           C  
ATOM   1446  O   ASP   145      31.302  36.090  49.483  1.00  0.00           O  
ATOM   1447  CB  ASP   145      28.599  34.665  47.857  1.00  0.00           C  
ATOM   1448  CG  ASP   145      27.508  34.973  46.813  1.00  0.00           C  
ATOM   1449  OD1 ASP   145      27.591  36.027  46.141  1.00  0.00           O  
ATOM   1450  OD2 ASP   145      26.571  34.152  46.722  1.00  0.00           O1-
ATOM   1451  HN  ASP   145      29.899  34.409  45.792  1.00  0.00           H  
ATOM   1452  N   LEU   146      31.578  33.993  48.760  1.00  0.00           N  
ATOM   1453  CA  LEU   146      32.609  33.626  49.763  1.00  0.00           C  
ATOM   1454  C   LEU   146      33.837  34.545  49.786  1.00  0.00           C  
ATOM   1455  O   LEU   146      34.166  35.095  50.843  1.00  0.00           O  
ATOM   1456  CB  LEU   146      33.037  32.163  49.635  1.00  0.00           C  
ATOM   1457  CG  LEU   146      32.204  31.154  50.452  1.00  0.00           C  
ATOM   1458  CD1 LEU   146      32.238  31.503  51.945  1.00  0.00           C  
ATOM   1459  CD2 LEU   146      30.765  31.030  49.963  1.00  0.00           C  
ATOM   1460  HN  LEU   146      31.376  33.299  48.063  1.00  0.00           H  
ATOM   1461  N   LEU   147      34.357  34.889  48.602  1.00  0.00           N  
ATOM   1462  CA  LEU   147      35.486  35.830  48.466  1.00  0.00           C  
ATOM   1463  C   LEU   147      35.155  37.220  49.024  1.00  0.00           C  
ATOM   1464  O   LEU   147      35.825  37.737  49.931  1.00  0.00           O  
ATOM   1465  CB  LEU   147      35.916  36.017  47.009  1.00  0.00           C  
ATOM   1466  CG  LEU   147      37.070  35.100  46.620  1.00  0.00           C  
ATOM   1467  CD1 LEU   147      36.610  33.666  46.377  1.00  0.00           C  
ATOM   1468  CD2 LEU   147      37.802  35.663  45.408  1.00  0.00           C  
ATOM   1469  HN  LEU   147      33.949  34.559  47.748  1.00  0.00           H  
ATOM   1470  N   LEU   148      33.981  37.693  48.621  1.00  0.00           N  
ATOM   1471  CA  LEU   148      33.512  39.024  48.998  1.00  0.00           C  
ATOM   1472  C   LEU   148      33.144  39.177  50.476  1.00  0.00           C  
ATOM   1473  O   LEU   148      33.678  40.087  51.106  1.00  0.00           O  
ATOM   1474  CB  LEU   148      32.461  39.451  47.964  1.00  0.00           C  
ATOM   1475  CG  LEU   148      33.250  39.644  46.661  1.00  0.00           C  
ATOM   1476  CD1 LEU   148      32.369  39.800  45.436  1.00  0.00           C  
ATOM   1477  CD2 LEU   148      34.160  40.865  46.814  1.00  0.00           C  
ATOM   1478  HN  LEU   148      33.381  37.172  48.013  1.00  0.00           H  
ATOM   1479  N   PHE   149      32.621  38.097  51.056  1.00  0.00           N  
ATOM   1480  CA  PHE   149      32.422  38.028  52.514  1.00  0.00           C  
ATOM   1481  C   PHE   149      33.727  38.021  53.311  1.00  0.00           C  
ATOM   1482  O   PHE   149      33.920  38.863  54.189  1.00  0.00           O  
ATOM   1483  CB  PHE   149      31.539  36.862  52.970  1.00  0.00           C  
ATOM   1484  CG  PHE   149      31.143  37.095  54.430  1.00  0.00           C  
ATOM   1485  CD1 PHE   149      30.351  38.200  54.693  1.00  0.00           C  
ATOM   1486  CD2 PHE   149      31.902  36.551  55.451  1.00  0.00           C  
ATOM   1487  CE1 PHE   149      30.369  38.831  55.928  1.00  0.00           C  
ATOM   1488  CE2 PHE   149      31.900  37.151  56.704  1.00  0.00           C  
ATOM   1489  CZ  PHE   149      31.159  38.307  56.938  1.00  0.00           C  
ATOM   1490  HN  PHE   149      32.227  37.354  50.527  1.00  0.00           H  
ATOM   1491  N   GLY   150      34.652  37.186  52.850  1.00  0.00           N  
ATOM   1492  CA  GLY   150      35.978  37.009  53.497  1.00  0.00           C  
ATOM   1493  C   GLY   150      36.699  38.352  53.661  1.00  0.00           C  
ATOM   1494  O   GLY   150      36.857  38.822  54.785  1.00  0.00           O  
ATOM   1495  HN  GLY   150      34.492  36.613  52.046  1.00  0.00           H  
ATOM   1496  N   THR   151      36.792  39.099  52.557  1.00  0.00           N  
ATOM   1497  CA  THR   151      37.493  40.393  52.610  1.00  0.00           C  
ATOM   1498  C   THR   151      36.737  41.443  53.414  1.00  0.00           C  
ATOM   1499  O   THR   151      37.339  42.173  54.203  1.00  0.00           O  
ATOM   1500  CB  THR   151      37.806  41.040  51.267  1.00  0.00           C  
ATOM   1501  CG2 THR   151      38.904  42.069  51.530  1.00  0.00           C  
ATOM   1502  OG1 THR   151      38.224  40.084  50.292  1.00  0.00           O  
ATOM   1503  HN  THR   151      36.424  38.809  51.673  1.00  0.00           H  
ATOM   1504  HG1 THR   151      38.172  40.500  49.385  1.00  0.00           H  
ATOM   1505  N   ILE   152      35.418  41.446  53.307  1.00  0.00           N  
ATOM   1506  CA  ILE   152      34.621  42.317  54.168  1.00  0.00           C  
ATOM   1507  C   ILE   152      34.829  42.015  55.657  1.00  0.00           C  
ATOM   1508  O   ILE   152      35.164  42.956  56.376  1.00  0.00           O  
ATOM   1509  CB  ILE   152      33.173  42.253  53.729  1.00  0.00           C  
ATOM   1510  CG1 ILE   152      33.086  42.953  52.364  1.00  0.00           C  
ATOM   1511  CG2 ILE   152      32.190  42.734  54.797  1.00  0.00           C  
ATOM   1512  CD  ILE   152      33.689  44.358  52.307  1.00  0.00           C  
ATOM   1513  HN  ILE   152      34.897  40.895  52.660  1.00  0.00           H  
ATOM   1514  N   GLY   153      34.906  40.731  55.988  1.00  0.00           N  
ATOM   1515  CA  GLY   153      35.274  40.218  57.327  1.00  0.00           C  
ATOM   1516  C   GLY   153      36.477  40.952  57.949  1.00  0.00           C  
ATOM   1517  O   GLY   153      36.327  41.667  58.943  1.00  0.00           O  
ATOM   1518  HN  GLY   153      34.624  40.028  55.331  1.00  0.00           H  
ATOM   1519  N   ILE   154      37.522  41.070  57.126  1.00  0.00           N  
ATOM   1520  CA  ILE   154      38.777  41.776  57.488  1.00  0.00           C  
ATOM   1521  C   ILE   154      38.579  43.307  57.619  1.00  0.00           C  
ATOM   1522  O   ILE   154      38.908  43.876  58.654  1.00  0.00           O  
ATOM   1523  CB  ILE   154      39.909  41.393  56.502  1.00  0.00           C  
ATOM   1524  CG1 ILE   154      40.435  39.977  56.765  1.00  0.00           C  
ATOM   1525  CG2 ILE   154      41.107  42.352  56.566  1.00  0.00           C  
ATOM   1526  CD  ILE   154      39.558  38.849  56.212  1.00  0.00           C  
ATOM   1527  HN  ILE   154      37.464  40.697  56.202  1.00  0.00           H  
ATOM   1528  N   THR   155      37.900  43.900  56.639  1.00  0.00           N  
ATOM   1529  CA  THR   155      37.573  45.343  56.608  1.00  0.00           C  
ATOM   1530  C   THR   155      36.870  45.790  57.907  1.00  0.00           C  
ATOM   1531  O   THR   155      37.353  46.681  58.606  1.00  0.00           O  
ATOM   1532  CB  THR   155      36.652  45.610  55.403  1.00  0.00           C  
ATOM   1533  CG2 THR   155      35.994  46.976  55.409  1.00  0.00           C  
ATOM   1534  OG1 THR   155      37.347  45.373  54.186  1.00  0.00           O  
ATOM   1535  HN  THR   155      37.601  43.389  55.833  1.00  0.00           H  
ATOM   1536  HG1 THR   155      36.856  45.763  53.396  1.00  0.00           H  
ATOM   1537  N   ILE   156      35.831  45.036  58.265  1.00  0.00           N  
ATOM   1538  CA  ILE   156      34.995  45.215  59.481  1.00  0.00           C  
ATOM   1539  C   ILE   156      35.848  45.268  60.747  1.00  0.00           C  
ATOM   1540  O   ILE   156      35.743  46.234  61.483  1.00  0.00           O  
ATOM   1541  CB  ILE   156      34.094  43.981  59.627  1.00  0.00           C  
ATOM   1542  CG1 ILE   156      33.189  43.868  58.421  1.00  0.00           C  
ATOM   1543  CG2 ILE   156      33.315  43.889  60.942  1.00  0.00           C  
ATOM   1544  CD  ILE   156      32.887  42.371  58.309  1.00  0.00           C  
ATOM   1545  HN  ILE   156      35.587  44.242  57.708  1.00  0.00           H  
ATOM   1546  N   TRP   157      36.720  44.279  60.905  1.00  0.00           N  
ATOM   1547  CA  TRP   157      37.581  44.173  62.099  1.00  0.00           C  
ATOM   1548  C   TRP   157      38.432  45.445  62.293  1.00  0.00           C  
ATOM   1549  O   TRP   157      38.391  46.047  63.358  1.00  0.00           O  
ATOM   1550  CB  TRP   157      38.441  42.917  61.975  1.00  0.00           C  
ATOM   1551  CG  TRP   157      39.484  42.839  63.080  1.00  0.00           C  
ATOM   1552  CD1 TRP   157      39.264  42.542  64.367  1.00  0.00           C  
ATOM   1553  CD2 TRP   157      40.789  43.279  62.981  1.00  0.00           C  
ATOM   1554  CE2 TRP   157      41.331  43.215  64.254  1.00  0.00           C  
ATOM   1555  CE3 TRP   157      41.529  43.780  61.919  1.00  0.00           C  
ATOM   1556  NE1 TRP   157      40.372  42.777  65.065  1.00  0.00           N  
ATOM   1557  CZ2 TRP   157      42.644  43.622  64.454  1.00  0.00           C  
ATOM   1558  CZ3 TRP   157      42.842  44.187  62.130  1.00  0.00           C  
ATOM   1559  CH2 TRP   157      43.404  44.102  63.393  1.00  0.00           C  
ATOM   1560  HN  TRP   157      36.817  43.533  60.240  1.00  0.00           H  
ATOM   1561  HE1 TRP   157      40.446  42.679  66.055  1.00  0.00           H  
ATOM   1562  N   ALA   158      38.992  45.928  61.190  1.00  0.00           N  
ATOM   1563  CA  ALA   158      39.773  47.181  61.193  1.00  0.00           C  
ATOM   1564  C   ALA   158      38.922  48.436  61.468  1.00  0.00           C  
ATOM   1565  O   ALA   158      39.315  49.276  62.286  1.00  0.00           O  
ATOM   1566  CB  ALA   158      40.532  47.313  59.869  1.00  0.00           C  
ATOM   1567  HN  ALA   158      38.903  45.465  60.306  1.00  0.00           H  
ATOM   1568  N   ILE   159      37.777  48.551  60.782  1.00  0.00           N  
ATOM   1569  CA  ILE   159      36.867  49.719  60.925  1.00  0.00           C  
ATOM   1570  C   ILE   159      35.651  49.632  61.887  1.00  0.00           C  
ATOM   1571  O   ILE   159      35.553  50.466  62.794  1.00  0.00           O  
ATOM   1572  CB  ILE   159      36.480  50.252  59.537  1.00  0.00           C  
ATOM   1573  CG1 ILE   159      35.761  51.607  59.682  1.00  0.00           C  
ATOM   1574  CG2 ILE   159      35.675  49.245  58.694  1.00  0.00           C  
ATOM   1575  CD  ILE   159      35.273  52.231  58.374  1.00  0.00           C  
ATOM   1576  HN  ILE   159      37.576  47.908  60.047  1.00  0.00           H  
ATOM   1577  N   GLN   160      34.753  48.651  61.716  1.00  0.00           N  
ATOM   1578  CA  GLN   160      33.369  48.639  62.287  1.00  0.00           C  
ATOM   1579  C   GLN   160      32.519  47.358  62.083  1.00  0.00           C  
ATOM   1580  O   GLN   160      32.756  46.361  62.757  1.00  0.00           O  
ATOM   1581  CB  GLN   160      32.572  49.899  61.912  1.00  0.00           C  
ATOM   1582  CG  GLN   160      32.433  50.121  60.402  1.00  0.00           C  
ATOM   1583  CD  GLN   160      31.354  51.142  60.133  1.00  0.00           C  
ATOM   1584  NE2 GLN   160      31.766  52.341  59.824  1.00  0.00           N  
ATOM   1585  OE1 GLN   160      30.161  50.863  60.144  1.00  0.00           O  
ATOM   1586  HN  GLN   160      35.106  47.739  61.521  1.00  0.00           H  
ATOM   1587 1HE2 GLN   160      32.749  52.533  59.752  1.00  0.00           H  
ATOM   1588 2HE2 GLN   160      31.063  53.009  59.595  1.00  0.00           H  
ATOM   1589  N   MET   161      31.524  47.353  61.177  1.00  0.00           N  
ATOM   1590  CA  MET   161      30.506  46.273  61.053  1.00  0.00           C  
ATOM   1591  C   MET   161      30.308  45.634  59.658  1.00  0.00           C  
ATOM   1592  O   MET   161      30.380  46.302  58.623  1.00  0.00           O  
ATOM   1593  CB  MET   161      29.186  46.760  61.649  1.00  0.00           C  
ATOM   1594  CG  MET   161      28.115  45.677  61.885  1.00  0.00           C  
ATOM   1595  SD  MET   161      28.337  44.496  63.278  1.00  0.00           S  
ATOM   1596  CE  MET   161      29.699  43.385  62.968  1.00  0.00           C  
ATOM   1597  HN  MET   161      31.395  48.128  60.572  1.00  0.00           H  
ATOM   1598  N   MET   162      29.906  44.377  59.736  1.00  0.00           N  
ATOM   1599  CA  MET   162      29.682  43.307  58.736  1.00  0.00           C  
ATOM   1600  C   MET   162      28.790  43.324  57.491  1.00  0.00           C  
ATOM   1601  O   MET   162      29.284  43.158  56.373  1.00  0.00           O  
ATOM   1602  CB  MET   162      29.497  42.022  59.566  1.00  0.00           C  
ATOM   1603  CG  MET   162      29.420  40.719  58.766  1.00  0.00           C  
ATOM   1604  SD  MET   162      29.111  39.274  59.834  1.00  0.00           S  
ATOM   1605  CE  MET   162      28.178  38.270  58.701  1.00  0.00           C  
ATOM   1606  HN  MET   162      29.888  44.001  60.663  1.00  0.00           H  
ATOM   1607  N   TRP   163      27.497  43.204  57.743  1.00  0.00           N  
ATOM   1608  CA  TRP   163      26.530  42.769  56.714  1.00  0.00           C  
ATOM   1609  C   TRP   163      26.434  43.659  55.470  1.00  0.00           C  
ATOM   1610  O   TRP   163      26.686  43.185  54.358  1.00  0.00           O  
ATOM   1611  CB  TRP   163      25.174  42.537  57.375  1.00  0.00           C  
ATOM   1612  CG  TRP   163      24.243  41.831  56.384  1.00  0.00           C  
ATOM   1613  CD1 TRP   163      23.373  42.435  55.573  1.00  0.00           C  
ATOM   1614  CD2 TRP   163      24.242  40.484  56.074  1.00  0.00           C  
ATOM   1615  CE2 TRP   163      23.317  40.320  55.058  1.00  0.00           C  
ATOM   1616  CE3 TRP   163      24.971  39.394  56.541  1.00  0.00           C  
ATOM   1617  NE1 TRP   163      22.809  41.526  54.773  1.00  0.00           N  
ATOM   1618  CZ2 TRP   163      23.089  39.055  54.527  1.00  0.00           C  
ATOM   1619  CZ3 TRP   163      24.752  38.139  56.010  1.00  0.00           C  
ATOM   1620  CH2 TRP   163      23.807  37.965  55.003  1.00  0.00           C  
ATOM   1621  HN  TRP   163      27.142  43.249  58.672  1.00  0.00           H  
ATOM   1622  HE1 TRP   163      22.155  41.727  54.051  1.00  0.00           H  
ATOM   1623  N   ILE   164      26.345  44.968  55.699  1.00  0.00           N  
ATOM   1624  CA  ILE   164      26.360  45.966  54.596  1.00  0.00           C  
ATOM   1625  C   ILE   164      27.634  45.871  53.723  1.00  0.00           C  
ATOM   1626  O   ILE   164      27.458  45.552  52.549  1.00  0.00           O  
ATOM   1627  CB  ILE   164      25.920  47.407  54.994  1.00  0.00           C  
ATOM   1628  CG1 ILE   164      26.225  48.493  53.934  1.00  0.00           C  
ATOM   1629  CG2 ILE   164      26.345  47.823  56.410  1.00  0.00           C  
ATOM   1630  CD  ILE   164      27.651  49.051  53.866  1.00  0.00           C  
ATOM   1631  HN  ILE   164      26.272  45.332  56.622  1.00  0.00           H  
ATOM   1632  N   PRO   165      28.861  45.917  54.270  1.00  0.00           N  
ATOM   1633  CA  PRO   165      30.066  45.852  53.437  1.00  0.00           C  
ATOM   1634  C   PRO   165      30.128  44.548  52.627  1.00  0.00           C  
ATOM   1635  O   PRO   165      30.586  44.612  51.491  1.00  0.00           O  
ATOM   1636  CB  PRO   165      31.272  45.985  54.365  1.00  0.00           C  
ATOM   1637  CG  PRO   165      30.691  46.702  55.577  1.00  0.00           C  
ATOM   1638  CD  PRO   165      29.266  46.163  55.675  1.00  0.00           C  
ATOM   1639  N   PHE   166      29.586  43.439  53.147  1.00  0.00           N  
ATOM   1640  CA  PHE   166      29.499  42.185  52.377  1.00  0.00           C  
ATOM   1641  C   PHE   166      28.748  42.370  51.074  1.00  0.00           C  
ATOM   1642  O   PHE   166      29.333  42.204  49.996  1.00  0.00           O  
ATOM   1643  CB  PHE   166      28.865  41.015  53.145  1.00  0.00           C  
ATOM   1644  CG  PHE   166      28.570  39.824  52.204  1.00  0.00           C  
ATOM   1645  CD1 PHE   166      29.520  39.363  51.307  1.00  0.00           C  
ATOM   1646  CD2 PHE   166      27.266  39.346  52.133  1.00  0.00           C  
ATOM   1647  CE1 PHE   166      29.188  38.402  50.358  1.00  0.00           C  
ATOM   1648  CE2 PHE   166      26.933  38.406  51.174  1.00  0.00           C  
ATOM   1649  CZ  PHE   166      27.893  37.914  50.297  1.00  0.00           C  
ATOM   1650  HN  PHE   166      29.290  43.374  54.105  1.00  0.00           H  
ATOM   1651  N   TRP   167      27.501  42.761  51.249  1.00  0.00           N  
ATOM   1652  CA  TRP   167      26.619  42.946  50.096  1.00  0.00           C  
ATOM   1653  C   TRP   167      27.204  43.988  49.126  1.00  0.00           C  
ATOM   1654  O   TRP   167      27.517  43.595  48.006  1.00  0.00           O  
ATOM   1655  CB  TRP   167      25.200  43.306  50.520  1.00  0.00           C  
ATOM   1656  CG  TRP   167      24.222  42.873  49.421  1.00  0.00           C  
ATOM   1657  CD1 TRP   167      24.497  42.579  48.151  1.00  0.00           C  
ATOM   1658  CD2 TRP   167      22.859  42.684  49.581  1.00  0.00           C  
ATOM   1659  CE2 TRP   167      22.363  42.297  48.356  1.00  0.00           C  
ATOM   1660  CE3 TRP   167      22.015  42.843  50.668  1.00  0.00           C  
ATOM   1661  NE1 TRP   167      23.397  42.224  47.522  1.00  0.00           N  
ATOM   1662  CZ2 TRP   167      21.002  42.110  48.177  1.00  0.00           C  
ATOM   1663  CZ3 TRP   167      20.654  42.626  50.499  1.00  0.00           C  
ATOM   1664  CH2 TRP   167      20.148  42.270  49.253  1.00  0.00           C  
ATOM   1665  HN  TRP   167      27.118  42.978  52.149  1.00  0.00           H  
ATOM   1666  HE1 TRP   167      23.372  42.021  46.540  1.00  0.00           H  
ATOM   1667  N   ALA   168      27.819  45.009  49.748  1.00  0.00           N  
ATOM   1668  CA  ALA   168      28.602  46.027  49.040  1.00  0.00           C  
ATOM   1669  C   ALA   168      29.663  45.445  48.101  1.00  0.00           C  
ATOM   1670  O   ALA   168      29.419  45.356  46.900  1.00  0.00           O  
ATOM   1671  CB  ALA   168      29.176  47.076  49.990  1.00  0.00           C  
ATOM   1672  HN  ALA   168      27.596  45.224  50.698  1.00  0.00           H  
ATOM   1673  N   ALA   169      30.552  44.673  48.701  1.00  0.00           N  
ATOM   1674  CA  ALA   169      31.650  43.998  47.972  1.00  0.00           C  
ATOM   1675  C   ALA   169      31.149  43.031  46.893  1.00  0.00           C  
ATOM   1676  O   ALA   169      31.546  43.155  45.726  1.00  0.00           O  
ATOM   1677  CB  ALA   169      32.519  43.234  48.953  1.00  0.00           C  
ATOM   1678  HN  ALA   169      30.465  44.457  49.669  1.00  0.00           H  
ATOM   1679  N   GLY   170      30.119  42.257  47.260  1.00  0.00           N  
ATOM   1680  CA  GLY   170      29.495  41.218  46.420  1.00  0.00           C  
ATOM   1681  C   GLY   170      29.048  41.772  45.071  1.00  0.00           C  
ATOM   1682  O   GLY   170      29.602  41.495  44.002  1.00  0.00           O  
ATOM   1683  HN  GLY   170      29.675  42.384  48.150  1.00  0.00           H  
ATOM   1684  N   VAL   171      28.266  42.828  45.214  1.00  0.00           N  
ATOM   1685  CA  VAL   171      27.658  43.442  44.045  1.00  0.00           C  
ATOM   1686  C   VAL   171      28.531  44.390  43.207  1.00  0.00           C  
ATOM   1687  O   VAL   171      28.458  44.301  41.976  1.00  0.00           O  
ATOM   1688  CB  VAL   171      26.341  44.040  44.492  1.00  0.00           C  
ATOM   1689  CG1 VAL   171      26.558  45.333  45.283  1.00  0.00           C  
ATOM   1690  CG2 VAL   171      25.448  44.128  43.257  1.00  0.00           C  
ATOM   1691  HN  VAL   171      28.095  43.263  46.096  1.00  0.00           H  
ATOM   1692  N   ILE   172      29.444  45.138  43.838  1.00  0.00           N  
ATOM   1693  CA  ILE   172      30.357  46.006  43.050  1.00  0.00           C  
ATOM   1694  C   ILE   172      31.215  45.145  42.108  1.00  0.00           C  
ATOM   1695  O   ILE   172      31.294  45.453  40.920  1.00  0.00           O  
ATOM   1696  CB  ILE   172      31.330  46.882  43.852  1.00  0.00           C  
ATOM   1697  CG1 ILE   172      30.906  47.315  45.252  1.00  0.00           C  
ATOM   1698  CG2 ILE   172      31.636  48.135  43.042  1.00  0.00           C  
ATOM   1699  CD  ILE   172      32.120  47.298  46.189  1.00  0.00           C  
ATOM   1700  HN  ILE   172      29.470  45.250  44.829  1.00  0.00           H  
ATOM   1701  N   ASN   173      31.632  43.948  42.562  1.00  0.00           N  
ATOM   1702  CA  ASN   173      32.388  43.017  41.700  1.00  0.00           C  
ATOM   1703  C   ASN   173      31.580  42.443  40.531  1.00  0.00           C  
ATOM   1704  O   ASN   173      32.018  42.518  39.384  1.00  0.00           O  
ATOM   1705  CB  ASN   173      33.024  41.867  42.485  1.00  0.00           C  
ATOM   1706  CG  ASN   173      34.162  41.232  41.667  1.00  0.00           C  
ATOM   1707  ND2 ASN   173      34.621  40.085  42.081  1.00  0.00           N  
ATOM   1708  OD1 ASN   173      34.703  41.774  40.724  1.00  0.00           O  
ATOM   1709  HN  ASN   173      31.484  43.662  43.509  1.00  0.00           H  
ATOM   1710 1HD2 ASN   173      34.252  39.602  42.876  1.00  0.00           H  
ATOM   1711 2HD2 ASN   173      35.431  39.752  41.593  1.00  0.00           H  
ATOM   1712  N   GLY   174      30.315  42.152  40.831  1.00  0.00           N  
ATOM   1713  CA  GLY   174      29.318  41.779  39.802  1.00  0.00           C  
ATOM   1714  C   GLY   174      29.234  42.847  38.700  1.00  0.00           C  
ATOM   1715  O   GLY   174      29.649  42.622  37.561  1.00  0.00           O  
ATOM   1716  HN  GLY   174      30.010  42.118  41.779  1.00  0.00           H  
ATOM   1717  N   LEU   175      29.052  44.086  39.137  1.00  0.00           N  
ATOM   1718  CA  LEU   175      28.998  45.253  38.226  1.00  0.00           C  
ATOM   1719  C   LEU   175      30.324  45.577  37.526  1.00  0.00           C  
ATOM   1720  O   LEU   175      30.355  45.935  36.359  1.00  0.00           O  
ATOM   1721  CB  LEU   175      28.444  46.482  38.952  1.00  0.00           C  
ATOM   1722  CG  LEU   175      26.914  46.506  38.973  1.00  0.00           C  
ATOM   1723  CD1 LEU   175      26.300  45.405  39.841  1.00  0.00           C  
ATOM   1724  CD2 LEU   175      26.434  47.887  39.420  1.00  0.00           C  
ATOM   1725  HN  LEU   175      29.028  44.289  40.109  1.00  0.00           H  
ATOM   1726  N   GLY   176      31.418  45.302  38.231  1.00  0.00           N  
ATOM   1727  CA  GLY   176      32.783  45.364  37.678  1.00  0.00           C  
ATOM   1728  C   GLY   176      33.029  44.340  36.563  1.00  0.00           C  
ATOM   1729  O   GLY   176      33.678  44.692  35.579  1.00  0.00           O  
ATOM   1730  HN  GLY   176      31.382  45.185  39.219  1.00  0.00           H  
ATOM   1731  N   HIS   177      32.618  43.082  36.701  1.00  0.00           N  
ATOM   1732  CA  HIS   177      32.736  42.119  35.574  1.00  0.00           C  
ATOM   1733  C   HIS   177      31.725  42.427  34.450  1.00  0.00           C  
ATOM   1734  O   HIS   177      31.949  42.113  33.280  1.00  0.00           O  
ATOM   1735  CB  HIS   177      32.600  40.687  36.063  1.00  0.00           C  
ATOM   1736  CG  HIS   177      33.407  39.726  35.191  1.00  0.00           C  
ATOM   1737  CD2 HIS   177      34.591  39.273  35.575  1.00  0.00           C  
ATOM   1738  ND1 HIS   177      33.129  39.187  33.996  1.00  0.00           N  
ATOM   1739  CE1 HIS   177      34.185  38.441  33.646  1.00  0.00           C  
ATOM   1740  NE2 HIS   177      35.090  38.506  34.613  1.00  0.00           N  
ATOM   1741  HN  HIS   177      32.269  42.729  37.566  1.00  0.00           H  
ATOM   1742  HD1 HIS   177      32.275  39.320  33.455  1.00  0.00           H  
ATOM   1743  HE2 HIS   177      36.006  38.097  34.615  1.00  0.00           H  
ATOM   1744  N   ALA   178      30.670  43.164  34.810  1.00  0.00           N  
ATOM   1745  CA  ALA   178      29.770  43.818  33.830  1.00  0.00           C  
ATOM   1746  C   ALA   178      30.415  44.870  32.921  1.00  0.00           C  
ATOM   1747  O   ALA   178      29.913  45.082  31.820  1.00  0.00           O  
ATOM   1748  CB  ALA   178      28.481  44.325  34.476  1.00  0.00           C  
ATOM   1749  HN  ALA   178      30.374  43.179  35.759  1.00  0.00           H  
ATOM   1750  N   VAL   179      31.627  45.306  33.271  1.00  0.00           N  
ATOM   1751  CA  VAL   179      32.519  46.026  32.322  1.00  0.00           C  
ATOM   1752  C   VAL   179      32.938  45.161  31.108  1.00  0.00           C  
ATOM   1753  O   VAL   179      33.150  45.707  30.023  1.00  0.00           O  
ATOM   1754  CB  VAL   179      33.701  46.710  33.014  1.00  0.00           C  
ATOM   1755  CG1 VAL   179      34.993  45.878  33.075  1.00  0.00           C  
ATOM   1756  CG2 VAL   179      33.926  48.063  32.345  1.00  0.00           C  
ATOM   1757  HN  VAL   179      31.951  45.276  34.223  1.00  0.00           H  
ATOM   1758  N   GLY   180      32.726  43.842  31.217  1.00  0.00           N  
ATOM   1759  CA  GLY   180      32.694  42.900  30.070  1.00  0.00           C  
ATOM   1760  C   GLY   180      31.491  43.118  29.124  1.00  0.00           C  
ATOM   1761  O   GLY   180      30.925  42.126  28.644  1.00  0.00           O  
ATOM   1762  HN  GLY   180      32.587  43.406  32.104  1.00  0.00           H  
ATOM   1763  N   TYR   181      30.942  44.332  29.180  1.00  0.00           N  
ATOM   1764  CA  TYR   181      29.953  44.978  28.279  1.00  0.00           C  
ATOM   1765  C   TYR   181      30.404  45.254  26.834  1.00  0.00           C  
ATOM   1766  O   TYR   181      29.577  45.028  25.958  1.00  0.00           O  
ATOM   1767  CB  TYR   181      29.471  46.287  28.906  1.00  0.00           C  
ATOM   1768  CG  TYR   181      28.402  46.923  28.024  1.00  0.00           C  
ATOM   1769  CD1 TYR   181      27.166  46.284  27.942  1.00  0.00           C  
ATOM   1770  CD2 TYR   181      28.775  47.827  27.033  1.00  0.00           C  
ATOM   1771  CE1 TYR   181      26.325  46.550  26.870  1.00  0.00           C  
ATOM   1772  CE2 TYR   181      27.924  48.093  25.970  1.00  0.00           C  
ATOM   1773  CZ  TYR   181      26.689  47.474  25.908  1.00  0.00           C  
ATOM   1774  OH  TYR   181      25.718  47.998  25.116  1.00  0.00           O  
ATOM   1775  HN  TYR   181      31.102  44.855  30.015  1.00  0.00           H  
ATOM   1776  HH  TYR   181      26.176  48.360  24.301  1.00  0.00           H  
ATOM   1777  N   ARG   182      31.620  45.805  26.625  1.00  0.00           N  
ATOM   1778  CA  ARG   182      32.347  45.768  25.319  1.00  0.00           C  
ATOM   1779  C   ARG   182      32.263  46.788  24.115  1.00  0.00           C  
ATOM   1780  O   ARG   182      31.159  47.289  23.913  1.00  0.00           O  
ATOM   1781  CB  ARG   182      32.147  44.333  24.797  1.00  0.00           C  
ATOM   1782  CG  ARG   182      32.411  43.105  25.689  1.00  0.00           C  
ATOM   1783  CD  ARG   182      31.724  41.855  25.137  1.00  0.00           C  
ATOM   1784  NE  ARG   182      31.919  40.796  26.140  1.00  0.00           N  
ATOM   1785  CZ  ARG   182      30.969  40.021  26.659  1.00  0.00           C  
ATOM   1786  NH1 ARG   182      29.672  40.144  26.302  1.00  0.00           N1+
ATOM   1787  NH2 ARG   182      31.315  39.169  27.635  1.00  0.00           N  
ATOM   1788  HN  ARG   182      32.159  46.155  27.380  1.00  0.00           H  
ATOM   1789  HE  ARG   182      32.836  40.785  26.545  1.00  0.00           H  
ATOM   1790 1HH1 ARG   182      29.411  40.871  25.666  1.00  0.00           H  
ATOM   1791 2HH1 ARG   182      28.975  39.478  26.563  1.00  0.00           H  
ATOM   1792 1HH2 ARG   182      32.244  39.159  27.980  1.00  0.00           H  
ATOM   1793 2HH2 ARG   182      30.647  38.493  27.976  1.00  0.00           H  
ATOM   1794  N   ASN   183      33.411  47.282  23.556  1.00  0.00           N  
ATOM   1795  CA  ASN   183      33.634  47.890  22.181  1.00  0.00           C  
ATOM   1796  C   ASN   183      35.012  48.472  21.694  1.00  0.00           C  
ATOM   1797  O   ASN   183      35.428  49.515  22.204  1.00  0.00           O  
ATOM   1798  CB  ASN   183      32.545  48.912  21.803  1.00  0.00           C  
ATOM   1799  CG  ASN   183      32.385  48.955  20.281  1.00  0.00           C  
ATOM   1800  ND2 ASN   183      33.065  49.844  19.612  1.00  0.00           N  
ATOM   1801  OD1 ASN   183      31.800  48.094  19.653  1.00  0.00           O  
ATOM   1802  HN  ASN   183      34.237  47.290  24.120  1.00  0.00           H  
ATOM   1803 1HD2 ASN   183      33.679  50.496  20.061  1.00  0.00           H  
ATOM   1804 2HD2 ASN   183      33.000  49.732  18.621  1.00  0.00           H  
ATOM   1805  N   PHE   184      35.654  47.944  20.623  1.00  0.00           N  
ATOM   1806  CA  PHE   184      36.763  48.580  19.825  1.00  0.00           C  
ATOM   1807  C   PHE   184      36.572  48.603  18.293  1.00  0.00           C  
ATOM   1808  O   PHE   184      36.485  49.708  17.761  1.00  0.00           O  
ATOM   1809  CB  PHE   184      38.168  48.016  20.099  1.00  0.00           C  
ATOM   1810  CG  PHE   184      39.396  48.451  19.279  1.00  0.00           C  
ATOM   1811  CD1 PHE   184      39.778  49.788  19.201  1.00  0.00           C  
ATOM   1812  CD2 PHE   184      40.181  47.479  18.666  1.00  0.00           C  
ATOM   1813  CE1 PHE   184      40.915  50.153  18.490  1.00  0.00           C  
ATOM   1814  CE2 PHE   184      41.319  47.853  17.966  1.00  0.00           C  
ATOM   1815  CZ  PHE   184      41.681  49.191  17.857  1.00  0.00           C  
ATOM   1816  HN  PHE   184      35.407  47.018  20.326  1.00  0.00           H  
ATOM   1817  N   GLU   185      36.727  47.477  17.566  1.00  0.00           N  
ATOM   1818  CA  GLU   185      36.355  47.441  16.134  1.00  0.00           C  
ATOM   1819  C   GLU   185      34.836  47.634  16.126  1.00  0.00           C  
ATOM   1820  O   GLU   185      34.127  47.005  16.917  1.00  0.00           O  
ATOM   1821  CB  GLU   185      36.707  46.112  15.466  1.00  0.00           C  
ATOM   1822  CG  GLU   185      36.406  46.116  13.964  1.00  0.00           C  
ATOM   1823  CD  GLU   185      36.879  44.836  13.247  1.00  0.00           C  
ATOM   1824  OE1 GLU   185      37.226  43.869  13.963  1.00  0.00           O  
ATOM   1825  OE2 GLU   185      37.077  44.934  12.019  1.00  0.00           O1-
ATOM   1826  HN  GLU   185      36.867  46.573  17.960  1.00  0.00           H  
ATOM   1827  N   CYS   186      34.450  48.703  15.452  1.00  0.00           N  
ATOM   1828  CA  CYS   186      33.084  49.253  15.558  1.00  0.00           C  
ATOM   1829  C   CYS   186      31.957  48.266  15.234  1.00  0.00           C  
ATOM   1830  O   CYS   186      30.855  48.421  15.758  1.00  0.00           O  
ATOM   1831  CB  CYS   186      32.900  50.491  14.665  1.00  0.00           C  
ATOM   1832  SG  CYS   186      33.007  50.154  12.874  1.00  0.00           S  
ATOM   1833  HN  CYS   186      35.078  49.151  14.819  1.00  0.00           H  
ATOM   1834  HG  CYS   186      32.731  51.399  12.501  1.00  0.00           H  
ATOM   1835  N   ARG   187      32.215  47.421  14.240  1.00  0.00           N  
ATOM   1836  CA  ARG   187      31.269  46.393  13.767  1.00  0.00           C  
ATOM   1837  C   ARG   187      30.904  45.358  14.836  1.00  0.00           C  
ATOM   1838  O   ARG   187      29.721  45.235  15.149  1.00  0.00           O  
ATOM   1839  CB  ARG   187      31.849  45.656  12.554  1.00  0.00           C  
ATOM   1840  CG  ARG   187      31.634  46.418  11.239  1.00  0.00           C  
ATOM   1841  CD  ARG   187      30.146  46.454  10.870  1.00  0.00           C  
ATOM   1842  NE  ARG   187      29.949  47.054   9.544  1.00  0.00           N  
ATOM   1843  CZ  ARG   187      30.012  48.357   9.233  1.00  0.00           C  
ATOM   1844  NH1 ARG   187      30.285  49.278  10.171  1.00  0.00           N1+
ATOM   1845  NH2 ARG   187      29.753  48.768   7.984  1.00  0.00           N  
ATOM   1846  HN  ARG   187      33.127  47.376  13.824  1.00  0.00           H  
ATOM   1847  HE  ARG   187      29.817  46.381   8.808  1.00  0.00           H  
ATOM   1848 1HH1 ARG   187      30.467  48.989  11.110  1.00  0.00           H  
ATOM   1849 2HH1 ARG   187      30.346  50.249   9.939  1.00  0.00           H  
ATOM   1850 1HH2 ARG   187      29.521  48.095   7.279  1.00  0.00           H  
ATOM   1851 2HH2 ARG   187      29.813  49.730   7.752  1.00  0.00           H  
ATOM   1852  N   ASP   188      31.936  44.904  15.539  1.00  0.00           N  
ATOM   1853  CA  ASP   188      31.821  43.778  16.480  1.00  0.00           C  
ATOM   1854  C   ASP   188      31.635  44.168  17.942  1.00  0.00           C  
ATOM   1855  O   ASP   188      32.310  45.069  18.473  1.00  0.00           O  
ATOM   1856  CB  ASP   188      33.044  42.868  16.321  1.00  0.00           C  
ATOM   1857  CG  ASP   188      33.175  42.177  14.947  1.00  0.00           C  
ATOM   1858  OD1 ASP   188      32.292  42.341  14.083  1.00  0.00           O  
ATOM   1859  OD2 ASP   188      34.170  41.449  14.817  1.00  0.00           O1-
ATOM   1860  HN  ASP   188      32.889  45.097  15.286  1.00  0.00           H  
ATOM   1861  N   ALA   189      31.053  43.198  18.632  1.00  0.00           N  
ATOM   1862  CA  ALA   189      30.666  43.291  20.051  1.00  0.00           C  
ATOM   1863  C   ALA   189      31.741  43.504  21.118  1.00  0.00           C  
ATOM   1864  O   ALA   189      31.420  44.109  22.120  1.00  0.00           O  
ATOM   1865  CB  ALA   189      29.892  42.026  20.417  1.00  0.00           C  
ATOM   1866  HN  ALA   189      30.590  42.466  18.124  1.00  0.00           H  
ATOM   1867  N   ALA   190      32.948  42.965  20.952  1.00  0.00           N  
ATOM   1868  CA  ALA   190      34.000  42.798  22.006  1.00  0.00           C  
ATOM   1869  C   ALA   190      34.617  44.007  22.749  1.00  0.00           C  
ATOM   1870  O   ALA   190      34.619  45.081  22.167  1.00  0.00           O  
ATOM   1871  CB  ALA   190      35.099  42.103  21.277  1.00  0.00           C  
ATOM   1872  HN  ALA   190      33.200  42.659  20.041  1.00  0.00           H  
ATOM   1873  N   THR   191      35.399  43.842  23.832  1.00  0.00           N  
ATOM   1874  CA  THR   191      35.803  44.952  24.753  1.00  0.00           C  
ATOM   1875  C   THR   191      37.053  45.774  24.446  1.00  0.00           C  
ATOM   1876  O   THR   191      38.118  45.205  24.308  1.00  0.00           O  
ATOM   1877  CB  THR   191      35.981  44.580  26.241  1.00  0.00           C  
ATOM   1878  CG2 THR   191      35.456  45.728  27.107  1.00  0.00           C  
ATOM   1879  OG1 THR   191      35.318  43.372  26.629  1.00  0.00           O  
ATOM   1880  HN  THR   191      35.850  42.967  24.038  1.00  0.00           H  
ATOM   1881  HG1 THR   191      35.522  43.323  27.600  1.00  0.00           H  
ATOM   1882  N   ASN   192      36.973  47.083  24.595  1.00  0.00           N  
ATOM   1883  CA  ASN   192      38.230  47.851  24.678  1.00  0.00           C  
ATOM   1884  C   ASN   192      38.175  49.045  25.627  1.00  0.00           C  
ATOM   1885  O   ASN   192      37.353  49.944  25.469  1.00  0.00           O  
ATOM   1886  CB  ASN   192      38.771  48.287  23.324  1.00  0.00           C  
ATOM   1887  CG  ASN   192      40.274  48.574  23.305  1.00  0.00           C  
ATOM   1888  ND2 ASN   192      40.676  49.417  22.393  1.00  0.00           N  
ATOM   1889  OD1 ASN   192      41.105  47.992  23.975  1.00  0.00           O  
ATOM   1890  HN  ASN   192      36.147  47.609  24.804  1.00  0.00           H  
ATOM   1891 1HD2 ASN   192      40.034  49.818  21.742  1.00  0.00           H  
ATOM   1892 2HD2 ASN   192      41.659  49.649  22.411  1.00  0.00           H  
ATOM   1893  N   LEU   193      39.099  48.961  26.571  1.00  0.00           N  
ATOM   1894  CA  LEU   193      39.434  50.091  27.451  1.00  0.00           C  
ATOM   1895  C   LEU   193      40.758  49.904  28.188  1.00  0.00           C  
ATOM   1896  O   LEU   193      40.905  49.046  29.053  1.00  0.00           O  
ATOM   1897  CB  LEU   193      38.280  50.374  28.437  1.00  0.00           C  
ATOM   1898  CG  LEU   193      38.319  51.799  29.007  1.00  0.00           C  
ATOM   1899  CD1 LEU   193      38.415  52.857  27.905  1.00  0.00           C  
ATOM   1900  CD2 LEU   193      37.077  52.074  29.842  1.00  0.00           C  
ATOM   1901  HN  LEU   193      39.520  48.075  26.777  1.00  0.00           H  
ATOM   1902  N   MET   194      41.627  50.898  28.020  1.00  0.00           N  
ATOM   1903  CA  MET   194      42.934  50.911  28.698  1.00  0.00           C  
ATOM   1904  C   MET   194      42.816  51.001  30.237  1.00  0.00           C  
ATOM   1905  O   MET   194      43.354  50.112  30.894  1.00  0.00           O  
ATOM   1906  CB  MET   194      43.906  51.947  28.121  1.00  0.00           C  
ATOM   1907  CG  MET   194      45.321  51.781  28.698  1.00  0.00           C  
ATOM   1908  SD  MET   194      46.405  53.213  28.384  1.00  0.00           S  
ATOM   1909  CE  MET   194      45.720  54.381  29.539  1.00  0.00           C  
ATOM   1910  HN  MET   194      41.398  51.694  27.454  1.00  0.00           H  
ATOM   1911  N   PRO   195      41.979  51.894  30.809  1.00  0.00           N  
ATOM   1912  CA  PRO   195      41.652  51.866  32.247  1.00  0.00           C  
ATOM   1913  C   PRO   195      41.097  50.528  32.715  1.00  0.00           C  
ATOM   1914  O   PRO   195      41.597  50.006  33.704  1.00  0.00           O  
ATOM   1915  CB  PRO   195      40.640  52.984  32.470  1.00  0.00           C  
ATOM   1916  CG  PRO   195      41.155  54.036  31.500  1.00  0.00           C  
ATOM   1917  CD  PRO   195      41.575  53.222  30.277  1.00  0.00           C  
ATOM   1918  N   TRP   196      40.246  49.881  31.925  1.00  0.00           N  
ATOM   1919  CA  TRP   196      39.761  48.572  32.402  1.00  0.00           C  
ATOM   1920  C   TRP   196      40.752  47.423  32.270  1.00  0.00           C  
ATOM   1921  O   TRP   196      41.001  46.814  33.297  1.00  0.00           O  
ATOM   1922  CB  TRP   196      38.250  48.376  32.312  1.00  0.00           C  
ATOM   1923  CG  TRP   196      37.526  49.527  33.037  1.00  0.00           C  
ATOM   1924  CD1 TRP   196      36.535  50.200  32.475  1.00  0.00           C  
ATOM   1925  CD2 TRP   196      37.947  50.315  34.125  1.00  0.00           C  
ATOM   1926  CE2 TRP   196      37.197  51.472  34.089  1.00  0.00           C  
ATOM   1927  CE3 TRP   196      38.950  50.200  35.060  1.00  0.00           C  
ATOM   1928  NE1 TRP   196      36.332  51.367  33.093  1.00  0.00           N  
ATOM   1929  CZ2 TRP   196      37.481  52.512  34.988  1.00  0.00           C  
ATOM   1930  CZ3 TRP   196      39.255  51.221  35.949  1.00  0.00           C  
ATOM   1931  CH2 TRP   196      38.514  52.387  35.904  1.00  0.00           C  
ATOM   1932  HN  TRP   196      39.864  50.171  31.044  1.00  0.00           H  
ATOM   1933  HE1 TRP   196      35.649  52.035  32.823  1.00  0.00           H  
ATOM   1934  N   GLY   197      41.669  47.603  31.316  1.00  0.00           N  
ATOM   1935  CA  GLY   197      42.923  46.822  31.198  1.00  0.00           C  
ATOM   1936  C   GLY   197      43.867  46.985  32.395  1.00  0.00           C  
ATOM   1937  O   GLY   197      44.558  46.037  32.732  1.00  0.00           O  
ATOM   1938  HN  GLY   197      41.449  48.160  30.519  1.00  0.00           H  
ATOM   1939  N   ILE   198      43.794  48.131  33.083  1.00  0.00           N  
ATOM   1940  CA  ILE   198      44.538  48.376  34.339  1.00  0.00           C  
ATOM   1941  C   ILE   198      43.974  47.502  35.480  1.00  0.00           C  
ATOM   1942  O   ILE   198      44.775  46.870  36.169  1.00  0.00           O  
ATOM   1943  CB  ILE   198      44.550  49.863  34.760  1.00  0.00           C  
ATOM   1944  CG1 ILE   198      45.064  50.796  33.650  1.00  0.00           C  
ATOM   1945  CG2 ILE   198      45.284  50.117  36.076  1.00  0.00           C  
ATOM   1946  CD  ILE   198      46.454  50.458  33.125  1.00  0.00           C  
ATOM   1947  HN  ILE   198      43.202  48.869  32.775  1.00  0.00           H  
ATOM   1948  N   ILE   199      42.652  47.392  35.611  1.00  0.00           N  
ATOM   1949  CA  ILE   199      42.098  46.371  36.530  1.00  0.00           C  
ATOM   1950  C   ILE   199      42.389  44.993  35.921  1.00  0.00           C  
ATOM   1951  O   ILE   199      43.180  44.242  36.491  1.00  0.00           O  
ATOM   1952  CB  ILE   199      40.587  46.382  36.831  1.00  0.00           C  
ATOM   1953  CG1 ILE   199      39.966  47.735  37.147  1.00  0.00           C  
ATOM   1954  CG2 ILE   199      40.422  45.524  38.094  1.00  0.00           C  
ATOM   1955  CD  ILE   199      38.436  47.639  37.128  1.00  0.00           C  
ATOM   1956  HN  ILE   199      42.000  47.843  34.991  1.00  0.00           H  
ATOM   1957  N   VAL   200      42.046  44.855  34.639  1.00  0.00           N  
ATOM   1958  CA  VAL   200      42.069  43.590  33.889  1.00  0.00           C  
ATOM   1959  C   VAL   200      43.426  42.971  33.513  1.00  0.00           C  
ATOM   1960  O   VAL   200      43.510  41.905  32.906  1.00  0.00           O  
ATOM   1961  CB  VAL   200      40.913  43.417  32.872  1.00  0.00           C  
ATOM   1962  CG1 VAL   200      40.481  41.952  32.808  1.00  0.00           C  
ATOM   1963  CG2 VAL   200      39.627  44.115  33.330  1.00  0.00           C  
ATOM   1964  HN  VAL   200      41.616  45.613  34.142  1.00  0.00           H  
ATOM   1965  N   GLY   201      44.498  43.598  34.004  1.00  0.00           N  
ATOM   1966  CA  GLY   201      45.886  43.167  33.779  1.00  0.00           C  
ATOM   1967  C   GLY   201      46.162  42.826  32.308  1.00  0.00           C  
ATOM   1968  O   GLY   201      46.754  41.772  32.054  1.00  0.00           O  
ATOM   1969  HN  GLY   201      44.403  44.425  34.559  1.00  0.00           H  
ATOM   1970  N   GLY   202      45.544  43.607  31.430  1.00  0.00           N  
ATOM   1971  CA  GLY   202      45.660  43.457  29.970  1.00  0.00           C  
ATOM   1972  C   GLY   202      44.500  42.843  29.178  1.00  0.00           C  
ATOM   1973  O   GLY   202      44.370  43.173  28.000  1.00  0.00           O  
ATOM   1974  HN  GLY   202      45.099  44.439  31.754  1.00  0.00           H  
ATOM   1975  N   GLU   203      43.530  42.197  29.838  1.00  0.00           N  
ATOM   1976  CA  GLU   203      42.380  41.623  29.087  1.00  0.00           C  
ATOM   1977  C   GLU   203      41.493  42.636  28.359  1.00  0.00           C  
ATOM   1978  O   GLU   203      40.946  42.318  27.314  1.00  0.00           O  
ATOM   1979  CB  GLU   203      41.397  40.795  29.895  1.00  0.00           C  
ATOM   1980  CG  GLU   203      41.803  39.359  30.137  1.00  0.00           C  
ATOM   1981  CD  GLU   203      40.799  38.433  29.465  1.00  0.00           C  
ATOM   1982  OE1 GLU   203      40.983  38.131  28.274  1.00  0.00           O  
ATOM   1983  OE2 GLU   203      39.821  38.027  30.126  1.00  0.00           O1-
ATOM   1984  HN  GLU   203      43.563  41.999  30.817  1.00  0.00           H  
ATOM   1985  N   GLU   204      41.430  43.873  28.838  1.00  0.00           N  
ATOM   1986  CA  GLU   204      40.543  44.865  28.200  1.00  0.00           C  
ATOM   1987  C   GLU   204      40.936  45.392  26.826  1.00  0.00           C  
ATOM   1988  O   GLU   204      40.216  46.202  26.258  1.00  0.00           O  
ATOM   1989  CB  GLU   204      40.128  46.002  29.106  1.00  0.00           C  
ATOM   1990  CG  GLU   204      39.117  45.504  30.126  1.00  0.00           C  
ATOM   1991  CD  GLU   204      37.700  45.511  29.568  1.00  0.00           C  
ATOM   1992  OE1 GLU   204      37.233  44.416  29.187  1.00  0.00           O  
ATOM   1993  OE2 GLU   204      37.120  46.625  29.553  1.00  0.00           O1-
ATOM   1994  HN  GLU   204      41.958  44.173  29.633  1.00  0.00           H  
ATOM   1995  N   LEU   205      42.014  44.866  26.259  1.00  0.00           N  
ATOM   1996  CA  LEU   205      42.183  44.876  24.789  1.00  0.00           C  
ATOM   1997  C   LEU   205      41.407  43.707  24.137  1.00  0.00           C  
ATOM   1998  O   LEU   205      41.680  43.343  22.995  1.00  0.00           O  
ATOM   1999  CB  LEU   205      43.645  44.876  24.348  1.00  0.00           C  
ATOM   2000  CG  LEU   205      44.442  46.055  24.911  1.00  0.00           C  
ATOM   2001  CD1 LEU   205      45.071  45.630  26.242  1.00  0.00           C  
ATOM   2002  CD2 LEU   205      45.522  46.523  23.931  1.00  0.00           C  
ATOM   2003  HN  LEU   205      42.727  44.406  26.769  1.00  0.00           H  
ATOM   2004  N   HIS   206      40.250  43.393  24.697  1.00  0.00           N  
ATOM   2005  CA  HIS   206      39.422  42.233  24.314  1.00  0.00           C  
ATOM   2006  C   HIS   206      38.771  42.329  22.920  1.00  0.00           C  
ATOM   2007  O   HIS   206      38.316  41.327  22.361  1.00  0.00           O  
ATOM   2008  CB  HIS   206      38.384  41.964  25.406  1.00  0.00           C  
ATOM   2009  CG  HIS   206      37.603  40.683  25.162  1.00  0.00           C  
ATOM   2010  CD2 HIS   206      36.324  40.576  24.814  1.00  0.00           C  
ATOM   2011  ND1 HIS   206      38.072  39.457  25.376  1.00  0.00           N  
ATOM   2012  CE1 HIS   206      37.085  38.597  25.204  1.00  0.00           C  
ATOM   2013  NE2 HIS   206      36.013  39.290  24.853  1.00  0.00           N  
ATOM   2014  HN  HIS   206      39.832  43.992  25.379  1.00  0.00           H  
ATOM   2015  HD1 HIS   206      39.031  39.221  25.630  1.00  0.00           H  
ATOM   2016  HE2 HIS   206      35.130  38.889  24.585  1.00  0.00           H  
ATOM   2017  N   ASN   207      38.595  43.535  22.409  1.00  0.00           N  
ATOM   2018  CA  ASN   207      38.154  43.689  21.017  1.00  0.00           C  
ATOM   2019  C   ASN   207      39.248  43.447  19.982  1.00  0.00           C  
ATOM   2020  O   ASN   207      39.045  42.574  19.154  1.00  0.00           O  
ATOM   2021  CB  ASN   207      37.276  44.908  20.801  1.00  0.00           C  
ATOM   2022  CG  ASN   207      36.524  44.905  19.466  1.00  0.00           C  
ATOM   2023  ND2 ASN   207      35.215  45.076  19.450  1.00  0.00           N  
ATOM   2024  OD1 ASN   207      37.160  44.967  18.441  1.00  0.00           O  
ATOM   2025  HN  ASN   207      38.548  44.330  23.015  1.00  0.00           H  
ATOM   2026 1HD2 ASN   207      34.661  45.155  20.277  1.00  0.00           H  
ATOM   2027 2HD2 ASN   207      34.730  45.077  18.577  1.00  0.00           H  
ATOM   2028  N   ASN   208      40.469  43.803  20.382  1.00  0.00           N  
ATOM   2029  CA  ASN   208      41.678  43.307  19.695  1.00  0.00           C  
ATOM   2030  C   ASN   208      41.734  41.767  19.784  1.00  0.00           C  
ATOM   2031  O   ASN   208      42.035  41.121  18.781  1.00  0.00           O  
ATOM   2032  CB  ASN   208      42.980  43.851  20.296  1.00  0.00           C  
ATOM   2033  CG  ASN   208      43.064  45.362  20.178  1.00  0.00           C  
ATOM   2034  ND2 ASN   208      42.884  46.055  21.282  1.00  0.00           N  
ATOM   2035  OD1 ASN   208      43.295  45.908  19.123  1.00  0.00           O  
ATOM   2036  HN  ASN   208      40.617  44.255  21.256  1.00  0.00           H  
ATOM   2037 1HD2 ASN   208      42.765  45.610  22.168  1.00  0.00           H  
ATOM   2038 2HD2 ASN   208      42.833  47.056  21.189  1.00  0.00           H  
ATOM   2039  N   HIS   209      41.312  41.212  20.907  1.00  0.00           N  
ATOM   2040  CA  HIS   209      41.140  39.752  21.026  1.00  0.00           C  
ATOM   2041  C   HIS   209      40.050  39.169  20.116  1.00  0.00           C  
ATOM   2042  O   HIS   209      40.253  38.081  19.589  1.00  0.00           O  
ATOM   2043  CB  HIS   209      40.857  39.334  22.461  1.00  0.00           C  
ATOM   2044  CG  HIS   209      40.793  37.814  22.560  1.00  0.00           C  
ATOM   2045  CD2 HIS   209      39.688  37.095  22.408  1.00  0.00           C  
ATOM   2046  ND1 HIS   209      41.837  36.996  22.480  1.00  0.00           N  
ATOM   2047  CE1 HIS   209      41.377  35.781  22.248  1.00  0.00           C  
ATOM   2048  NE2 HIS   209      40.048  35.843  22.171  1.00  0.00           N  
ATOM   2049  HN  HIS   209      41.232  41.717  21.761  1.00  0.00           H  
ATOM   2050  HD1 HIS   209      42.817  37.259  22.578  1.00  0.00           H  
ATOM   2051  HE2 HIS   209      39.483  35.091  21.832  1.00  0.00           H  
ATOM   2052  N   HIS   210      38.844  39.729  20.082  1.00  0.00           N  
ATOM   2053  CA  HIS   210      37.815  39.205  19.163  1.00  0.00           C  
ATOM   2054  C   HIS   210      38.174  39.242  17.685  1.00  0.00           C  
ATOM   2055  O   HIS   210      38.108  38.208  17.027  1.00  0.00           O  
ATOM   2056  CB  HIS   210      36.449  39.836  19.319  1.00  0.00           C  
ATOM   2057  CG  HIS   210      35.637  39.046  20.329  1.00  0.00           C  
ATOM   2058  CD2 HIS   210      35.719  39.095  21.649  1.00  0.00           C  
ATOM   2059  ND1 HIS   210      34.523  38.408  20.008  1.00  0.00           N  
ATOM   2060  CE1 HIS   210      33.894  38.075  21.111  1.00  0.00           C  
ATOM   2061  NE2 HIS   210      34.621  38.511  22.129  1.00  0.00           N  
ATOM   2062  HN  HIS   210      38.588  40.497  20.667  1.00  0.00           H  
ATOM   2063  HD1 HIS   210      34.205  38.208  19.059  1.00  0.00           H  
ATOM   2064  HE2 HIS   210      34.267  38.618  23.058  1.00  0.00           H  
ATOM   2065  N   THR   211      38.836  40.330  17.306  1.00  0.00           N  
ATOM   2066  CA  THR   211      39.444  40.424  15.961  1.00  0.00           C  
ATOM   2067  C   THR   211      40.566  39.385  15.800  1.00  0.00           C  
ATOM   2068  O   THR   211      40.707  38.772  14.746  1.00  0.00           O  
ATOM   2069  CB  THR   211      40.118  41.780  15.704  1.00  0.00           C  
ATOM   2070  CG2 THR   211      40.248  42.020  14.207  1.00  0.00           C  
ATOM   2071  OG1 THR   211      39.434  42.882  16.318  1.00  0.00           O  
ATOM   2072  HN  THR   211      38.760  41.186  17.812  1.00  0.00           H  
ATOM   2073  HG1 THR   211      38.710  43.193  15.707  1.00  0.00           H  
ATOM   2074  N   TYR   212      41.399  39.230  16.834  1.00  0.00           N  
ATOM   2075  CA  TYR   212      42.511  38.261  16.803  1.00  0.00           C  
ATOM   2076  C   TYR   212      42.445  37.213  17.925  1.00  0.00           C  
ATOM   2077  O   TYR   212      43.330  37.180  18.800  1.00  0.00           O  
ATOM   2078  CB  TYR   212      43.887  38.959  16.816  1.00  0.00           C  
ATOM   2079  CG  TYR   212      43.992  40.105  15.814  1.00  0.00           C  
ATOM   2080  CD1 TYR   212      44.099  39.844  14.454  1.00  0.00           C  
ATOM   2081  CD2 TYR   212      43.861  41.404  16.264  1.00  0.00           C  
ATOM   2082  CE1 TYR   212      44.062  40.892  13.550  1.00  0.00           C  
ATOM   2083  CE2 TYR   212      43.816  42.461  15.371  1.00  0.00           C  
ATOM   2084  CZ  TYR   212      43.922  42.199  14.009  1.00  0.00           C  
ATOM   2085  OH  TYR   212      43.985  43.185  13.088  1.00  0.00           O  
ATOM   2086  HN  TYR   212      41.350  39.815  17.638  1.00  0.00           H  
ATOM   2087  HH  TYR   212      43.961  44.103  13.493  1.00  0.00           H  
ATOM   2088  N   PRO   213      41.517  36.242  17.832  1.00  0.00           N  
ATOM   2089  CA  PRO   213      41.561  35.065  18.704  1.00  0.00           C  
ATOM   2090  C   PRO   213      42.797  34.257  18.295  1.00  0.00           C  
ATOM   2091  O   PRO   213      43.424  34.499  17.261  1.00  0.00           O  
ATOM   2092  CB  PRO   213      40.226  34.348  18.481  1.00  0.00           C  
ATOM   2093  CG  PRO   213      39.868  34.703  17.042  1.00  0.00           C  
ATOM   2094  CD  PRO   213      40.411  36.119  16.865  1.00  0.00           C  
ATOM   2095  N   ASN   214      43.304  33.516  19.273  1.00  0.00           N  
ATOM   2096  CA  ASN   214      44.599  32.795  19.165  1.00  0.00           C  
ATOM   2097  C   ASN   214      45.847  33.704  19.099  1.00  0.00           C  
ATOM   2098  O   ASN   214      46.926  33.318  18.652  1.00  0.00           O  
ATOM   2099  CB  ASN   214      44.627  31.783  18.008  1.00  0.00           C  
ATOM   2100  CG  ASN   214      43.557  30.701  18.144  1.00  0.00           C  
ATOM   2101  ND2 ASN   214      43.356  29.921  17.118  1.00  0.00           N  
ATOM   2102  OD1 ASN   214      42.790  30.631  19.089  1.00  0.00           O  
ATOM   2103  HN  ASN   214      42.778  33.334  20.099  1.00  0.00           H  
ATOM   2104 1HD2 ASN   214      43.831  30.063  16.241  1.00  0.00           H  
ATOM   2105 2HD2 ASN   214      42.698  29.185  17.268  1.00  0.00           H  
ATOM   2106  N   SER   215      45.686  34.933  19.577  1.00  0.00           N  
ATOM   2107  CA  SER   215      46.812  35.831  19.870  1.00  0.00           C  
ATOM   2108  C   SER   215      47.092  35.727  21.371  1.00  0.00           C  
ATOM   2109  O   SER   215      46.229  35.978  22.198  1.00  0.00           O  
ATOM   2110  CB  SER   215      46.467  37.276  19.499  1.00  0.00           C  
ATOM   2111  OG  SER   215      47.573  38.176  19.632  1.00  0.00           O  
ATOM   2112  HN  SER   215      44.768  35.330  19.705  1.00  0.00           H  
ATOM   2113  HG  SER   215      47.100  39.028  19.855  1.00  0.00           H  
ATOM   2114  N   ALA   216      48.296  35.264  21.705  1.00  0.00           N  
ATOM   2115  CA  ALA   216      48.705  34.900  23.074  1.00  0.00           C  
ATOM   2116  C   ALA   216      48.569  36.004  24.133  1.00  0.00           C  
ATOM   2117  O   ALA   216      48.070  35.760  25.227  1.00  0.00           O  
ATOM   2118  CB  ALA   216      50.141  34.378  23.029  1.00  0.00           C  
ATOM   2119  HN  ALA   216      48.958  35.034  20.987  1.00  0.00           H  
ATOM   2120  N   LYS   217      49.042  37.163  23.713  1.00  0.00           N  
ATOM   2121  CA  LYS   217      48.968  38.398  24.512  1.00  0.00           C  
ATOM   2122  C   LYS   217      47.583  39.070  24.538  1.00  0.00           C  
ATOM   2123  O   LYS   217      47.458  40.066  25.225  1.00  0.00           O  
ATOM   2124  CB  LYS   217      50.079  39.371  24.115  1.00  0.00           C  
ATOM   2125  CG  LYS   217      49.913  40.222  22.851  1.00  0.00           C  
ATOM   2126  CD  LYS   217      49.764  39.443  21.554  1.00  0.00           C  
ATOM   2127  CE  LYS   217      50.447  40.205  20.414  1.00  0.00           C  
ATOM   2128  NZ  LYS   217      49.802  39.910  19.137  1.00  0.00           N1+
ATOM   2129  HN  LYS   217      49.547  37.235  22.857  1.00  0.00           H  
ATOM   2130  HZ1 LYS   217      50.457  40.020  18.392  1.00  0.00           H  
ATOM   2131  HZ2 LYS   217      49.424  38.984  19.158  1.00  0.00           H  
ATOM   2132  HZ3 LYS   217      49.048  40.557  18.997  1.00  0.00           H  
ATOM   2133  N   LEU   218      46.706  38.725  23.590  1.00  0.00           N  
ATOM   2134  CA  LEU   218      45.311  39.268  23.537  1.00  0.00           C  
ATOM   2135  C   LEU   218      45.225  40.800  23.308  1.00  0.00           C  
ATOM   2136  O   LEU   218      44.152  41.341  23.025  1.00  0.00           O  
ATOM   2137  CB  LEU   218      44.728  38.752  24.870  1.00  0.00           C  
ATOM   2138  CG  LEU   218      43.237  38.724  25.120  1.00  0.00           C  
ATOM   2139  CD1 LEU   218      43.001  37.658  26.182  1.00  0.00           C  
ATOM   2140  CD2 LEU   218      42.706  40.075  25.598  1.00  0.00           C  
ATOM   2141  HN  LEU   218      46.812  37.897  23.035  1.00  0.00           H  
ATOM   2142  N   SER   219      46.372  41.313  22.868  1.00  0.00           N  
ATOM   2143  CA  SER   219      46.666  42.751  22.740  1.00  0.00           C  
ATOM   2144  C   SER   219      47.576  43.082  21.558  1.00  0.00           C  
ATOM   2145  O   SER   219      48.131  42.192  20.905  1.00  0.00           O  
ATOM   2146  CB  SER   219      47.363  43.206  24.038  1.00  0.00           C  
ATOM   2147  OG  SER   219      46.367  43.187  25.051  1.00  0.00           O  
ATOM   2148  HN  SER   219      47.177  40.716  22.878  1.00  0.00           H  
ATOM   2149  HG  SER   219      46.771  43.087  25.963  1.00  0.00           H  
ATOM   2150  N   VAL   220      47.630  44.364  21.208  1.00  0.00           N  
ATOM   2151  CA  VAL   220      48.579  44.864  20.186  1.00  0.00           C  
ATOM   2152  C   VAL   220      50.035  44.698  20.664  1.00  0.00           C  
ATOM   2153  O   VAL   220      50.792  43.885  20.112  1.00  0.00           O  
ATOM   2154  CB  VAL   220      48.265  46.319  19.775  1.00  0.00           C  
ATOM   2155  CG1 VAL   220      49.245  46.828  18.704  1.00  0.00           C  
ATOM   2156  CG2 VAL   220      46.839  46.435  19.227  1.00  0.00           C  
ATOM   2157  HN  VAL   220      46.943  45.018  21.528  1.00  0.00           H  
ATOM   2158  N   LYS   221      50.344  45.276  21.830  1.00  0.00           N  
ATOM   2159  CA  LYS   221      51.669  45.100  22.456  1.00  0.00           C  
ATOM   2160  C   LYS   221      51.573  44.063  23.578  1.00  0.00           C  
ATOM   2161  O   LYS   221      50.618  44.025  24.332  1.00  0.00           O  
ATOM   2162  CB  LYS   221      52.218  46.441  22.950  1.00  0.00           C  
ATOM   2163  CG  LYS   221      53.643  46.264  23.496  1.00  0.00           C  
ATOM   2164  CD  LYS   221      54.373  47.566  23.800  1.00  0.00           C  
ATOM   2165  CE  LYS   221      55.697  47.279  24.535  1.00  0.00           C  
ATOM   2166  NZ  LYS   221      56.542  46.358  23.764  1.00  0.00           N1+
ATOM   2167  HN  LYS   221      49.654  45.718  22.409  1.00  0.00           H  
ATOM   2168  HZ1 LYS   221      57.399  46.196  24.257  1.00  0.00           H  
ATOM   2169  HZ2 LYS   221      56.046  45.493  23.654  1.00  0.00           H  
ATOM   2170  HZ3 LYS   221      56.731  46.753  22.867  1.00  0.00           H  
ATOM   2171  N   LYS   222      52.615  43.243  23.639  1.00  0.00           N  
ATOM   2172  CA  LYS   222      52.771  42.184  24.641  1.00  0.00           C  
ATOM   2173  C   LYS   222      52.746  42.643  26.115  1.00  0.00           C  
ATOM   2174  O   LYS   222      51.937  42.165  26.887  1.00  0.00           O  
ATOM   2175  CB  LYS   222      54.005  41.326  24.322  1.00  0.00           C  
ATOM   2176  CG  LYS   222      53.723  40.377  23.154  1.00  0.00           C  
ATOM   2177  CD  LYS   222      54.825  39.338  22.963  1.00  0.00           C  
ATOM   2178  CE  LYS   222      56.104  39.931  22.364  1.00  0.00           C  
ATOM   2179  NZ  LYS   222      57.195  38.952  22.404  1.00  0.00           N1+
ATOM   2180  HN  LYS   222      53.290  43.253  22.892  1.00  0.00           H  
ATOM   2181  HZ1 LYS   222      57.961  39.288  21.860  1.00  0.00           H  
ATOM   2182  HZ2 LYS   222      57.488  38.822  23.355  1.00  0.00           H  
ATOM   2183  HZ3 LYS   222      56.880  38.077  22.036  1.00  0.00           H  
ATOM   2184  N   TRP   223      53.701  43.482  26.497  1.00  0.00           N  
ATOM   2185  CA  TRP   223      53.798  43.991  27.881  1.00  0.00           C  
ATOM   2186  C   TRP   223      52.916  45.177  28.295  1.00  0.00           C  
ATOM   2187  O   TRP   223      52.630  45.330  29.484  1.00  0.00           O  
ATOM   2188  CB  TRP   223      55.259  44.306  28.212  1.00  0.00           C  
ATOM   2189  CG  TRP   223      56.045  43.085  28.687  1.00  0.00           C  
ATOM   2190  CD1 TRP   223      55.826  41.800  28.397  1.00  0.00           C  
ATOM   2191  CD2 TRP   223      57.060  43.099  29.633  1.00  0.00           C  
ATOM   2192  CE2 TRP   223      57.387  41.785  29.886  1.00  0.00           C  
ATOM   2193  CE3 TRP   223      57.776  44.129  30.245  1.00  0.00           C  
ATOM   2194  NE1 TRP   223      56.625  41.018  29.126  1.00  0.00           N  
ATOM   2195  CZ2 TRP   223      58.440  41.469  30.740  1.00  0.00           C  
ATOM   2196  CZ3 TRP   223      58.828  43.814  31.099  1.00  0.00           C  
ATOM   2197  CH2 TRP   223      59.165  42.489  31.342  1.00  0.00           C  
ATOM   2198  HN  TRP   223      54.506  43.659  25.932  1.00  0.00           H  
ATOM   2199  HE1 TRP   223      56.807  40.047  28.970  1.00  0.00           H  
ATOM   2200  N   GLU   224      52.538  46.016  27.329  1.00  0.00           N  
ATOM   2201  CA  GLU   224      51.868  47.300  27.614  1.00  0.00           C  
ATOM   2202  C   GLU   224      50.532  47.077  28.314  1.00  0.00           C  
ATOM   2203  O   GLU   224      49.679  46.358  27.794  1.00  0.00           O  
ATOM   2204  CB  GLU   224      51.632  48.072  26.318  1.00  0.00           C  
ATOM   2205  CG  GLU   224      51.334  49.553  26.597  1.00  0.00           C  
ATOM   2206  CD  GLU   224      51.249  50.303  25.272  1.00  0.00           C  
ATOM   2207  OE1 GLU   224      52.302  50.340  24.588  1.00  0.00           O  
ATOM   2208  OE2 GLU   224      50.124  50.706  24.929  1.00  0.00           O1-
ATOM   2209  HN  GLU   224      52.402  45.695  26.395  1.00  0.00           H  
ATOM   2210  N   PHE   225      50.607  47.387  29.607  1.00  0.00           N  
ATOM   2211  CA  PHE   225      49.560  47.198  30.630  1.00  0.00           C  
ATOM   2212  C   PHE   225      48.937  45.783  30.656  1.00  0.00           C  
ATOM   2213  O   PHE   225      47.803  45.600  31.087  1.00  0.00           O  
ATOM   2214  CB  PHE   225      48.530  48.348  30.612  1.00  0.00           C  
ATOM   2215  CG  PHE   225      47.618  48.435  29.377  1.00  0.00           C  
ATOM   2216  CD1 PHE   225      48.050  49.070  28.214  1.00  0.00           C  
ATOM   2217  CD2 PHE   225      46.333  47.916  29.456  1.00  0.00           C  
ATOM   2218  CE1 PHE   225      47.217  49.135  27.110  1.00  0.00           C  
ATOM   2219  CE2 PHE   225      45.490  48.021  28.361  1.00  0.00           C  
ATOM   2220  CZ  PHE   225      45.932  48.625  27.189  1.00  0.00           C  
ATOM   2221  HN  PHE   225      51.478  47.726  29.975  1.00  0.00           H  
ATOM   2222  N   ASP   226      49.800  44.788  30.413  1.00  0.00           N  
ATOM   2223  CA  ASP   226      49.378  43.381  30.360  1.00  0.00           C  
ATOM   2224  C   ASP   226      50.134  42.468  31.339  1.00  0.00           C  
ATOM   2225  O   ASP   226      51.200  41.891  31.080  1.00  0.00           O  
ATOM   2226  CB  ASP   226      49.421  42.843  28.917  1.00  0.00           C  
ATOM   2227  CG  ASP   226      48.681  41.510  28.753  1.00  0.00           C  
ATOM   2228  OD1 ASP   226      48.358  40.855  29.777  1.00  0.00           O  
ATOM   2229  OD2 ASP   226      48.594  41.069  27.599  1.00  0.00           O1-
ATOM   2230  HN  ASP   226      50.753  44.951  30.180  1.00  0.00           H  
ATOM   2231  N   LEU   227      49.517  42.405  32.505  1.00  0.00           N  
ATOM   2232  CA  LEU   227      49.972  41.533  33.611  1.00  0.00           C  
ATOM   2233  C   LEU   227      49.802  40.056  33.279  1.00  0.00           C  
ATOM   2234  O   LEU   227      50.734  39.277  33.459  1.00  0.00           O  
ATOM   2235  CB  LEU   227      49.258  41.830  34.939  1.00  0.00           C  
ATOM   2236  CG  LEU   227      49.765  43.059  35.701  1.00  0.00           C  
ATOM   2237  CD1 LEU   227      51.272  42.994  35.949  1.00  0.00           C  
ATOM   2238  CD2 LEU   227      49.340  44.368  35.038  1.00  0.00           C  
ATOM   2239  HN  LEU   227      48.600  42.772  32.592  1.00  0.00           H  
ATOM   2240  N   GLY   228      48.692  39.711  32.620  1.00  0.00           N  
ATOM   2241  CA  GLY   228      48.423  38.316  32.248  1.00  0.00           C  
ATOM   2242  C   GLY   228      49.413  37.745  31.230  1.00  0.00           C  
ATOM   2243  O   GLY   228      49.933  36.639  31.425  1.00  0.00           O  
ATOM   2244  HN  GLY   228      48.081  40.379  32.201  1.00  0.00           H  
ATOM   2245  N   TRP   229      49.766  38.529  30.218  1.00  0.00           N  
ATOM   2246  CA  TRP   229      50.878  38.176  29.321  1.00  0.00           C  
ATOM   2247  C   TRP   229      52.234  38.119  30.039  1.00  0.00           C  
ATOM   2248  O   TRP   229      52.925  37.113  29.916  1.00  0.00           O  
ATOM   2249  CB  TRP   229      50.953  39.094  28.098  1.00  0.00           C  
ATOM   2250  CG  TRP   229      52.186  38.800  27.243  1.00  0.00           C  
ATOM   2251  CD1 TRP   229      53.331  39.469  27.315  1.00  0.00           C  
ATOM   2252  CD2 TRP   229      52.420  37.653  26.507  1.00  0.00           C  
ATOM   2253  CE2 TRP   229      53.742  37.714  26.135  1.00  0.00           C  
ATOM   2254  CE3 TRP   229      51.632  36.552  26.254  1.00  0.00           C  
ATOM   2255  NE1 TRP   229      54.289  38.806  26.656  1.00  0.00           N  
ATOM   2256  CZ2 TRP   229      54.287  36.644  25.440  1.00  0.00           C  
ATOM   2257  CZ3 TRP   229      52.176  35.472  25.579  1.00  0.00           C  
ATOM   2258  CH2 TRP   229      53.499  35.544  25.168  1.00  0.00           C  
ATOM   2259  HN  TRP   229      49.245  39.346  29.971  1.00  0.00           H  
ATOM   2260  HE1 TRP   229      55.270  38.976  26.753  1.00  0.00           H  
ATOM   2261  N   ALA   230      52.527  39.100  30.898  1.00  0.00           N  
ATOM   2262  CA  ALA   230      53.762  39.083  31.715  1.00  0.00           C  
ATOM   2263  C   ALA   230      53.846  37.826  32.617  1.00  0.00           C  
ATOM   2264  O   ALA   230      54.830  37.088  32.547  1.00  0.00           O  
ATOM   2265  CB  ALA   230      53.849  40.346  32.565  1.00  0.00           C  
ATOM   2266  HN  ALA   230      51.954  39.915  30.960  1.00  0.00           H  
ATOM   2267  N   TRP   231      52.700  37.441  33.167  1.00  0.00           N  
ATOM   2268  CA  TRP   231      52.484  36.187  33.947  1.00  0.00           C  
ATOM   2269  C   TRP   231      52.808  34.952  33.089  1.00  0.00           C  
ATOM   2270  O   TRP   231      53.689  34.151  33.429  1.00  0.00           O  
ATOM   2271  CB  TRP   231      51.011  36.108  34.337  1.00  0.00           C  
ATOM   2272  CG  TRP   231      50.730  35.830  35.814  1.00  0.00           C  
ATOM   2273  CD1 TRP   231      50.736  34.645  36.415  1.00  0.00           C  
ATOM   2274  CD2 TRP   231      50.213  36.748  36.708  1.00  0.00           C  
ATOM   2275  CE2 TRP   231      49.921  36.052  37.861  1.00  0.00           C  
ATOM   2276  CE3 TRP   231      49.945  38.111  36.616  1.00  0.00           C  
ATOM   2277  NE1 TRP   231      50.250  34.780  37.653  1.00  0.00           N  
ATOM   2278  CZ2 TRP   231      49.349  36.719  38.943  1.00  0.00           C  
ATOM   2279  CZ3 TRP   231      49.375  38.778  37.698  1.00  0.00           C  
ATOM   2280  CH2 TRP   231      49.082  38.082  38.861  1.00  0.00           C  
ATOM   2281  HN  TRP   231      51.905  38.049  33.147  1.00  0.00           H  
ATOM   2282  HE1 TRP   231      50.170  34.046  38.327  1.00  0.00           H  
ATOM   2283  N   ILE   232      52.214  34.875  31.905  1.00  0.00           N  
ATOM   2284  CA  ILE   232      52.490  33.790  30.939  1.00  0.00           C  
ATOM   2285  C   ILE   232      53.963  33.791  30.458  1.00  0.00           C  
ATOM   2286  O   ILE   232      54.584  32.735  30.414  1.00  0.00           O  
ATOM   2287  CB  ILE   232      51.537  33.857  29.734  1.00  0.00           C  
ATOM   2288  CG1 ILE   232      50.074  33.777  30.155  1.00  0.00           C  
ATOM   2289  CG2 ILE   232      51.833  32.701  28.767  1.00  0.00           C  
ATOM   2290  CD  ILE   232      49.176  34.343  29.054  1.00  0.00           C  
ATOM   2291  HN  ILE   232      51.552  35.573  31.627  1.00  0.00           H  
ATOM   2292  N   GLU   233      54.505  34.968  30.140  1.00  0.00           N  
ATOM   2293  CA  GLU   233      55.919  35.099  29.708  1.00  0.00           C  
ATOM   2294  C   GLU   233      56.940  34.752  30.813  1.00  0.00           C  
ATOM   2295  O   GLU   233      57.875  33.995  30.542  1.00  0.00           O  
ATOM   2296  CB  GLU   233      56.165  36.491  29.110  1.00  0.00           C  
ATOM   2297  CG  GLU   233      57.410  36.497  28.208  1.00  0.00           C  
ATOM   2298  CD  GLU   233      57.666  37.879  27.609  1.00  0.00           C  
ATOM   2299  OE1 GLU   233      58.019  38.760  28.407  1.00  0.00           O  
ATOM   2300  OE2 GLU   233      57.404  38.070  26.389  1.00  0.00           O1-
ATOM   2301  HN  GLU   233      53.973  35.803  30.112  1.00  0.00           H  
ATOM   2302  N   LEU   234      56.584  35.026  32.072  1.00  0.00           N  
ATOM   2303  CA  LEU   234      57.334  34.520  33.253  1.00  0.00           C  
ATOM   2304  C   LEU   234      57.410  32.980  33.222  1.00  0.00           C  
ATOM   2305  O   LEU   234      58.496  32.391  33.114  1.00  0.00           O  
ATOM   2306  CB  LEU   234      56.641  35.007  34.533  1.00  0.00           C  
ATOM   2307  CG  LEU   234      57.239  34.483  35.842  1.00  0.00           C  
ATOM   2308  CD1 LEU   234      58.642  35.048  36.094  1.00  0.00           C  
ATOM   2309  CD2 LEU   234      56.294  34.762  37.008  1.00  0.00           C  
ATOM   2310  HN  LEU   234      55.880  35.710  32.273  1.00  0.00           H  
ATOM   2311  N   PHE   235      56.256  32.361  32.990  1.00  0.00           N  
ATOM   2312  CA  PHE   235      56.144  30.893  32.819  1.00  0.00           C  
ATOM   2313  C   PHE   235      56.807  30.327  31.549  1.00  0.00           C  
ATOM   2314  O   PHE   235      57.306  29.193  31.574  1.00  0.00           O  
ATOM   2315  CB  PHE   235      54.679  30.466  32.928  1.00  0.00           C  
ATOM   2316  CG  PHE   235      54.330  30.288  34.404  1.00  0.00           C  
ATOM   2317  CD1 PHE   235      53.835  31.337  35.179  1.00  0.00           C  
ATOM   2318  CD2 PHE   235      54.586  29.071  35.017  1.00  0.00           C  
ATOM   2319  CE1 PHE   235      53.606  31.169  36.536  1.00  0.00           C  
ATOM   2320  CE2 PHE   235      54.356  28.894  36.365  1.00  0.00           C  
ATOM   2321  CZ  PHE   235      53.851  29.932  37.130  1.00  0.00           C  
ATOM   2322  HN  PHE   235      55.401  32.880  32.960  1.00  0.00           H  
ATOM   2323  N   SER   236      56.839  31.105  30.475  1.00  0.00           N  
ATOM   2324  CA  SER   236      57.593  30.747  29.247  1.00  0.00           C  
ATOM   2325  C   SER   236      59.113  30.743  29.466  1.00  0.00           C  
ATOM   2326  O   SER   236      59.776  29.769  29.112  1.00  0.00           O  
ATOM   2327  CB  SER   236      57.238  31.600  28.011  1.00  0.00           C  
ATOM   2328  OG  SER   236      58.089  32.743  27.884  1.00  0.00           O  
ATOM   2329  HN  SER   236      56.307  31.949  30.438  1.00  0.00           H  
ATOM   2330  HG  SER   236      57.608  33.490  27.417  1.00  0.00           H  
ATOM   2331  N   PHE   237      59.606  31.703  30.255  1.00  0.00           N  
ATOM   2332  CA  PHE   237      61.024  31.706  30.663  1.00  0.00           C  
ATOM   2333  C   PHE   237      61.359  30.517  31.588  1.00  0.00           C  
ATOM   2334  O   PHE   237      62.314  29.790  31.338  1.00  0.00           O  
ATOM   2335  CB  PHE   237      61.482  33.008  31.336  1.00  0.00           C  
ATOM   2336  CG  PHE   237      63.011  32.973  31.424  1.00  0.00           C  
ATOM   2337  CD1 PHE   237      63.750  33.226  30.270  1.00  0.00           C  
ATOM   2338  CD2 PHE   237      63.650  32.440  32.544  1.00  0.00           C  
ATOM   2339  CE1 PHE   237      65.108  32.944  30.226  1.00  0.00           C  
ATOM   2340  CE2 PHE   237      65.007  32.159  32.500  1.00  0.00           C  
ATOM   2341  CZ  PHE   237      65.736  32.411  31.347  1.00  0.00           C  
ATOM   2342  HN  PHE   237      59.082  32.526  30.468  1.00  0.00           H  
ATOM   2343  N   LEU   238      60.440  30.228  32.520  1.00  0.00           N  
ATOM   2344  CA  LEU   238      60.535  29.021  33.372  1.00  0.00           C  
ATOM   2345  C   LEU   238      60.477  27.687  32.591  1.00  0.00           C  
ATOM   2346  O   LEU   238      60.675  26.621  33.174  1.00  0.00           O  
ATOM   2347  CB  LEU   238      59.429  29.023  34.425  1.00  0.00           C  
ATOM   2348  CG  LEU   238      59.453  30.186  35.434  1.00  0.00           C  
ATOM   2349  CD1 LEU   238      58.257  30.049  36.366  1.00  0.00           C  
ATOM   2350  CD2 LEU   238      60.759  30.238  36.232  1.00  0.00           C  
ATOM   2351  HN  LEU   238      59.724  30.883  32.750  1.00  0.00           H  
ATOM   2352  N   ARG   239      60.186  27.759  31.290  1.00  0.00           N  
ATOM   2353  CA  ARG   239      60.032  26.638  30.311  1.00  0.00           C  
ATOM   2354  C   ARG   239      58.713  25.858  30.487  1.00  0.00           C  
ATOM   2355  O   ARG   239      58.459  24.866  29.799  1.00  0.00           O  
ATOM   2356  CB  ARG   239      61.202  25.637  30.311  1.00  0.00           C  
ATOM   2357  CG  ARG   239      62.608  26.244  30.363  1.00  0.00           C  
ATOM   2358  CD  ARG   239      63.287  26.449  29.008  1.00  0.00           C  
ATOM   2359  NE  ARG   239      64.611  27.055  29.261  1.00  0.00           N  
ATOM   2360  CZ  ARG   239      64.873  28.383  29.271  1.00  0.00           C  
ATOM   2361  NH1 ARG   239      63.902  29.273  29.063  1.00  0.00           N1+
ATOM   2362  NH2 ARG   239      66.095  28.830  29.532  1.00  0.00           N  
ATOM   2363  HN  ARG   239      60.026  28.654  30.876  1.00  0.00           H  
ATOM   2364  HE  ARG   239      65.334  26.417  29.500  1.00  0.00           H  
ATOM   2365 1HH1 ARG   239      62.960  28.962  28.915  1.00  0.00           H  
ATOM   2366 2HH1 ARG   239      64.050  30.251  29.221  1.00  0.00           H  
ATOM   2367 1HH2 ARG   239      66.859  28.202  29.712  1.00  0.00           H  
ATOM   2368 2HH2 ARG   239      66.263  29.809  29.601  1.00  0.00           H  
ATOM   2369  N   LEU   240      57.832  26.349  31.366  1.00  0.00           N  
ATOM   2370  CA  LEU   240      56.496  25.759  31.614  1.00  0.00           C  
ATOM   2371  C   LEU   240      55.475  26.057  30.510  1.00  0.00           C  
ATOM   2372  O   LEU   240      54.489  25.336  30.379  1.00  0.00           O  
ATOM   2373  CB  LEU   240      55.912  26.195  32.964  1.00  0.00           C  
ATOM   2374  CG  LEU   240      56.448  25.410  34.162  1.00  0.00           C  
ATOM   2375  CD1 LEU   240      57.859  25.835  34.563  1.00  0.00           C  
ATOM   2376  CD2 LEU   240      55.502  25.571  35.357  1.00  0.00           C  
ATOM   2377  HN  LEU   240      58.017  27.214  31.844  1.00  0.00           H  
ATOM   2378  N   ALA   241      55.619  27.209  29.870  1.00  0.00           N  
ATOM   2379  CA  ALA   241      54.818  27.565  28.688  1.00  0.00           C  
ATOM   2380  C   ALA   241      55.687  27.707  27.444  1.00  0.00           C  
ATOM   2381  O   ALA   241      56.859  28.066  27.513  1.00  0.00           O  
ATOM   2382  CB  ALA   241      54.028  28.861  28.952  1.00  0.00           C  
ATOM   2383  HN  ALA   241      56.353  27.861  30.099  1.00  0.00           H  
ATOM   2384  N   LYS   242      55.101  27.390  26.297  1.00  0.00           N  
ATOM   2385  CA  LYS   242      55.759  27.515  24.983  1.00  0.00           C  
ATOM   2386  C   LYS   242      54.738  27.672  23.838  1.00  0.00           C  
ATOM   2387  O   LYS   242      53.547  27.820  24.101  1.00  0.00           O  
ATOM   2388  CB  LYS   242      56.701  26.327  24.719  1.00  0.00           C  
ATOM   2389  CG  LYS   242      55.979  24.975  24.635  1.00  0.00           C  
ATOM   2390  CD  LYS   242      56.881  23.799  24.231  1.00  0.00           C  
ATOM   2391  CE  LYS   242      57.339  23.797  22.774  1.00  0.00           C  
ATOM   2392  NZ  LYS   242      58.409  24.779  22.538  1.00  0.00           N1+
ATOM   2393  HN  LYS   242      54.187  26.988  26.299  1.00  0.00           H  
ATOM   2394  HZ1 LYS   242      58.646  24.824  21.570  1.00  0.00           H  
ATOM   2395  HZ2 LYS   242      58.096  25.679  22.853  1.00  0.00           H  
ATOM   2396  HZ3 LYS   242      59.214  24.518  23.071  1.00  0.00           H  
ATOM   2397  N   VAL   243      55.287  27.955  22.662  1.00  0.00           N  
ATOM   2398  CA  VAL   243      54.556  28.131  21.380  1.00  0.00           C  
ATOM   2399  C   VAL   243      53.474  29.220  21.501  1.00  0.00           C  
ATOM   2400  O   VAL   243      52.273  28.982  21.373  1.00  0.00           O  
ATOM   2401  CB  VAL   243      54.017  26.791  20.807  1.00  0.00           C  
ATOM   2402  CG1 VAL   243      53.377  26.956  19.424  1.00  0.00           C  
ATOM   2403  CG2 VAL   243      55.139  25.771  20.675  1.00  0.00           C  
ATOM   2404  HN  VAL   243      56.269  28.157  22.600  1.00  0.00           H  
ATOM   2405  N   GLN   244      53.911  30.363  22.022  1.00  0.00           N  
ATOM   2406  CA  GLN   244      53.062  31.559  22.076  1.00  0.00           C  
ATOM   2407  C   GLN   244      52.844  32.092  20.648  1.00  0.00           C  
ATOM   2408  O   GLN   244      53.790  32.150  19.854  1.00  0.00           O  
ATOM   2409  CB  GLN   244      53.705  32.577  23.028  1.00  0.00           C  
ATOM   2410  CG  GLN   244      54.935  33.350  22.520  1.00  0.00           C  
ATOM   2411  CD  GLN   244      54.501  34.609  21.766  1.00  0.00           C  
ATOM   2412  NE2 GLN   244      55.170  34.911  20.682  1.00  0.00           N  
ATOM   2413  OE1 GLN   244      53.524  35.286  22.046  1.00  0.00           O  
ATOM   2414  HN  GLN   244      54.810  30.461  22.438  1.00  0.00           H  
ATOM   2415 1HE2 GLN   244      55.906  34.317  20.362  1.00  0.00           H  
ATOM   2416 2HE2 GLN   244      54.749  35.619  20.115  1.00  0.00           H  
ATOM   2417  N   ARG   245      51.589  32.335  20.303  1.00  0.00           N  
ATOM   2418  CA  ARG   245      51.331  32.927  18.985  1.00  0.00           C  
ATOM   2419  C   ARG   245      50.944  34.411  19.034  1.00  0.00           C  
ATOM   2420  O   ARG   245      50.194  34.891  19.874  1.00  0.00           O  
ATOM   2421  CB  ARG   245      50.408  32.041  18.134  1.00  0.00           C  
ATOM   2422  CG  ARG   245      50.262  32.603  16.717  1.00  0.00           C  
ATOM   2423  CD  ARG   245      49.998  31.544  15.658  1.00  0.00           C  
ATOM   2424  NE  ARG   245      51.256  30.895  15.230  1.00  0.00           N  
ATOM   2425  CZ  ARG   245      51.385  30.152  14.116  1.00  0.00           C  
ATOM   2426  NH1 ARG   245      50.339  29.957  13.298  1.00  0.00           N1+
ATOM   2427  NH2 ARG   245      52.572  29.624  13.788  1.00  0.00           N  
ATOM   2428  HN  ARG   245      50.803  31.989  20.806  1.00  0.00           H  
ATOM   2429  HE  ARG   245      52.033  31.054  15.826  1.00  0.00           H  
ATOM   2430 1HH1 ARG   245      49.460  30.374  13.526  1.00  0.00           H  
ATOM   2431 2HH1 ARG   245      50.418  29.403  12.475  1.00  0.00           H  
ATOM   2432 1HH2 ARG   245      53.380  29.773  14.355  1.00  0.00           H  
ATOM   2433 2HH2 ARG   245      52.652  29.070  12.955  1.00  0.00           H  
ATOM   2434  N   VAL   246      51.696  35.150  18.224  1.00  0.00           N  
ATOM   2435  CA  VAL   246      51.480  36.574  17.933  1.00  0.00           C  
ATOM   2436  C   VAL   246      51.058  36.638  16.451  1.00  0.00           C  
ATOM   2437  O   VAL   246      51.556  35.870  15.638  1.00  0.00           O  
ATOM   2438  CB  VAL   246      52.795  37.341  18.206  1.00  0.00           C  
ATOM   2439  CG1 VAL   246      52.781  38.784  17.706  1.00  0.00           C  
ATOM   2440  CG2 VAL   246      53.067  37.367  19.708  1.00  0.00           C  
ATOM   2441  HN  VAL   246      52.345  34.699  17.615  1.00  0.00           H  
ATOM   2442  N   ALA   247      50.158  37.579  16.163  1.00  0.00           N  
ATOM   2443  CA  ALA   247      49.648  37.833  14.812  1.00  0.00           C  
ATOM   2444  C   ALA   247      50.004  39.273  14.394  1.00  0.00           C  
ATOM   2445  O   ALA   247      50.226  40.105  15.281  1.00  0.00           O  
ATOM   2446  CB  ALA   247      48.127  37.666  14.822  1.00  0.00           C  
ATOM   2447  HN  ALA   247      49.810  38.227  16.835  1.00  0.00           H  
ATOM   2448  N   PRO   248      50.283  39.470  13.087  1.00  0.00           N  
ATOM   2449  CA  PRO   248      50.328  40.794  12.456  1.00  0.00           C  
ATOM   2450  C   PRO   248      48.923  41.406  12.532  1.00  0.00           C  
ATOM   2451  O   PRO   248      47.937  40.685  12.492  1.00  0.00           O  
ATOM   2452  CB  PRO   248      50.685  40.512  10.997  1.00  0.00           C  
ATOM   2453  CG  PRO   248      51.522  39.234  11.082  1.00  0.00           C  
ATOM   2454  CD  PRO   248      50.829  38.432  12.183  1.00  0.00           C  
ATOM   2455  N   ILE   249      48.874  42.725  12.712  1.00  0.00           N  
ATOM   2456  CA  ILE   249      47.590  43.445  12.900  1.00  0.00           C  
ATOM   2457  C   ILE   249      47.394  44.406  11.716  1.00  0.00           C  
ATOM   2458  O   ILE   249      48.224  45.290  11.517  1.00  0.00           O  
ATOM   2459  CB  ILE   249      47.599  44.225  14.226  1.00  0.00           C  
ATOM   2460  CG1 ILE   249      47.984  43.383  15.452  1.00  0.00           C  
ATOM   2461  CG2 ILE   249      46.273  44.965  14.474  1.00  0.00           C  
ATOM   2462  CD  ILE   249      47.191  42.088  15.648  1.00  0.00           C  
ATOM   2463  HN  ILE   249      49.670  43.319  12.631  1.00  0.00           H  
ATOM   2464  N   ALA   250      46.487  44.020  10.817  1.00  0.00           N  
ATOM   2465  CA  ALA   250      46.030  44.923   9.741  1.00  0.00           C  
ATOM   2466  C   ALA   250      45.076  45.977  10.334  1.00  0.00           C  
ATOM   2467  O   ALA   250      44.588  45.813  11.460  1.00  0.00           O  
ATOM   2468  CB  ALA   250      45.330  44.116   8.662  1.00  0.00           C  
ATOM   2469  HN  ALA   250      45.899  43.234  10.978  1.00  0.00           H  
ATOM   2470  N   HIS   251      44.900  47.084   9.621  1.00  0.00           N  
ATOM   2471  CA  HIS   251      43.927  48.119  10.013  1.00  0.00           C  
ATOM   2472  C   HIS   251      42.513  47.553   9.800  1.00  0.00           C  
ATOM   2473  O   HIS   251      42.263  46.913   8.774  1.00  0.00           O  
ATOM   2474  CB  HIS   251      44.112  49.344   9.113  1.00  0.00           C  
ATOM   2475  CG  HIS   251      43.650  50.633   9.799  1.00  0.00           C  
ATOM   2476  CD2 HIS   251      42.393  51.063   9.935  1.00  0.00           C  
ATOM   2477  ND1 HIS   251      44.444  51.481  10.440  1.00  0.00           N  
ATOM   2478  CE1 HIS   251      43.679  52.445  10.973  1.00  0.00           C  
ATOM   2479  NE2 HIS   251      42.418  52.178  10.653  1.00  0.00           N  
ATOM   2480  HN  HIS   251      45.296  47.206   8.714  1.00  0.00           H  
ATOM   2481  HD1 HIS   251      45.458  51.413  10.514  1.00  0.00           H  
ATOM   2482  HE2 HIS   251      41.611  52.693  10.962  1.00  0.00           H  
ATOM   2483  N   ARG   252      41.640  47.834  10.758  1.00  0.00           N  
ATOM   2484  CA  ARG   252      40.217  47.446  10.756  1.00  0.00           C  
ATOM   2485  C   ARG   252      39.517  48.294  11.838  1.00  0.00           C  
ATOM   2486  CB  ARG   252      40.081  45.926  10.994  1.00  0.00           C  
ATOM   2487  CG  ARG   252      40.249  45.373  12.421  1.00  0.00           C  
ATOM   2488  CD  ARG   252      41.596  45.627  13.101  1.00  0.00           C  
ATOM   2489  NE  ARG   252      41.574  45.067  14.467  1.00  0.00           N  
ATOM   2490  CZ  ARG   252      40.902  45.575  15.507  1.00  0.00           C  
ATOM   2491  NH1 ARG   252      40.062  46.613  15.400  1.00  0.00           N1+
ATOM   2492  NH2 ARG   252      41.090  45.024  16.714  1.00  0.00           N  
ATOM   2493  O1  ARG   252      40.235  48.691  12.795  1.00  0.00           O  
ATOM   2494  O2  ARG   252      38.383  48.726  11.585  1.00  0.00           O  
ATOM   2495  HN  ARG   252      41.849  48.335  11.602  1.00  0.00           H  
ATOM   2496  HE  ARG   252      41.905  44.124  14.522  1.00  0.00           H  
ATOM   2497 1HH1 ARG   252      39.911  47.032  14.501  1.00  0.00           H  
ATOM   2498 2HH1 ARG   252      39.531  46.922  16.178  1.00  0.00           H  
ATOM   2499 1HH2 ARG   252      41.693  44.228  16.831  1.00  0.00           H  
ATOM   2500 2HH2 ARG   252      40.498  45.274  17.472  1.00  0.00           H  
CONECT   12   13   22
CONECT   13   12   14
CONECT   14   13   15
CONECT   15   14   16
CONECT   16   15   17
CONECT   17   16   18
CONECT   18   17   19
CONECT   19   18   20
CONECT   20   19   21
CONECT   21   20
CONECT   22   12   23
CONECT   23   22   24
CONECT   24   23   25
CONECT   25   24   26
CONECT   26   25   27
CONECT   27   26
CONECT   27   28
CONECT   27   28
CONECT   27   29
CONECT   28   27
CONECT   28   27
CONECT   29   27   30
CONECT   30   29
END
